# Supplementary material for: Tales of 1,008 small molecules: phenomic profiling through live-cell imaging in a panel of reporter cell lines
Source: Sci Rep. 2020 Aug 6;10:13262. doi: 10.1038/s41598-020-69354-8 (PMC7411054; doi:10.1038/s41598-020-69354-8)
Supplement: Supplementary file 4 — Supplementary Information 4. [file 41598_2020_69354_MOESM4_ESM.xlsx]

## Sheet: Table S1
Table S1: Chemical library of 1,008 MoA-annotated reference compounds and 169 natural products
Compound Set	Compound ID	Trivial Name	MoA [Separated by "|"]	SMILES	Synonyms	IUPHAR/ChEMBL Accession number	IUPHAR__Mechanism_of_action	IUPHAR__target_gene_name	ChEMBL__Mechanism_of_action	ChEMBL__target_gene_name
MoA Reference	CPD0073	Adaphostin	ABL1^inhibitor	O=C(OC12CC3CC(CC(C3)C1)C2)c4ccc(cc4)NCc5cc(O)ccc5O
MoA Reference	CPD0468	GNF 2	ABL1^inhibitor	NC(=O)c1cccc(c1)c2cc(ncn2)Nc3ccc(cc3)OC(F)(F)F	BCR-ABL INHIBITOR GNF-2;GNF 2;GNF-2	IUPH_5935
MoA Reference	CPD0859	PPY A	ABL1^inhibitor	COc1ccccc1c2c[nH]c3ncc(cc23)c4cncc(c4)C(=O)N(C)C	5 [3 (2 METHOXYPHENYL) 1H PYRROLO[2,3 B]PYRIDIN 5 YL] N,N DIMETHYLPYRIDINE 3 CARBOXAMIDE
MoA Reference	CPD0531	Imatinib mesylate	ABL1^inhibitor|PDGFR family^inhibitor	Cc1ccc(cc1Nc2nccc(n2)c3cccnc3)NC(=O)c4ccc(cc4)CN5CCN(C)CC5	IMATINIB;4 (4 METHYL PIPERAZIN 1 YLMETHYL) N [4 METHYL 3 (4 PYRIDIN 3 YL PYRIMIDIN 2 YLAMINO) PHENYL] BENZAMIDE;ALPHA (4 METHYL 1 PIPERAZINYL) 3' ((4 (3 PYRIDYL) 2 PYRIMIDINYL)AMINO) P TOLUIDIDE;IMATINIB METHANSULFONATE;IMATINIBUM;STI;CELONIB;ENLIVEN;GLIVEC;IMATIB;MESYLONIB;MITINAB;PLIVATINIB;SHANTINIB;APO IMATINIB;GLEEVEC;IMATINIB ACCORD;IMATINIB ACTAVIS;IMATINIB MEDAC;IMATINIB MESYLATE;IMATINIB…	IUPH_5687;CMBL_CHEMBL1642	ABL proto oncogene 1 non receptor tyrosine kinase Inhibitor;discoidin domain receptor tyrosine kinase 2 Inhibitor;discoidin domain receptor tyrosine kinase 1 Inhibitor	ABL1_Human (P00519) negative effect;DDR2_Human (Q16832) negative effect;DDR1_Human (Q08345) negative effect	Tyrosine-protein kinase ABL1 INHIBITOR;Platelet-derived growth factor receptor beta INHIBITOR;Mast/stem cell growth factor receptor Kit INHIBITOR	ABL1_Human (P00519) negative effect;PDGFRB_Human (P09619) negative effect;KIT_Human (P10721) negative effect
MoA Reference	CPD0097	ambenonium	Acetylcholinesterase^inhibitor	CC[N+](CC)(CCNC(=O)C(=O)NCC[N+](CC)(CC)Cc1ccccc1Cl)Cc2ccccc2Cl	AMBENONIUM;AMBENONIUM BASE;AMBENONUM;MYSURAN;MYTELASE;AMBENONIUM CHLORIDE	CMBL_CHEMBL1200541			Acetylcholinesterase INHIBITOR	ACHE_Human (P22303) negative effect
MoA Reference	CPD0370	donepezil	Acetylcholinesterase^inhibitor	COc1cc2CC(CC3CCN(Cc4ccccc4)CC3)C(=O)c2cc1OC {A6=q}	DONEPEZIL;DOMEPEZIL;DONEPEZILO;DONEPEZILUM;ALZEPIL;DAVIA;DEPZIL;DONECEPT;DONECIL;DONEP;DONEPEX;DONESYN;DOPEZIL;ERANZ;MEMAC;NOMI NOX;PEZALE;REDUMAS;ZOLPEZIL;ACCEL DONEPEZIL;ACT DONEPEZIL;ACT DONEPEZIL ODT;AG DONEPEZIL;APO DONEPEZIL;ARICEPT;ARICEPT ODT;ARICEPT RDT;AURO DONEPEZIL;BIO DONEPEZIL;DOM DONEPEZIL;DONEPEZIL HYDROCHLORIDE;DONEPEZIL HYDROCHLORIDE ODT;DONEPEZIL HYDROCHLORIDE TABLETS;DONEPEZIL…	IUPH_6599;CMBL_CHEMBL1678	acetylcholinesterase (Cartwright blood group) Inhibitor	ACHE_Human (P22303) negative effect	Acetylcholinesterase INHIBITOR	ACHE_Human (P22303) negative effect
MoA Reference	CPD0382	edrophonium	Acetylcholinesterase^inhibitor	CC[N+](C)(C)c1cccc(O)c1	EDROPHONIUM;(3 HYDROXYPHENYL)DIMETHYLETHYLAMMONIUM;3 HYDROXY N,N DIMETHYL N ETHYLANILINIUM;EDR;EDROPHONIUM ION;ETHYL (3 HYDROXY PHENYL) DIMETHYL AMMONIUM;N ETHYL 3 HYDROXY N,N DIMETHYLANILINIUM;N ETHYL 3 HYDROXY N,N DIMETHYLBENZENAMINIUM;ANTIREX;REVERSOL;ENLON;ENLON LIQ IV;ENLON PLUS;TENSILON;ATROPINE + EDROPHONIUM;EDROPHONIUM CHLORIDE;TENSILON PRESERVATIVE FREE;EDROPHONIUM CHLORIDE PRESERVATIVE …	IUPH_9073;CMBL_CHEMBL1128	acetylcholinesterase (Cartwright blood group) Inhibitor	ACHE_Human (P22303) negative effect	Acetylcholinesterase INHIBITOR	ACHE_Human (P22303) negative effect
MoA Reference	CPD0447	galantamine	Acetylcholinesterase^inhibitor	COc1ccc2CN(C)CC[C@@]34C=C[C@H](O)C[C@@H]3Oc1c24 {A11=S;A14=R;A17=S}	GALANTAMINE;( ) GALANTHAMINE;GALANTHAMINE;LYCOREMINE;NIVALIN;REMINYL;APO GALANTAMINE;AURO GALANTAMINE ER;GALANTAMINE ER;GALANTAMINE HYDROBROMIDE;IPG GALANTAMINE ER;MAR GALANTAMINE ER;MYLAN GALANTAMINE ER;PAT GALANTAMINE ER;PENDO GALANTAMINE ER;PMS GALANTAMINE;PMS GALANTAMINE ER;RATIO GALANTAMINE;RAZADYNE;REMINYL ER;SANDOZ GALANTAMINE ER;TEVA GALANTAMINE ER;RAZADYNE ER;GALANTHAMINE HYDROGENBROMIDE…	IUPH_6693;CMBL_CHEMBL1555	acetylcholinesterase (Cartwright blood group) Inhibitor	ACHE_Human (P22303) negative effect	Acetylcholinesterase INHIBITOR	ACHE_Human (P22303) negative effect
MoA Reference	CPD0918	rivastigmine	Acetylcholinesterase^inhibitor	CCN(C)C(=O)Oc1cccc(c1)[C@H](C)N(C)C {A13=S}	RIVASTIGMINE;(S) 3 (1 (DIMETHYLAMINO)ETHYL)PHENYL ETHYLMETHYLCARBAMATE;M ((S) 1 (DIMETHYLAMINO)ETHYL)PHENYL ETHYLMETHYLCARBAMATE;EXELON PATCH;ACT RIVASTIGMINE PATCH;ACT RIVASTIGMINE PATCH 5;APO RIVASTIGMINE;AURO RIVASTIGMINE;DOM RIVASTIGMINE;EXELON;EXELON PATCH 5;MED RIVASTIGMINE;MINT RIVASTIGMINE;MYLAN RIVASTIGMINE;MYLAN RIVASTIGMINE PATCH;MYLAN RIVASTIGMINE PATCH 5;NIMVASTID;NOVO RIVASTIGMINE;P…	IUPH_6602;CMBL_CHEMBL636;CMBL_CHEMBL215645	acetylcholinesterase (Cartwright blood group) Inhibitor;butyrylcholinesterase Inhibitor	ACHE_Human (P22303) negative effect;BCHE_Human (P06276) negative effect	Cholinesterase INHIBITOR;Acetylcholinesterase INHIBITOR	BCHE_Human (P06276) negative effect;ACHE_Human (P22303) negative effect
MoA Reference	CPD1016	tacrine	Acetylcholinesterase^inhibitor	Nc1c2ccccc2nc3CCCCc13	TACRINE;1,2,3,4 TETRAHYDRO 9 ACRIDINAMINE;1,2,3,4 TETRAHYDRO 9 AMINOACRIDINE;1,2,3,4 TETRAHYDROACRIDIN 9 AMINE;5 AMINO 6,7,8,9 TETRAHYDROACRIDINE;9 AMINO 1,2,3,4 TETRAHYDROACRIDINE;TACRIN;TACRINUM;TETRAHYDROAMINACRINE;TETRAHYDROAMINOACRIDINE;THA;COGNEX;TALEM;CI-970;5,6,7,8-TETRAHYDROACRIDIN-9-AMINE HYDROCHLORIDE;TACRINE HYDROCHLORIDE;TACRINE.HCL;9-AMINO-1,2,3,4-TETRAHYDROACRIDINE HYDROCHLORIDE;(-…	IUPH_6687;CMBL_CHEMBL1677	butyrylcholinesterase Inhibitor;acetylcholinesterase (Cartwright blood group) Inhibitor;M 2 receptor Negative Allosteric Modulator;M 1 receptor Negative Allosteric Modulator	BCHE_Human (P06276) negative effect;ACHE_Human (P22303) negative effect	Cholinesterase INHIBITOR;Acetylcholinesterase INHIBITOR	BCHE_Human (P06276) negative effect;ACHE_Human (P22303) negative effect
MoA Reference	CPD0285	CK 666	Actin^inhibitor	Cc1[nH]c2ccccc2c1CCNC(=O)c3ccccc3F
MoA Reference	CPD0286	CK 869	Actin^inhibitor	COc1ccc(c(c1)OC)N2C(=O)CSC2c3cccc(Br)c3
MoA Reference	CPD0320	Cytochalasin B	Actin^inhibitor	C=C1[C@@H](C)[C@H]2[C@H](Cc3ccccc3)NC(=O)[C@]24OC(=O)C=C[C@H](O)CCC[C@@H](C)CC=C[C@H]4[C@@H]1O {A2=S;A4=S;A5=S;A16=S;A22=R;A27=R;A32=S;A33=S}	CYTOCHALASIN B;PHOMIN	IUPH_5334
MoA Reference	CPD0321	Cytochalasin D	Actin^inhibitor	C=C1[C@@H](C)[C@H]2[C@@H](Cc3ccccc3)NC(=O)[C@@]24C(C=CC[C@H](C)C(=O)[C@](C)(O)C=C[C@H]4OC(C)=O)[C@@H]1O {A2=S;A4=R;A5=R;A16=R;A21=S;A25=R;A30=R;A35=S}
MoA Reference	CPD0979	SMIFH2	Actin^inhibitor	O=C1NC(=S)N(C(=O)/C1=C/c2ccco2)c3cccc(Br)c3
MoA Reference	CPD1149	Wiskostatin	Actin^inhibitor	CN(C)CC(O)Cn1c2ccc(Br)cc2c3cc(Br)ccc13
MoA Reference	CPD1058	theophylline	Adenosine receptor^antagonist|Phosphodiesterase^inhibitor	CN1C(=O)c2nc[nH]c2N(C)C1=O	THEOPHYLLINE;1,3 DIMETHYL 7H PURINE 2,6 DIONE;1,3 DIMETHYLXANTHINE;THEOPHYLLIN;THEOPHYLLINE ANHYDROUS;THEOPHYLLINE, ANHYDROUS;QUIBRON T;RESPBID;SLO BID;THEO;THEO DUR;THEODUR G;APO THEO ER;APO THEO LA SRT;ELIXIR DE THEOPHYLLINE;ELIXOPHYLLIN;I D M EXPECTORANT TAB;IDM TAB;PMS THEOPHYLLINE ELIXIR;PULMOPHYLLINE ELX;QUIBRON T SR TAB;RATIO THEO BRONC;SENOPHYLLINE;TEDRAL TAB;TEVA THEOPHYLLINE SR;THEO ER;…	IUPH_413;CMBL_CHEMBL190;CMBL_CHEMBL1370561;CMBL_CHEMBL1200578	A 1 receptor Antagonist;A 2A receptor Antagonist;A 2B receptor Antagonist;A 3 receptor Antagonist	ADORA1_Human (P30542) negative effect;ADORA2A_Human (P29274) negative effect;ADORA2B_Human (P29275) negative effect;ADORA3_Human (P0DMS8) negative effect	Adenosine receptor A1 ANTAGONIST;Adenosine receptor A3 ANTAGONIST;Adenosine receptor A2a ANTAGONIST;Adenosine receptor A2b ANTAGONIST;cAMP-specific 3',5'-cyclic phosphodiesterase 4C INHIBITOR;cAMP-specific 3',5'-cyclic phosphodiesterase 4B INHIBITOR;cAMP-specific 3',5'-cyclic phosphodiesterase 4D INHIBITOR;cAMP-specific 3',5'-cyclic phosphodiesterase 4A INHIBITOR;cGMP-inhibited 3',5'-cyclic phosp…	ADORA1_Human (P30542) negative effect;ADORA3_Human (P0DMS8) negative effect;ADORA2A_Human (P29274) negative effect;ADORA2B_Human (P29275) negative effect;PDE4C_Human (Q08493) negative effect;PDE4B_Human (Q07343) negative effect;PDE4D_Human (Q08499) negative effect;PDE4A_Human (P27815) negative effect;PDE3A_Human (Q14432) negative effect;PDE3B_Human (Q13370) negative effect
MoA Reference	CPD0121	API-2	Akt^inhibitor	CN1N=C(N)c2cn(c3ncnc1c23)[C@@H]4O[C@H](CO)[C@@H](O)[C@H]4O {A14=R;A16=R;A19=S;A21=R}	TRICIRIBINE;AKT INHIBITOR V;AKT/PROTEIN KINASE B SIGNALING INHIBITOR-2;API-2;NSC-154020;TRICYCLIC NUCLEOSIDE (TCN)	IUPH_5920
MoA Reference	CPD0443	FPA 124	Akt^inhibitor	NC(=S)N/N=C/C1=COc2ccccc2C1=O
MoA Reference	CPD0951	SC 66	Akt^inhibitor	O=C/1/C(=C/c2ccncc2)CCCC/1=C/c3ccncc3
MoA Reference	CPD0138	AT7867	Akt^inhibitor|p70 S6K^inhibitor|PKA^inhibitor	Clc1ccc(cc1)C2(CCNCC2)c3ccc(cc3)c4cn[nH]c4	4 (4 CHLOROPHENYL) 4 [4 (1H PYRAZOL 4 YL)PHENYL]PIPERIDINE
MoA Reference	CPD0834	PHT 427	Akt^inhibitor|PDK1^inhibitor	CCCCCCCCCCCCc1ccc(cc1)S(=O)(=O)Nc2nncs2	PHT-427;PHT 427;PHT427	IUPH_8009	AKT serine/threonine kinase 2 Inhibitor;3 phosphoinositide dependent protein kinase 1 Inhibitor	AKT2_Human (P31751) negative effect;PDPK1_Human (O15530) negative effect
MoA Reference	CPD0056	A-674563	Akt^inhibitor|PKA^inhibitor|CDK^inhibitor|Glycogen synthase kinase 3^inhibitor|ERK1/2^inhibitor	Cc1n[nH]c2ccc(cc12)c3cncc(c3)OC[C@@H](N)Cc4ccccc4 {A18=S}		IUPH_5655	AKT serine/threonine kinase 1 Inhibitor	AKT1_Human (P31749) negative effect
MoA Reference	CPD0474	GSK 690693	Akt^inhibitor|PKA^inhibitor|PKC^inhibitor|AMPK^inhibitor	CCn1c(nc2c1c(cnc2C#CC(C)(C)O)CO[C@H]3CCCNC3)c4nonc4N {A19=S}
MoA Reference	CPD0163	AZD5363	Akt^inhibitor|Rho associated kinase^inhibitor	NC1(CCN(CC1)c2ncnc3[nH]ccc23)C(=O)N[C@@H](CCO)c4ccc(Cl)cc4 {A19=S}	AZD 5363;CAPIVASERTIB;AZD-5363;AZD5363;CC-638	IUPH_7709	AKT serine/threonine kinase 1 Inhibitor;AKT serine/threonine kinase 3 Inhibitor;AKT serine/threonine kinase 2 Inhibitor	AKT1_Human (P31749) negative effect;AKT3_Human (Q9Y243) negative effect;AKT2_Human (P31751) negative effect
MoA Reference	CPD0309	Crizotinib	ALK/LTK family^inhibitor|HGF receptor family^inhibitor	C[C@@H](Oc1cc(cnc1N)c2cnn(c2)C3CCNCC3)c4c(Cl)ccc(F)c4Cl {A1=R}	CRIZOTINIB;(R) CRIZOTINIB;CRIZOTINIBUM;XALKORI;(S)-CRIZOTINIB;ENT-CRIZOTINIB;(R)-CRIZOTINIB;PF 2341066;PF-02341066;PF-2341066;PF2341066;3-(2,6-DICHLORO-3-FLUOROBENZYLOXY)-5-(1-(PIPERIDIN-4-YL)-1H-PYRAZOL-4-YL)PYRIDIN-2-AMINE;(R)-3-(1-(2,6-DICHLORO-3-FLUOROPHENYL)ETHOXY)-5-(1-(PIPERIDIN-4-YL)-1H-PYRAZOL-4-YL)PYRIDIN-2-AMINE;3-((R)-1-(2,6-DICHLORO-3-FLUOROPHENYL)ETHOXY)-5-(1-(PIPERIDIN-4-YL)-1H-PYR…	IUPH_7581;IUPH_4903;CMBL_CHEMBL601719	ALK receptor tyrosine kinase Inhibitor;MET proto oncogene receptor tyrosine kinase Inhibitor	ALK_Human (Q9UM73) negative effect;MET_Human (P08581) negative effect	Hepatocyte growth factor receptor INHIBITOR;ALK tyrosine kinase receptor INHIBITOR	MET_Human (P08581) negative effect;ALK_Human (Q9UM73) negative effect
MoA Reference	CPD0162	AZD3463	ALK/LTK family^inhibitor|Insulin receptor family^inhibitor	COc1cc(ccc1Nc2ncc(Cl)c(n2)c3c[nH]c4ccccc34)N5CCC(N)CC5	AZD3463;AZD-3463;CS-1382;HY-15609;KB-154896	IUPH_7706	ALK receptor tyrosine kinase Inhibitor;Insulin like growth factor I receptor Inhibitor	ALK_Human (Q9UM73) negative effect;IGF1R_Human (P08069) negative effect
MoA Reference	CPD0806	PF 06463922	ALK/LTK family^inhibitor|ROS RTK^inhibitor	C[C@H]1Oc2cc(cnc2N)c3c(C#N)n(C)nc3CN(C)C(=O)c4ccc(F)cc14 {A1=R}	LORLATINIB;LORLANTINIB;(10R)-7-AMINO-12-FLUORO-2,10,16-TRIMETHYL-15-OXO-10,15,16,17-TETRAHYDRO-2H-4,8-METHENOPYRAZOLO[4,3-H][2,5,11]BENZOXADIAZACYCLOTETRADECINE-3-CARBONITRILE;PF-06463922	IUPH_7476	c ros oncogene 1 receptor tyrosine kinase Inhibitor;FES proto oncogene tyrosine kinase Inhibitor;ALK receptor tyrosine kinase Inhibitor	ROS1_Human (P08922) negative effect;FES_Human (P07332) negative effect;ALK_Human (Q9UM73) negative effect
MoA Reference	CPD0134	ASP 3026	ALK/LTK family^inhibitor|ROS RTK^inhibitor|TNK2^inhibitor	COc1cc(ccc1Nc2ncnc(n2)Nc3ccccc3S(=O)(=O)C(C)C)N4CCC(CC4)N5CCN(C)CC5	ASP 3026;ASP-3026;ASP3026	IUPH_7740;CMBL_CHEMBL3545360			ALK tyrosine kinase receptor INHIBITOR	ALK_Human (Q9UM73) negative effect
MoA Reference	CPD0579	KRCA 0008	ALK/LTK family^inhibitor|TNK2^inhibitor	COc1cc(ccc1Nc2ncc(Cl)c(n2)Nc3ccc(cc3OC)N4CCN(CC4)C(C)=O)N5CCN(CC5)C(C)=O
MoA Reference	CPD0211	brimonidine	Alpha-adrenergic receptor^agonist	Brc1c(ccc2nccnc12)NC3=NCCN3	BRIMONIDINE;5 BROMO 6 (2 IMIDAZOLIN 2 YLAMINO)QUINOXALINE;BRIMONIDINA;BRIMONIDINUM;BROMOXIDINE;ALPHAGAN;ALPHAGAN P;APO BRIMONIDINE;APO BRIMONIDINE TIMOP;BRIMONIDINE OPHTHALMIC;BRIMONIDINE P;BRIMONIDINE TARTRATE;BRIMONIDINE TARTRATE OPHTHALMIC SOLUTION;COMBIGAN;DOM BRIMONIDINE;JAMP BRIMONIDINE;LUMIFY REDNESS RELIEVER EYE DROPS;MIRVASO;ONRELTEA;PMS BRIMONIDINE;RATIO BRIMONIDINE;SANDOZ BRIMONIDINE;S…	IUPH_5386;IUPH_520;CMBL_CHEMBL2062257	alpha 2B adrenoceptor Partial Agonist;alpha 2C adrenoceptor Partial Agonist;alpha 2A adrenoceptor Full Agonist	ADRA2B_Human (P18089) positive effect;ADRA2C_Human (P18825) positive effect;ADRA2A_Human (P08913) positive effect	Alpha-2C adrenergic receptor AGONIST;Alpha-2A adrenergic receptor AGONIST;Alpha-2B adrenergic receptor AGONIST	ADRA2C_Human (P18825) positive effect;ADRA2A_Human (P08913) positive effect;ADRA2B_Human (P18089) positive effect
MoA Reference	CPD0481	guanabenz	Alpha-adrenergic receptor^agonist	N=C(N)NN=Cc1c(Cl)cccc1Cl {B4,5=x}	GUANABENZ;GUANABENZO;GUANABENZUM;LISAPRES;REXITENE;WYTENS;WYTENSIN;GBZ;NSC 68982;WY 8678;GUANABENZ ACETATE	IUPH_5443;CMBL_CHEMBL1200560	alpha 2A adrenoceptor Agonist;alpha 2B adrenoceptor Agonist;alpha 2C adrenoceptor Agonist	ADRA2A_Human (P08913) positive effect;ADRA2B_Human (P18089) positive effect;ADRA2C_Human (P18825) positive effect	Alpha-2C adrenergic receptor AGONIST;Alpha-2A adrenergic receptor AGONIST;Alpha-2B adrenergic receptor AGONIST	ADRA2C_Human (P18825) positive effect;ADRA2A_Human (P08913) positive effect;ADRA2B_Human (P18089) positive effect
MoA Reference	CPD0482	guanfacine	Alpha-adrenergic receptor^agonist	N=C(N)NC(=O)Cc1c(Cl)cccc1Cl	GUANFACINE;ESTULIC;GUANFACINA;GUANFACINUM;GUANFACINE EXTENDED RELEASE;GUANFACINE HYDROCHLORIDE;INTUNIV;INTUNIV XR;TENEX	IUPH_522;CMBL_CHEMBL1200494	alpha 2A adrenoceptor Partial Agonist;alpha 2B adrenoceptor Full Agonist;alpha 2C adrenoceptor Partial Agonist	ADRA2A_Human (P08913) positive effect;ADRA2B_Human (P18089) positive effect;ADRA2C_Human (P18825) positive effect	Alpha-2C adrenergic receptor AGONIST;Alpha-2A adrenergic receptor AGONIST;Alpha-2B adrenergic receptor AGONIST	ADRA2C_Human (P18825) positive effect;ADRA2A_Human (P08913) positive effect;ADRA2B_Human (P18089) positive effect
MoA Reference	CPD0652	methoxamine	Alpha-adrenergic receptor^agonist	COc1ccc(OC)c(c1)C(O)C(C)N	METHOXAMINE;METHOXAMEDRINE;METHOXAMIN;METHOXAMINUM;METOSSAMINA;METOXAMINA;PSEUDOMETHOXAMINE;MEXAN;VASOXINE;VASOXYL;VASOXYL INJ;2,5-DIMETHOXYNOREPHEDRINE;METHOXAMINE HYDROCHLORIDE;METHOXAMINE HCL	IUPH_483;CMBL_CHEMBL1201103	alpha 1A adrenoceptor Full Agonist;alpha 1D adrenoceptor Full Agonist;alpha 1B adrenoceptor Full Agonist	ADRA1A_Human (P35348) positive effect;ADRA1D_Human (P25100) positive effect;ADRA1B_Human (P35368) positive effect	Alpha-1A adrenergic receptor AGONIST;Alpha-1D adrenergic receptor AGONIST;Alpha-1B adrenergic receptor AGONIST	ADRA1A_Human (P35348) positive effect;ADRA1D_Human (P25100) positive effect;ADRA1B_Human (P35368) positive effect
MoA Reference	CPD0655	methyldopa	Alpha-adrenergic receptor^agonist	C[C@](N)(Cc1ccc(O)c(O)c1)C(=O)O {A1=S}	METHYLDOPA;(S) ( ) ALPHA METHYLDOPA;3 HYDROXY ALPHA METHYL L TYROSINE;ALPHA MEDOPA;ALPHA METHYL DOPA;ALPHA METHYL L DOPA;ALPHAMETHYLDOPA;AMD;ANHYDROUS METHYLDOPA;L ALPHA METHYLDOPA;L METHYL DOPA;METHYL DOPA;METHYLDOPA ANHYDROUS;METHYL L DOPA;ALDOMET;ALDOMETIL;ALDOMIN;DOPAMET;HYPOLAG;MEDOMET;MEDOPREN;NOVOMEDOPA;NU MEDOPA;ALDOMET ESTER HCL INJ;ALDOMET TAB;ALDORIL 15 TAB;ALDORIL 25 TAB;APO METHAZIDE…	IUPH_5217;CMBL_CHEMBL459	L Aromatic amino acid decarboxylase Inhibitor	DDC_Human (P20711) negative effect	Alpha-2C adrenergic receptor AGONIST;Alpha-2A adrenergic receptor AGONIST;Alpha-2B adrenergic receptor AGONIST	ADRA2C_Human (P18825) positive effect;ADRA2A_Human (P08913) positive effect;ADRA2B_Human (P18089) positive effect
MoA Reference	CPD0666	midodrine	Alpha-adrenergic receptor^agonist	COc1ccc(OC)c(c1)C(O)CNC(=O)CN	MIDODRINE;(+ ) 2 AMINO N (BETA HYDROXY 2,5 DIMETHOXYPHENETHYL)ACETAMIDE;1 (2',5' DIMETHOXYPHENYL) 2 GLYCINAMIDOETHANOL;2 AMINO N (2,5 DIMETHOXY BETA HYDROXYPHENETHYL)ACETAMIDE;DL N1 (BETA HYDROXY 2,5 DIMETHOXYPHENETHYL)GLYCINAMID;MIDODRIN;MIDODRINA;MIDODRINUM;AMATINE;MIDODRINE HCL;MIDODRINE HYDROCHLORIDE;PROAMATINE;A-4020 LINZ;ST-1085;ORVATEN	IUPH_7240;CMBL_CHEMBL1200461			Alpha-1A adrenergic receptor AGONIST;Alpha-1D adrenergic receptor AGONIST;Alpha-1B adrenergic receptor AGONIST	ADRA1A_Human (P35348) positive effect;ADRA1D_Human (P25100) positive effect;ADRA1B_Human (P35368) positive effect
MoA Reference	CPD1054	tetrahydrozoline	Alpha-adrenergic receptor^agonist	c1ccc2c(c1)CCCC2C3=NCCN3	TETRYZOLINE;(RS) 2 (1,2,3,4 TETRAHYDRONAPHTHALEN 1 YL) 4,5 DIHYDRO 1H IMIDAZOLE;TETRAHYDROZOLINE;TETRIZOLINA;TETRYZOLIN;TETRYZOLINUM;8 SYMPTOM RELIEF;ADVANCE RELIEF EYE DROPS;ADVANCED RELIEF;ADVANCED RELIEF EYE DROPS;ALLERGY EYE DROPS;ASSURED ADVANCED RELIEF EYE;ASSURED ORIGINAL RELIEF EYE;CARE ONE EYE DROPS SEASONAL RELIEF;CAREALL EYEDROPS ORIGINAL;CIRCLE K EYE DROPS REDNESS RELIEVER;CLEAR EYES …	CMBL_CHEMBL1200413			Alpha-2C adrenergic receptor AGONIST;Alpha-1D adrenergic receptor AGONIST;Alpha-2A adrenergic receptor AGONIST;Alpha-1B adrenergic receptor AGONIST;Alpha-2B adrenergic receptor AGONIST;Alpha-1A adrenergic receptor AGONIST	ADRA2C_Human (P18825) positive effect;ADRA1D_Human (P25100) positive effect;ADRA2A_Human (P08913) positive effect;ADRA1B_Human (P35368) positive effect;ADRA2B_Human (P18089) positive effect;ADRA1A_Human (P35348) positive effect
MoA Reference	CPD1068	tizanidine	Alpha-adrenergic receptor^agonist	Clc1ccc2nsnc2c1NC3=NCCN3	TIZANIDINE;5 CHLORO 4 (2 IMIDAZOLIN 2 YLAMINO) 2,1,3 BENZOTHIADIAZOLE;TIZANIDIN;TIZANIDINA;TIZANIDINUM;CIMBRAR;MUSANT;MYORES;NAVIZAN;RELAXKOV;SIRDALID;SIRDALUD;SIRDALUD MR;SIZOLAN;SPASLAX;TELZANINE;TERNELIN;TIZADIN;TIZAFLEX;TIZALUD;TIZAN;ZANPEAK;ZITANID;COMFORT PAC WITH TIZANIDINE;MYLAN TIZANIDINE;PAL TIZANIDINE;TIZANIDINE HCL;TIZANIDINE HYDROCHLORIDE;ZANAFLEX;AN-021;DS-103-282	IUPH_7308;CMBL_CHEMBL1200329			Alpha-2C adrenergic receptor AGONIST;Alpha-2A adrenergic receptor AGONIST;Alpha-2B adrenergic receptor AGONIST	ADRA2C_Human (P18825) positive effect;ADRA2A_Human (P08913) positive effect;ADRA2B_Human (P18089) positive effect
MoA Reference	CPD0362	dipivefrine	Alpha-adrenergic receptor^agonist|Beta-adrenergic receptor^agonist	CNCC(O)c1ccc(OC(=O)C(C)(C)C)c(c1)OC(=O)C(C)(C)C {A3=q}	DIPIVEFRIN;(+ ) 4 [1 HYDROXY 2 (METHYLAMINO)ETHYL] O PHENYLENE DIVAVALATE;1 (3',4' DIPIVALOYLOXYPHENYL) 2 METHYLAMINO 1 ETHANOL;4 [1 HYDROXY 2 (METHYLAMINO)ETHYL] O PHENYLENE DIVAVALATE;DIPIVALYL EPINEPHRINE;DIPIVEFRINA;DIPIVEFRINE;DIPIVEFRINUM;PRO EPINEPHRINE;AKPRO;D EPIFRIN;DIOPINE;PIVALEPHRINE;PROPINE;THILODRIN;APO DIPIVEFRIN;DIPIVEFRIN LIQ OPH;DPE OPHTHALMIC SOLUTION;PMS DIPIVEFRIN;PROBETA LI…	IUPH_7166;CMBL_CHEMBL1200833			Alpha-2C adrenergic receptor AGONIST;Beta-3 adrenergic receptor AGONIST;Alpha-1D adrenergic receptor AGONIST;Alpha-1A adrenergic receptor AGONIST;Beta-2 adrenergic receptor AGONIST;Alpha-2B adrenergic receptor AGONIST;Alpha-1B adrenergic receptor AGONIST;Beta-1 adrenergic receptor AGONIST;Alpha-2A adrenergic receptor AGONIST	ADRA2C_Human (P18825) positive effect;ADRB3_Human (P13945) positive effect;ADRA1D_Human (P25100) positive effect;ADRA1A_Human (P35348) positive effect;ADRB2_Human (P07550) positive effect;ADRA2B_Human (P18089) positive effect;ADRA1B_Human (P35368) positive effect;ADRB1_Human (P08588) positive effect;ADRA2A_Human (P08913) positive effect
MoA Reference	CPD0391	epinephrine	Alpha-adrenergic receptor^agonist|Beta-adrenergic receptor^agonist	CNC[C@H](O)c1ccc(O)c(O)c1 {A3=R}	EPINEPHRINE;( ) (R) EPINEPHRINE;( ) 3,4 DIHYDROXY ALPHA ((METHYLAMINO)METHYL)BENZYL ALCOHOL;( ) ADRENALINE;() ADRENALINE;(R) ( ) ADNEPHRINE;(R) ( ) ADRENALINE;(R) ( ) EPINEPHRINE;(R) ( ) EPIRENAMINE;(R) () ADRENALINE;4 [(1R) 1 HYDROXY 2 (METHYLAMINO)ETHYL] 1,2 BENZENEDIOL;ADRENALINE;EPINEFRIN;EPINEFRINA;EPINEPHRIN;EPINEPHRINUM;L ADRENALINE;LEVOEPINEPHRINE;ADRENALIN;EPI EZ PEN JR;MEDIHALER EPI;TWI…	IUPH_4450;IUPH_479;IUPH_509;CMBL_CHEMBL679;CMBL_CHEMBL1256958	alpha 1D adrenoceptor Full Agonist;alpha 1B adrenoceptor Full Agonist;alpha 1A adrenoceptor Full Agonist;beta 3 adrenoceptor Agonist;beta 2 adrenoceptor Full Agonist;beta 1 adrenoceptor Agonist;alpha 2C adrenoceptor Agonist;alpha 2B adrenoceptor Agonist;alpha 2A adrenoceptor Full Agonist;beta 1 adrenoceptor Full Agonist;alpha 2C adrenoceptor Full Agonist;alpha 2B adrenoceptor Partial Agonist;beta…	ADRA1D_Human (P25100) positive effect;ADRA1B_Human (P35368) positive effect;ADRA1A_Human (P35348) positive effect;ADRB3_Human (P13945) positive effect;ADRB2_Human (P07550) positive effect;ADRB1_Human (P08588) positive effect;ADRA2C_Human (P18825) positive effect;ADRA2B_Human (P18089) positive effect;ADRA2A_Human (P08913) positive effect	Alpha-2C adrenergic receptor AGONIST;Beta-3 adrenergic receptor AGONIST;Alpha-1D adrenergic receptor AGONIST;Alpha-1A adrenergic receptor AGONIST;Beta-2 adrenergic receptor AGONIST;Alpha-2B adrenergic receptor AGONIST;Alpha-1B adrenergic receptor AGONIST;Beta-1 adrenergic receptor AGONIST;Alpha-2A adrenergic receptor AGONIST	ADRA2C_Human (P18825) positive effect;ADRB3_Human (P13945) positive effect;ADRA1D_Human (P25100) positive effect;ADRA1A_Human (P35348) positive effect;ADRB2_Human (P07550) positive effect;ADRA2B_Human (P18089) positive effect;ADRA1B_Human (P35368) positive effect;ADRB1_Human (P08588) positive effect;ADRA2A_Human (P08913) positive effect
MoA Reference	CPD0636	mephentermine	Alpha-adrenergic receptor^agonist|Beta-adrenergic receptor^agonist	CNC(C)(C)Cc1ccccc1	MEPHENTERMINE;WYAMINE;WYFENTERMINA;WYAMINE SULFATE INJECTION LIQ;MEPHENTERMINE SODIUM;MEPHENTERMINE SULFATE;WYAMINE SULFATE	IUPH_7222;CMBL_CHEMBL1200996			Alpha-2C adrenergic receptor AGONIST;Beta-3 adrenergic receptor AGONIST;Alpha-1D adrenergic receptor AGONIST;Alpha-1A adrenergic receptor AGONIST;Beta-2 adrenergic receptor AGONIST;Alpha-2B adrenergic receptor AGONIST;Alpha-1B adrenergic receptor AGONIST;Beta-1 adrenergic receptor AGONIST;Alpha-2A adrenergic receptor AGONIST	ADRA2C_Human (P18825) positive effect;ADRB3_Human (P13945) positive effect;ADRA1D_Human (P25100) positive effect;ADRA1A_Human (P35348) positive effect;ADRB2_Human (P07550) positive effect;ADRA2B_Human (P18089) positive effect;ADRA1B_Human (P35368) positive effect;ADRB1_Human (P08588) positive effect;ADRA2A_Human (P08913) positive effect
MoA Reference	CPD0732	norepinephrine	Alpha-adrenergic receptor^agonist|Beta-adrenergic receptor^agonist	NC[C@H](O)c1ccc(O)c(O)c1 {A2=R}	NOREPINEPHRINE;( ) ARTERENOL;( ) NORADRENALINE;( ) NOREPINEPHRINE;(R) ( ) NOREPINEPHRINE;(R) 4 (2 AMINO 1 HYDROXYETHYL) 1,2 BENZENEDIOL;(R) NOREPINEPHRINE;4 [(1R) 2 AMINO 1 HYDROXYETHYL] 1,2 BENZENEDIOL;ARTERENOL;L NORADRENALINE;L NOREPINEPHRINE;NOR ADRENALINE;NORADRENALINE;NOREPINEFRINA;NOREPINEPHRINUM;LEVOPHED;LEVOPHED LIQ IV;NOREPINEPHRINE BITARTRATE;NOREPINEPHRINE BITARTRATE INJ;NOREPINEPHRIN…	IUPH_484;IUPH_505;CMBL_CHEMBL1356607	beta 2 adrenoceptor Full Agonist;D 1 receptor Full Agonist;beta 1 adrenoceptor Full Agonist;D 5 receptor Full Agonist;alpha 1A adrenoceptor Full Agonist;alpha 2C adrenoceptor Full Agonist;alpha 2A adrenoceptor Full Agonist;beta 1 adrenoceptor Agonist;alpha 1B adrenoceptor Full Agonist;alpha 2B adrenoceptor Partial Agonist;beta 3 adrenoceptor Full Agonist;alpha 1D adrenoceptor Full Agonist;beta 2 …	ADRB2_Human (P07550) positive effect;DRD1_Human (P21728) positive effect;ADRB1_Human (P08588) positive effect;DRD5_Human (P21918) positive effect;ADRA1A_Human (P35348) positive effect;ADRA2C_Human (P18825) positive effect;ADRA2A_Human (P08913) positive effect;ADRA1B_Human (P35368) positive effect;ADRA2B_Human (P18089) positive effect;ADRB3_Human (P13945) positive effect;ADRA1D_Human (P25100) posi…	Alpha-2C adrenergic receptor AGONIST;Beta-3 adrenergic receptor AGONIST;Alpha-1D adrenergic receptor AGONIST;Alpha-1A adrenergic receptor AGONIST;Beta-2 adrenergic receptor AGONIST;Alpha-2B adrenergic receptor AGONIST;Alpha-1B adrenergic receptor AGONIST;Beta-1 adrenergic receptor AGONIST;Alpha-2A adrenergic receptor AGONIST	ADRA2C_Human (P18825) positive effect;ADRB3_Human (P13945) positive effect;ADRA1D_Human (P25100) positive effect;ADRA1A_Human (P35348) positive effect;ADRB2_Human (P07550) positive effect;ADRA2B_Human (P18089) positive effect;ADRA1B_Human (P35368) positive effect;ADRB1_Human (P08588) positive effect;ADRA2A_Human (P08913) positive effect
MoA Reference	CPD0774	oxymetazoline	Alpha-adrenergic receptor^agonist|Beta-adrenergic receptor^agonist	Cc1cc(c(O)c(C)c1CC2=NCCN2)C(C)(C)C	OXYMETAZOLINE;2 (4 TERT BUTYL 2,6 DIMETHYL 3 HYDROXYBENZYL) 2 IMIDAZOLINE;3 [(4,5 DIHYDRO 1H IMIDAZOL 2 YL)METHYL] 6 (1,1 DIMETHYLETHYL) 2,4 DIMETHYLPHENOL;6 T BUTYL 3 (2 IMIDAZOLIN 2 YLMETHYL) 2,4 DIMETHYLPHENOL;6 TERT BUTYL 3 (2 IMIDAZOLIN 2 YLMETHYL) 2,4 DIMETHYLPHENOL;OXIMETAZOLINUM;OXYMETAZOLINA;OXYMETAZOLINUM;OXYMETHAZOLINE;OXYMETOZOLINE;AFRIN;DRISTAN 12 HOUR;DURAMIST PLUS;GENASAL NASAL SPR…	IUPH_124;CMBL_CHEMBL1200791	5 HT 1D receptor Partial Agonist;5 HT 1B receptor Full Agonist;5 HT 2C receptor Full Agonist;alpha 1B adrenoceptor Full Agonist;alpha 1A adrenoceptor Full Agonist;alpha 2C adrenoceptor Partial Agonist;alpha 1D adrenoceptor Partial Agonist;alpha 2B adrenoceptor Partial Agonist;alpha 2A adrenoceptor Partial Agonist	HTR1D_Human (P28221) positive effect;HTR1B_Human (P28222) positive effect;HTR2C_Human (P28335) positive effect;ADRA1B_Human (P35368) positive effect;ADRA1A_Human (P35348) positive effect;ADRA2C_Human (P18825) positive effect;ADRA1D_Human (P25100) positive effect;ADRA2B_Human (P18089) positive effect;ADRA2A_Human (P08913) positive effect	Alpha-2C adrenergic receptor AGONIST;Alpha-1D adrenergic receptor AGONIST;Alpha-2A adrenergic receptor AGONIST;Alpha-1B adrenergic receptor AGONIST;Alpha-2B adrenergic receptor AGONIST;Alpha-1A adrenergic receptor AGONIST	ADRA2C_Human (P18825) positive effect;ADRA1D_Human (P25100) positive effect;ADRA2A_Human (P08913) positive effect;ADRA1B_Human (P35368) positive effect;ADRA2B_Human (P18089) positive effect;ADRA1A_Human (P35348) positive effect
MoA Reference	CPD0831	phenylpropanolamine	Alpha-adrenergic receptor^agonist|Monoamine transporter (SLC6A2-4)^inhibitor	C[C@@H](N)[C@@H](O)c1ccccc1 {A1=q;A3=q}	PHENYLPROPANOLAMINE;2 AMINO 1 PHENYLPROPAN 1 OL;FENILPROPANOLAMINA;NOREPHEDRIN;NOREPHEDRINE;PHENYLPROPANOLAMIN;PHENYLPROPANOLAMINUM;PPA;HYDROXYAMPHETAMINE;ACUTRIM;BOXOGETTEN;DEXATRIM;DISUDRIN;NALDEC;NASADEC;NASATHERA;PROPAGEST;RECATOL MONO;RHINDECON;RINEXIN;ANTITUSSIVE DECONG ANTIHISTAMINE SYR;BRONCHODEX D CAP;BRONCHOSIRUM POUR ENFANTS;CALDOMINE DH ADULTE;CALDOMINE DH ENFANT;CENTRACOL DM SYR;CHLO…	CMBL_CHEMBL1200695			Sodium-dependent noradrenaline transporter RELEASING AGENT;Alpha-1A adrenergic receptor AGONIST	SLC6A2_Human (P23975) positive effect;ADRA1A_Human (P35348) positive effect
MoA Reference	CPD0395	ergotamine	Alpha-adrenergic receptor^agonist|Serotonin receptor^agonist	CN1C[C@@H](C=C2c3cccc4[nH]cc(C[C@@H]12)c34)C(=O)N[C@]5(C)O[C@@]6(O)[C@@H]7CCCN7C(=O)[C@H](Cc8ccccc8)N6C5=O {A3=R;A15=R;A20=R;A23=S;A25=S;A32=S}	ERGOTAMINE;(5'ALPHA) 12' HYDROXY 2' METHYL 5' (PHENYLMETHYL)ERGOTOMAN 3',6',18 TRIONE;12' HYDROXY 2' METHYL 5'ALPHA (PHENYLMETHYL)ERGOTAMAN 3',6',18 TRIONE;ERGOTAMIN;ERGOTAMINA;ERGOTAMINUM;GYNERGEN;ANERVAN;ANTIMIGRAINE;ENXAK;ERGAM;ERGO KRANIT;GYNAEMINE;WIGRETTES;BELLERGAL SPACETABS;BELLERGAL TAB;CAFERGOT;CAFERGOT PB SUP;CAFERGOT PB TAB;CAFERGOT SUP;CAFERGOT TAB;ERGODRYL CAP;ERGOMAR;ERGOMAR SLT;ER…	IUPH_149;CMBL_CHEMBL2062265	5 HT 1F receptor Full Agonist;5 ht 1e receptor Full Agonist;5 HT 1D receptor Agonist;5 HT 2A receptor Partial Agonist;5 HT 5A receptor Antagonist;5 HT 2B receptor Partial Agonist;5 HT 2C receptor Partial Agonist;5 HT 6 receptor Full Agonist;5 HT 7 receptor Antagonist	HTR1F_Human (P30939) positive effect;HTR1E_Human (P28566) positive effect;HTR1D_Human (P28221) positive effect;HTR2A_Human (P28223) positive effect;HTR5A_Human (P47898) negative effect;HTR2B_Human (P41595) positive effect;HTR2C_Human (P28335) positive effect;HTR6_Human (P50406) positive effect	Alpha-2C adrenergic receptor AGONIST;Alpha-1D adrenergic receptor AGONIST;Alpha-2A adrenergic receptor AGONIST;Alpha-1B adrenergic receptor AGONIST;Alpha-2B adrenergic receptor AGONIST;Alpha-1A adrenergic receptor AGONIST;5-hydroxytryptamine receptor 1D AGONIST	ADRA2C_Human (P18825) positive effect;ADRA1D_Human (P25100) positive effect;ADRA2A_Human (P08913) positive effect;ADRA1B_Human (P35368) positive effect;ADRA2B_Human (P18089) positive effect;ADRA1A_Human (P35348) positive effect;HTR1D_Human (P28221) positive effect
MoA Reference	CPD0373	doxazosin	Alpha-adrenergic receptor^antagonist	COc1cc2nc(nc(N)c2cc1OC)N3CCN(CC3)C(=O)C4COc5ccccc5O4	DOXAZOSIN;1 (4 AMINO 6,7 DIMETHOXY 2 CHINAZOLINYL) 4 (2,3 DIHYDRO 1,4 BENZODIOXIXIN 2 YLCARBONYL)PIPERAZIN;1 (4 AMINO 6,7 DIMETHOXY 2 QUINAZOLINYL) 4 (1,4 BENZODIOXAN 2 YLCARBONYL)PIPERAZIN;DOXAZOSINA;DOXAZOSINE;DOXAZOSINUM;ALFADIL;CARDENALIN;CARDULAR;CARDURA 1;CARDURA 2;CARDURA 4;CARDURAN;DIBLOCIN;NORMOTHEN;SUPRESSIN;APO DOXAZOSIN;CARDURA;CARDURA XL;CARDURA 1 TAB;CARDURA 1,2,AND 4;CARDURA 2 TAB;…	IUPH_7170;CMBL_CHEMBL1200561	alpha 1A adrenoceptor Antagonist;alpha 1D adrenoceptor Antagonist;alpha 1B adrenoceptor Antagonist	ADRA1A_Human (P35348) negative effect;ADRA1D_Human (P25100) negative effect;ADRA1B_Human (P35368) negative effect	Alpha-1A adrenergic receptor ANTAGONIST;Alpha-1D adrenergic receptor ANTAGONIST;Alpha-1B adrenergic receptor ANTAGONIST	ADRA1A_Human (P35348) negative effect;ADRA1D_Human (P25100) negative effect;ADRA1B_Human (P35368) negative effect
MoA Reference	CPD0826	phenoxybenzamine	Alpha-adrenergic receptor^antagonist	CC(COc1ccccc1)N(CCCl)Cc2ccccc2	PHENOXYBENZAMINE;FENOSSIBENZAMINA;FENOXIBENZAMINA;PHENOXYBENZAMINUM;POB;DIBENZYLINE;PHENOXYBENZAMINE HYDROCHLORIDE;PHENOXYBENZAMINE HCL	IUPH_7268;CMBL_CHEMBL1200787	alpha 2B adrenoceptor Antagonist	ADRA2B_Human (P18089) negative effect	Alpha-2C adrenergic receptor ANTAGONIST;Alpha-1D adrenergic receptor ANTAGONIST;Alpha-2A adrenergic receptor ANTAGONIST;Alpha-1B adrenergic receptor ANTAGONIST;Alpha-2B adrenergic receptor ANTAGONIST;Alpha-1A adrenergic receptor ANTAGONIST	ADRA2C_Human (P18825) negative effect;ADRA1D_Human (P25100) negative effect;ADRA2A_Human (P08913) negative effect;ADRA1B_Human (P35368) negative effect;ADRA2B_Human (P18089) negative effect;ADRA1A_Human (P35348) negative effect
MoA Reference	CPD0829	phentolamine	Alpha-adrenergic receptor^antagonist	Cc1ccc(cc1)N(CC2=NCCN2)c3cccc(O)c3	PHENTOLAMINE;2 (N (M HYDROXYPHENYL) P TOLUIDINOMETHYL)IMIDAZOLINE;FENTOLAMINA;PHENTOLAMIN;PHENTOLAMINE MESYLATE;PHENTOLAMINUM;REGITINA;VESOMAX;REGITIN;REGITINE;ROGITINE;VIGAMED;ORAVERSE;PHENTOLAMINE MESYLATE INJECTION SANDOZ STANDARD;DIBASIN;FENTOLAMIN	IUPH_502;CMBL_CHEMBL1200873	alpha 2C adrenoceptor Antagonist;alpha 2B adrenoceptor Antagonist;alpha 2A adrenoceptor Antagonist;alpha 1A adrenoceptor Antagonist;alpha 1D adrenoceptor Inverse Agonist;alpha 1B adrenoceptor Antagonist	ADRA2C_Human (P18825) negative effect;ADRA2B_Human (P18089) negative effect;ADRA2A_Human (P08913) negative effect;ADRA1A_Human (P35348) negative effect;ADRA1D_Human (P25100) negative effect;ADRA1B_Human (P35368) negative effect	Alpha-2C adrenergic receptor ANTAGONIST;Alpha-1D adrenergic receptor ANTAGONIST;Alpha-2A adrenergic receptor ANTAGONIST;Alpha-1B adrenergic receptor ANTAGONIST;Alpha-2B adrenergic receptor ANTAGONIST;Alpha-1A adrenergic receptor ANTAGONIST	ADRA2C_Human (P18825) negative effect;ADRA1D_Human (P25100) negative effect;ADRA2A_Human (P08913) negative effect;ADRA1B_Human (P35368) negative effect;ADRA2B_Human (P18089) negative effect;ADRA1A_Human (P35348) negative effect
MoA Reference	CPD0863	prazosin	Alpha-adrenergic receptor^antagonist	COc1cc2nc(nc(N)c2cc1OC)N3CCN(CC3)C(=O)c4ccco4	PRAZOSIN;1 (4 AMINO 6,7 DIMETHOXY 2 QUINAZOLINYL) 4 (2 FURANYLCARBONYL)PIPERAZINE;2 (4 (2 FUROYL)PIPERAZIN 1 YL) 4 AMINO 6,7 DIMETHOXYQUINAZOLINE;PRAZOSINA;PRAZOSINE;PRAZOSINUM;HYPOVASE;MINIPRESS XL;PRESSIN;VASOFLEX;ALTI PRAZOSIN TAB;APO PRAZO TAB;MINIPRESS;NU PRAZO TAB;PRAZOSIN HYDROCHLORIDE;PRAZOSIN 1 TAB;PRAZOSIN 2 TAB;PRAZOSIN 5 TAB;RHO PRAZOSIN TAB;TEVA PRAZOSIN;[3H]PRAZOSIN;[3H]-PRAZOSIN;CP…	IUPH_5385;IUPH_503;CMBL_CHEMBL1558	alpha 2B adrenoceptor Antagonist;alpha 2C adrenoceptor Antagonist;alpha 2A adrenoceptor Antagonist;alpha 1D adrenoceptor Inverse Agonist;alpha 1B adrenoceptor Inverse Agonist;alpha 1A adrenoceptor Inverse Agonist	ADRA2B_Human (P18089) negative effect;ADRA2C_Human (P18825) negative effect;ADRA2A_Human (P08913) negative effect;ADRA1D_Human (P25100) negative effect;ADRA1B_Human (P35368) negative effect;ADRA1A_Human (P35348) negative effect	Alpha-1A adrenergic receptor ANTAGONIST;Alpha-1D adrenergic receptor ANTAGONIST;Alpha-1B adrenergic receptor ANTAGONIST	ADRA1A_Human (P35348) negative effect;ADRA1D_Human (P25100) negative effect;ADRA1B_Human (P35368) negative effect
MoA Reference	CPD0972	silodosin	Alpha-adrenergic receptor^antagonist	C[C@H](Cc1cc2CCN(CCCO)c2c(c1)C(N)=O)NCCOc3ccccc3OCC(F)(F)F {A1=R}	SILODOSIN;KAD;KMD;URIEF;RAPAFLO;RAPILIF;SILODYX;UROREC;KMD-3213;1-(3-HYDROXY-PROPYL)-5-((R)-2-{2-[2-(2,2,2-TRIFLUORO-ETHOXY)-PHENOXY]-ETHYLAMINO}-PROPYL)-2,3-DIHYDRO-1H-INDOLE-7-CARBOXYLIC ACID AMIDE	IUPH_493;CMBL_CHEMBL24778	alpha 1D adrenoceptor Antagonist;alpha 1A adrenoceptor Antagonist;alpha 1B adrenoceptor Antagonist	ADRA1D_Human (P25100) negative effect;ADRA1A_Human (P35348) negative effect;ADRA1B_Human (P35368) negative effect	Alpha-1A adrenergic receptor ANTAGONIST	ADRA1A_Human (P35348) negative effect
MoA Reference	CPD1024	tamsulosin	Alpha-adrenergic receptor^antagonist	CCOc1ccccc1OCCN[C@H](C)Cc2ccc(OC)c(c2)S(N)(=O)=O {A13=R}	TAMSULOSIN;(R) 5 (2 ((2 (2 ETHOXYPHENOXY)ETHYL)AMINO)PROPYL) 2 METHOXYBENZENESULFONAMIDE;5 [2 [2 (2 ETHOXYPHENOXY)ETHYLAMINO]PROPYL] 2 METHOXY BENZENESULFONAMIDE;TAMSULOSINA;TAMSULOSINE;TAMSULOSINUM;BETAMSAL;CONTIFLO XL;FLOMAXTRA;HARNAL D;MAXRIN;MECIR;OMEXEL;OMIPRO;OMIX;OMNIC;PRADIF;RANOMAX;SALOVER;SECOTEX;STRONAZON;TAMSACT;TAMSOL;TAMSUL;URIMAX;APO TAMSULOSIN CR;AVA TAMSULOSIN CR;DUTASTERIDE AND …	IUPH_488;CMBL_CHEMBL1200914	alpha 1D adrenoceptor Antagonist;alpha 1B adrenoceptor Inverse Agonist;alpha 1A adrenoceptor Antagonist	ADRA1D_Human (P25100) negative effect;ADRA1B_Human (P35368) negative effect;ADRA1A_Human (P35348) negative effect	Alpha-1A adrenergic receptor ANTAGONIST;Alpha-1D adrenergic receptor ANTAGONIST;Alpha-1B adrenergic receptor ANTAGONIST	ADRA1A_Human (P35348) negative effect;ADRA1D_Human (P25100) negative effect;ADRA1B_Human (P35368) negative effect
MoA Reference	CPD0585	labetalol	Alpha-adrenergic receptor^antagonist|Beta-adrenergic receptor^antagonist	CC(CCc1ccccc1)NCC(O)c2ccc(O)c(c2)C(N)=O	LABETALOL;3 CARBOXAMIDO 4 HYDROXY ALPHA ((1 METHYL 3 PHENYLPROPYLAMINO)METHYL)BENZYL ALCOHOL;5 (1 HYDROXY 2 (1 METHYL 3 PHENYLPROPYLAMINO)ETHYL)SALICYLAMIDE;LABETALOLUM;LABETOLOL;ALBETOL;LATOL;NORMADATE;NORMODYNE;APO LABETALOL TABLETS;LABETALOL HCL;LABETALOL HYDROCHLORIDE;LABETALOL HYDROCHLORIDE INJECTION;LABETALOL HYDROCHLORIDE INJECTION USP;LABETALOL HYDROCHLORIDE INJECTION, USP;MYLAN LABETALOL…	IUPH_7207;CMBL_CHEMBL1200323	beta 2 adrenoceptor Antagonist;beta 1 adrenoceptor Antagonist;alpha 1D adrenoceptor Antagonist	ADRB2_Human (P07550) negative effect;ADRB1_Human (P08588) negative effect;ADRA1D_Human (P25100) negative effect	Alpha-2C adrenergic receptor ANTAGONIST;Beta-3 adrenergic receptor ANTAGONIST;Alpha-1D adrenergic receptor ANTAGONIST;Alpha-1A adrenergic receptor ANTAGONIST;Beta-2 adrenergic receptor ANTAGONIST;Alpha-2B adrenergic receptor ANTAGONIST;Alpha-1B adrenergic receptor ANTAGONIST;Beta-1 adrenergic receptor ANTAGONIST;Alpha-2A adrenergic receptor ANTAGONIST	ADRA2C_Human (P18825) negative effect;ADRB3_Human (P13945) negative effect;ADRA1D_Human (P25100) negative effect;ADRA1A_Human (P35348) negative effect;ADRB2_Human (P07550) negative effect;ADRA2B_Human (P18089) negative effect;ADRA1B_Human (P35368) negative effect;ADRB1_Human (P08588) negative effect;ADRA2A_Human (P08913) negative effect
MoA Reference	CPD1072	tolazoline	Alpha-adrenergic receptor^antagonist|Histamine receptor^agonist	c1ccc(cc1)CC2=NCCN2	TOLAZOLINE;2 BENZYL 2 IMIDAZOLINE;2 BENZYL 4,5 IMIDAZOLINE;2 BENZYLIMIDAZOLINE;4,5 DIHYDRO 2 (PHENYLMETHYL) 1H IMIDAZOLE;BENZAZOLIN;TOLAZOLIN;TOLAZOLINA;TOLAZOLINUM;DIVASCOL;IMIDALIN;TCMDC-125842;PRISCOLINE;TOLAZOLINE HYDROCHLORIDE	IUPH_7310;CMBL_CHEMBL1689	alpha 2B adrenoceptor Antagonist;alpha 2C adrenoceptor Antagonist;alpha 2A adrenoceptor Antagonist	ADRA2B_Human (P18089) negative effect;ADRA2C_Human (P18825) negative effect;ADRA2A_Human (P08913) negative effect	Alpha-2C adrenergic receptor ANTAGONIST;Alpha-1D adrenergic receptor ANTAGONIST;Alpha-2A adrenergic receptor ANTAGONIST;Alpha-1B adrenergic receptor ANTAGONIST;Alpha-2B adrenergic receptor ANTAGONIST;Alpha-1A adrenergic receptor ANTAGONIST;Histamine H1 receptor AGONIST;Histamine H2 receptor AGONIST	ADRA2C_Human (P18825) negative effect;ADRA1D_Human (P25100) negative effect;ADRA2A_Human (P08913) negative effect;ADRA1B_Human (P35368) negative effect;ADRA2B_Human (P18089) negative effect;ADRA1A_Human (P35348) negative effect;HRH1_Human (P35367) positive effect;HRH2_Human (P25021) positive effect
MoA Reference	CPD0052	A 769662	AMPK^activator	N#CC1=C(O)c2c(csc2NC1=O)c3ccc(cc3)c4ccccc4O
MoA Reference	CPD0082	AICAR	AMPK^activator	NC(=O)c1ncn(c1N)[C@@H]2O[C@H](CO)[C@@H](O)[C@H]2O {A9=R;A11=R;A14=S;A16=R}	ACADESINE;AICA RIBOSIDE;ACADRA;AICA-RIBOSIDE;AR-100;SCH-900395	IUPH_5133	AMP kinase Activator
MoA Reference	CPD0643	Metformin hydrochloride	AMPK^activator	CN(C)C(=N)NC(=N)N	METFORMIN;1,1 DIMETHYLBIGUANIDE;DIMETHYLBIGUANID;METFORMINA;METFORMINE;METFORMINUM;APO METFORMIN;GEN METFORMIN;NOVO METFORMIN;NU METFORMIN;SANDOZ METFORMIN;ACT METFORMIN;ACTOPLUS MET;ACTOPLUS MET XR;ALOGLIPTIN AND METFORMIN HYDROCHLORIDE;APO METFORMIN TAB;APO METFORMIN ER;APPFORMIN;APPFORMIN D;AURO METFORMIN;AVA METFORMIN;AVANDAMET;BCI METFORMIN;BIO METFORMIN;DM2;DOM METFORMIN;ECL METFORMIN;FORTA…	IUPH_4779;IUPH_4503;CMBL_CHEMBL1703	MATE2 None;Multidrug and toxin extrusion None	SLC47A2_Human (Q86VL8) neutral effect;SLC47A1_Human (Q96FL8) neutral effect	NADH dehydrogenase [ubiquinone] 1 alpha subcomplex subunit 11 INHIBITOR;NADH dehydrogenase [ubiquinone] 1 beta subcomplex subunit 7 INHIBITOR;NADH-ubiquinone oxidoreductase chain 1 INHIBITOR;NADH dehydrogenase [ubiquinone] 1 alpha subcomplex subunit 6 INHIBITOR;NADH-ubiquinone oxidoreductase chain 6 INHIBITOR;NADH dehydrogenase [ubiquinone] 1 alpha subcomplex subunit 10, mitochondrial INHIBITOR;N…	NDUFA11_Human (Q86Y39) negative effect;NDUFB7_Human (P17568) negative effect;MT-ND1_Human (P03886) negative effect;NDUFA6_Human (P56556) negative effect;MT-ND6_Human (P03923) negative effect;NDUFA10_Human (O95299) negative effect;NDUFS8_Human (O00217) negative effect;MT-ND4L_Human (P03901) negative effect;NDUFS2_Human (O75306) negative effect;MT-ND5_Human (P03915) negative effect;NDUFA8_Human (P5…
MoA Reference	CPD0877	PT 1	AMPK^activator	Cc1cc(c2ccc(/C=C3\S/C(=N\c4ccc(Cl)c(c4)C(=O)O)NC3=O)o2)c(cc1C)[N+](=O)[O-]
MoA Reference	CPD0929	RSVA 405	AMPK^activator	CCN(CC)c1ccc(/C=N/NC(=O)c2ccncc2)c(O)c1
MoA Reference	CPD1169	ZLN 024 hydrochloride	AMPK^activator	Cc1ccc(OCCSc2ncccn2)c(Br)c1
MoA Reference	CPD0119	Apcin	Anaphase-promoting complex^inhibitor|Ubiquitin E3 ligase^inhibitor	Cc1ncc(n1CCOC(=O)NC(Nc2ncccn2)C(Cl)(Cl)Cl)[N+](=O)[O-]
MoA Reference	CPD1022	TAME hydrochloride	Anaphase-promoting complex^inhibitor|Ubiquitin E3 ligase^inhibitor	COC(=O)[C@H](CCCNC(=N)N)NS(=O)(=O)c1ccc(C)cc1 {A4=S}
MoA Reference	CPD0704	nandrolone-decanoate	Androgen receptor^agonist	CCCCCCCCCC(=O)O[C@H]1CC[C@H]2[C@@H]3CCC4=CC(=O)CC[C@@H]4[C@H]3CC[C@]12C {A12=S;A15=S;A16=R;A25=R;A26=S;A29=S}	NANDROLONE DECANOATE;19 NORTESTOSTERONE DECANOATE;NANDROLONE 17 DECANOATE;DECA DURABOL;DECA DURABOLIN;RETABOLIL;DECA DURABOLIN INJ;DECA-DURABOLIN	CMBL_CHEMBL1200946			Androgen receptor AGONIST	AR_Human (P10275) positive effect
MoA Reference	CPD0768	oxandrolone	Androgen receptor^agonist	C[C@]1(O)CC[C@H]2[C@@H]3CC[C@H]4CC(=O)OC[C@]4(C)[C@H]3CC[C@]12C {A1=S;A5=S;A6=R;A9=S;A15=S;A17=S;A20=S}	OXANDROLONE;OSSANDROLONE;OXANDROLON;OXANDROLONA;OXANDROLONUM;PROTIVAR;ANAVAR;OXANDRIN;XTENDROL;SC-11585	IUPH_7092;CMBL_CHEMBL1200436			Androgen receptor AGONIST	AR_Human (P10275) positive effect
MoA Reference	CPD0775	oxymetholone	Androgen receptor^agonist	C[C@]1(O)CC[C@H]2[C@@H]3CC[C@H]4CC(=O)/C(=C/O)C[C@]4(C)[C@H]3CC[C@]12C {A1=S;A5=S;A6=R;A9=S;A17=S;A19=S;A22=S}	OXYMETHOLONE;17 HYDROXY 2 HYDROXYMETHYLIDENE 17 METHYL 3 ANDROSTANONE;OXIMETOLONA;OXYMETHOLON;OXYMETHOLONUM;ANAPOLON;ANDROLIC;HEMOGENIN;ANADROL 50;ANAPOLON 50 TABLETS;ANADROL;ANADROL-50	CMBL_CHEMBL1200585			Androgen receptor AGONIST	AR_Human (P10275) positive effect
MoA Reference	CPD0996	stanozolol	Androgen receptor^agonist	C[C@]1(O)CC[C@H]2[C@@H]3CC[C@H]4Cc5[nH]ncc5C[C@]4(C)[C@H]3CC[C@]12C {A1=S;A5=S;A6=R;A9=S;A17=S;A19=S;A22=S}	STANOZOLOL;ANDROSTANAZOL;ANDROSTANAZOLE;STROMBA;WINSTROL;WINSTROL DEPOT	CMBL_CHEMBL2079587			Androgen receptor AGONIST	AR_Human (P10275) positive effect
MoA Reference	CPD1053	testosterone	Androgen receptor^agonist	C[C@]12CC[C@H]3[C@@H](CCC4=CC(=O)CC[C@]34C)[C@@H]1CC[C@@H]2O {A1=S;A4=S;A5=R;A14=R;A16=S;A19=S}	TESTOSTERONE;17BETA HYDROXY 4 ANDROSTEN 3 ONE;4 ANDROSTEN 17 OL 3 ONE;MERTESTATE;TESTOSTERON;TESTOSTERONA;TESTOSTERONUM;VIROSTERONE;ANDRODERM;ANDRONATE;ANDROPATCH;ANDROPOSITORY;ANDRYL;BIO T GEL;FORTIGEL;INTRINSA;LIVENSA;NEBIDO;SUSTANON;SYNANDROL F;TESTAMONE;TESTAQUA IM;TESTODERM;TESTODERM TTS;TESTOGEL;TESTOLIN;TESTOPATCH;TESTOPEL PELLETS;TESTRIN P.A;TESTRO AQ;TOSTRELLE;TOSTREX;VIRORMONE;ANDROGEL;…	IUPH_2858;CMBL_CHEMBL386630	Androgen receptor Agonist		Androgen receptor AGONIST	AR_Human (P10275) positive effect
MoA Reference	CPD0330	danazol	Androgen receptor^agonist|Progesterone receptor^agonist	C#C[C@]1(O)CC[C@H]2[C@@H]3CCC4=Cc5oncc5C[C@]4(C)[C@H]3CC[C@]12C {A2=R;A6=S;A7=R;A18=R;A20=S;A23=S}	DANAZOL;CYCLOMEN;DANAZOLUM;DANOCRINE;DANOL;(1R,3AS,3BR,10AR,10BS,12AS)-1-ETHYNYL-10A,12A-DIMETHYL-2,3,3A,3B,4,5,10,10A,10B,11,12,12A-DODECAHYDRO-1H-7-OXA-8-AZA-DICYCLOPENTA[A,H]PHENANTHREN-1-OL;17ALPHA-PREGNA-2,4-DIEN-20-YNO[2,3-D]ISOXAZOL-17-OL;DANATROL;1-ETHYNYL-10A,12A-DIMETHYL-2,3,3A,3B,4,5,10,10A,10B,11,12,12A-DODECAHYDRO-1H-7-OXA-8-AZA-DICYCLOPENTA[A,H]PHENANTHREN-1-OL, DANAZOL	IUPH_6942;CMBL_CHEMBL1479	Androgen receptor Agonist		Androgen receptor AGONIST;Progesterone receptor AGONIST	AR_Human (P10275) positive effect;PGR_Human (P06401) positive effect
MoA Reference	CPD0438	flutamide	Androgen receptor^antagonist	CC(C)C(=O)Nc1ccc(c(c1)C(F)(F)F)[N+](=O)[O-]	FLUTAMIDE;4' NITRO 3' TRIFLUOROMETHYLISOBUTYRANILIDE;ALPHA,ALPHA,ALPHA TRIFLUORO 2 METHYL 4' NITRO M PROPIONOTOLUIDIDE;FLUTAMID;FLUTAMIDA;FLUTAMIDUM;FTA;NFBA;NIFTOLID;NIFTOLIDE;ANDRAXAN;ANTIPROS;CURESTAT;CYTOMID;DEDILE;DROGENIL;ELBAT;ETACONIL;EULEXIN;FAROSTAT;FLIMUTAL;FLUCINOM;FLULEM;ODYNE;PROSTADIREX;PROSTANON;APO FLUTAMIDE;DOM FLUTAMIDE;EUFLEX;FLUTAMIDE 250;NU FLUTAMIDE TABLETS;PENTA FLUTAMIDE;…	IUPH_6943;CMBL_CHEMBL806	Androgen receptor Antagonist	AR_Human (P10275) negative effect	Androgen receptor ANTAGONIST	AR_Human (P10275) negative effect
MoA Reference	CPD0724	nilutamide	Androgen receptor^antagonist	CC1(C)NC(=O)N(C1=O)c2ccc(c(c2)C(F)(F)F)[N+](=O)[O-]	NILUTAMIDE;5,5 DIMETHYL 3 (ALPHA,ALPHA,ALPHA TRIFLUORO 4 NITRO M TOLYL)HYDANTOIN;NILUTAMIDA;NILUTAMIDUM;NILANDRON;ANANDRON;ANANDRON TAB;ANTIANDROGEN NILUTAMIDE;5,5-DIMETHYL-3-(4-NITRO-3-TRIFLUOROMETHYL-PHENYL)-IMIDAZOLIDINE-2,4-DIONE;5,5-DIMETHYL-3-(4-NITRO-3-(TRIFLUOROMETHYL)PHENYL)IMIDAZOLIDINE-2,4-DIONE	IUPH_2864;CMBL_CHEMBL1274	Androgen receptor Antagonist	AR_Human (P10275) negative effect	Androgen receptor ANTAGONIST	AR_Human (P10275) negative effect
MoA Reference	CPD0178	benazepril	Angiotensin converting enzyme^inhibitor	CCOC(=O)[C@H](CCc1ccccc1)N[C@H]2CCc3ccccc3N(CC(=O)O)C2=O {A5=S;A15=S}	BENAZEPRIL;BENAZEPRILUM;BRIEM;CIBACEN;CIBACEN WS;CIBACENE;AMLOBENZ;AMLODIPINE AND BENAZEPRIL HYDROCHLORIDE;AMLODIPINE BESYLATE AND BENAZEPRIL HCL;AMLODIPINE BESYLATE AND BENAZEPRIL HYDROCHLORIDE;BENAZEPRIL HCL;BENAZEPRIL HYDROCHLORIDE;BENAZEPRIL HYDROCHLORIDE AND HYDROCHLOROTHIAZIDE;LOTENSIN;LOTENSIN HCT;LOTREL;PMS BENAZEPRIL;AMLODIPINE + BENAZEPRIL;BENAZEPRIL + HYDROCHLOROTHIAZIDE;CGS-14824A;2-(…	IUPH_6374;CMBL_CHEMBL1694	Angiotensin converting enzyme Inhibitor	ACE_Human (P12821) negative effect	Angiotensin-converting enzyme INHIBITOR	ACE_Human (P12821) negative effect
MoA Reference	CPD0234	captopril	Angiotensin converting enzyme^inhibitor	C[C@H](CS)C(=O)N1CCC[C@H]1C(=O)O {A1=S;A10=S}	CAPTOPRIL;(2S) 1 [(2S) 2 METHYL 3 SULFANYLPROPANOYL]PYRROLIDINE 2 CARBOXYLIC ACID;ACEPRESS;APOPRIL;CAPTOLANE;CAPTOPRILUM;CAPTOPRYL;CAPTORIL;CESPLON;CP;D 2 METHYL 3 MERCAPTOPROPANOYL L PROLINE;D 3 MERCAPTO 2 METHYLPROPANOYL L PROLINE;DILABAR;GARRANIL;HYPERTIL;L CAPTOPRIL;LOPIRIN;TENOSBON;TENSOBON;TENSOPREL;ACEPRIL;ALOPRESIN;CAPOTEN;HIPERTIL;LOPRIL;APO CAPTO TAB;BCI CAPTOPRIL TABLETS;BUPROPION HYDR…	IUPH_5158;CMBL_CHEMBL1560	Angiotensin converting enzyme Inhibitor	ACE_Human (P12821) negative effect	Angiotensin-converting enzyme INHIBITOR	ACE_Human (P12821) negative effect
MoA Reference	CPD0386	enalapril	Angiotensin converting enzyme^inhibitor	CCOC(=O)[C@H](CCc1ccccc1)N[C@@H](C)C(=O)N2CCC[C@H]2C(=O)O {A5=S;A15=S;A23=S}	ENALAPRIL;(S) 1 (N (1 (ETHOXYCARBONYL) 3 PHENYLPROPYL) L ALANYL) L PROLINE;(S) 1 {(S) 2 [1 ((S) ETHOXYCARBONYL) 3 PHENYL PROPYLAMINO] PROPIONYL} PYRROLIDINE 2 CARBOXYLIC ACID;1 (N ((S) 1 CARBOXY 3 PHENYLPROPYL) L ALANYL) L PROLINE 1' ETHYL ESTER;ANALAPRIL;ENALAPRILA;ENALAPRILUM;ACETEC;ACETENSIL;ALAPREN;AMOTAC;AMPRACE;DILVAS;DIOTENSIL;DREPATIL;ENACE;ENAHEXAL;ENAL;ENALAPOTEN;ENPRIL;FELIBERAL;GADOPR…	IUPH_6322;CMBL_CHEMBL1200659	Angiotensin converting enzyme Inhibitor	ACE_Human (P12821) negative effect	Angiotensin-converting enzyme INHIBITOR	ACE_Human (P12821) negative effect
MoA Reference	CPD0387	enalaprilat	Angiotensin converting enzyme^inhibitor	C[C@H](N[C@@H](CCc1ccccc1)C(=O)O)C(=O)N2CCC[C@H]2C(=O)O {A1=S;A3=S;A21=S}	ENALAPRILAT;ENALAPRILAT ANHYDROUS;ENALAPRILAT INJECTION USP;VASOTEC IV;MK-422;VASOTEC;ENALAPRILAT HYDRATE	IUPH_6332;CMBL_CHEMBL1200697	Angiotensin converting enzyme Inhibitor	ACE_Human (P12821) negative effect	Angiotensin-converting enzyme INHIBITOR	ACE_Human (P12821) negative effect
MoA Reference	CPD0603	lisinopril	Angiotensin converting enzyme^inhibitor	NCCCC[C@H](N[C@@H](CCc1ccccc1)C(=O)O)C(=O)N2CCC[C@H]2C(=O)O {A5=S;A7=S;A25=S}	LISINOPRIL;(S) 1 (N(2) (1 CARBOXY 3 PHENYLPROPYL) L LYSYL) L PROLINE;[N2 [(S) 1 CARBOXY 3 PHENYLPROPYL] L LYSYL L PROLINE;LISINOPRIL ANHYDROUS;LISINOPRILUM;ACEBITOR;ACEMIN;ACERBON;ACINOPRIL;BELLISIN;BIOPRIL;DAPRIL;FIBSOL;FISOPRIL;HIPRIL;LINOPRIL;LISIPRIL;NOPERTEN;PRESITEN;RANOLIP;RANOPRIL;RANTEX;SINOPREN;SINOPRIL;TENSOPRIL;ACT LISINOPRIL;APO LISINOPRIL TABLET (TYPE P);APO LISINOPRIL TABLET;APO LI…	IUPH_6360;CMBL_CHEMBL1729579	Angiotensin converting enzyme Inhibitor	ACE_Human (P12821) negative effect	Angiotensin-converting enzyme INHIBITOR	ACE_Human (P12821) negative effect
MoA Reference	CPD0800	perindopril	Angiotensin converting enzyme^inhibitor	CCC[C@H](N[C@@H](C)C(=O)N1[C@@H](C[C@@H]2CCCC[C@H]12)C(=O)O)C(=O)OCC {A3=S;A5=S;A10=S;A12=S;A17=S}	PERINDOPRIL;(2S,3AS,7AS) 1 [(2S) 2 {[(2S) 1 ETHOXY 1 OXOPENTAN 2 YL]AMINO}PROPANOYL]OCTAHYDRO 1H INDOLE 2 CARBOXYLIC ACID;PERINDOPRILUM;COVERSYL;ACEON;APO PERINDOPRIL;ARCOSYL;ARCOSYL PLUS;ARCOSYL PLUS LD;COVERSYL PLUS;COVERSYL PLUS HD;COVERSYL PLUS LD;PERINDOPRIL ERBUMINE;PRESTALIA;SANDOZ PERINDOPRIL ERBUMINE;SANDOZ PERINDOPRIL ERBUMINE/ INDAPAMIDE;SANDOZ PERINDOPRIL ERBUMINE/ INDAPAMIDE HD;SANDO…	IUPH_6367;CMBL_CHEMBL1200343;CMBL_CHEMBL3544986	Angiotensin converting enzyme Inhibitor	ACE_Human (P12821) negative effect	Angiotensin-converting enzyme INHIBITOR	ACE_Human (P12821) negative effect
MoA Reference	CPD0889	quinapril	Angiotensin converting enzyme^inhibitor	CCOC(=O)[C@H](CCc1ccccc1)N[C@@H](C)C(=O)N2Cc3ccccc3C[C@H]2C(=O)O {A5=S;A15=S;A28=S}	QUINAPRIL;QUINAPRILUM;ACCUPRIN;ACCUPRO;ACEQUIN;ACUITEL;KOREC;QUINAZIL;ACCUPRIL;ACCUPRIL TAB;ACCURETIC;APO QUINAPRIL;APO QUINAPRIL/HCTZ;GD QUINAPRIL;GD QUINAPRIL HCTZ;PMS QUINAPRIL;QUINAPRIL AND HYDROCHLOROTHIAZIDE 10/12.5;QUINAPRIL AND HYDROCHLOROTHIAZIDE 20/12.5;QUINAPRIL AND HYDROCHLOROTHIAZIDE 20/25;QUINAPRIL HCL AND HYDROCHLOROTHIAZIDE;QUINAPRIL HYDROCHLORIDE;QUINAPRIL HYDROCHLORIDE AND HYDRO…	IUPH_6350;CMBL_CHEMBL1201011	Angiotensin converting enzyme Inhibitor		Angiotensin-converting enzyme INHIBITOR	ACE_Human (P12821) negative effect
MoA Reference	CPD0900	ramipril	Angiotensin converting enzyme^inhibitor	CCOC(=O)[C@H](CCc1ccccc1)N[C@@H](C)C(=O)N2[C@@H](C[C@@H]3CCC[C@H]23)C(=O)O {A5=S;A15=S;A20=S;A22=S;A26=S}	RAMIPRIL;(2S (1(R*(R*)),2ALPHA,3ABETA,6ABETA)) 1 (2 ((1 (ETHOXYCARBONYL) 3 PHENYLPROPYL)AMINO) 1 OXOPROPYL)OCTAHYDROCYCLOPENTA(B)PYRROLE 2 CARBOXYLIC ACID;ALTACE (TN);RAMIPRILUM;TRITACE;ACOVIL;CARASEL;CARDACE;DELIX;HYPREN;LOSTAPRES;PRAMACE;QUARK;TRIATEC;VESDIL;ACH RAMIPRIL;ACT RAMIPRIL;ALTACE;ALTACE CAP;ALTACE HCT;ALTACE PLUS FELODIPINE;APO RAMIPRIL;APO RAMIPRIL/HCTZ;AURO RAMIPRIL;AVA RAMIPRIL;BI…	IUPH_6339;CMBL_CHEMBL1168	Angiotensin converting enzyme Inhibitor	ACE_Human (P12821) negative effect	Angiotensin-converting enzyme INHIBITOR	ACE_Human (P12821) negative effect
MoA Reference	CPD0543	irbesartan	Angiotensin receptor^antagonist	CCCCC1=NC2(CCCC2)C(=O)N1Cc3ccc(cc3)c4ccccc4c5nnn[nH]5	IRBESARTAN;2 BUTYL 3 {[2' (1H TETRAZOL 5 YL)BIPHENYL 4 YL]METHYL} 1,3 DIAZASPIRO[4.4]NON 1 EN 4 ONE;AVAPRO;IRBESARRAN;LRBESARTAN;ACT IRBESARTAN;ACT IRBESARTAN/HCT;APO IRBESARTAN;APO IRBESARTAN/HCTZ;APROVEL;AURO IRBESARTAN;AURO IRBESARTAN HCT;AVA IRBESARTAN;AVA IRBESARTAN/HCTZ;AVALIDE;BIO IRBESARTAN;DOM IRBESARTAN;DOM IRBESARTAN HCTZ;IFIRMACOMBI;IFIRMASTA;IPG IRBESARTAN;IRBESARTAN AND HYDROCHLOROT…	IUPH_589;IUPH_6908;CMBL_CHEMBL1513	Sodium/bile acid and sulphated solute cotransporter 1 Inhibitor;AT 1 receptor Antagonist	SLC10A1_Human (Q14973) negative effect;AGTR1_Human (P30556) negative effect	Type-1 angiotensin II receptor ANTAGONIST	AGTR1_Human (P30556) negative effect
MoA Reference	CPD0613	losartan	Angiotensin receptor^antagonist	CCCCc1nc(Cl)c(CO)n1Cc2ccc(cc2)c3ccccc3c4nnn[nH]4	LOSARTAN;(2 BUTYL 4 CHLORO 1 {[2' (1H TETRAZOL 5 YL)BIPHENYL 4 YL]METHYL} 1H IMIDAZOL 5 YL)METHANOL;2 N BUTYL 4 CHLORO 5 HYDROXYMETHYL 1 [(2' (1H TETRAZOL 5 YL)BIPHENYL 4 YL)METHYL]IMIDAZOLE;DUP;LORTAAN;ACT LOSARTAN;ACT LOSARTAN/HCT;AG LOSARTAN;APO LOSARTAN;APO LOSARTAN/HCTZ;AURO LOSARTAN;AURO LOSARTAN HCT;BIO LOSARTAN;COZAAR;HYZAAR;HYZAAR DS;IPG LOSARTAN;JAMP LOSARTAN;JAMP LOSARTAN HCTZ;LOSARTAN…	IUPH_3941;IUPH_590	AT 1 receptor Antagonist;AT 1 receptor Antagonist;AT 1 receptor Antagonist;AT 1 receptor Antagonist	AGTR1_Human (P30556) negative effect
MoA Reference	CPD0759	olmesartan-medoxomil	Angiotensin receptor^antagonist	CCCc1nc(c(C(=O)OCC2=C(C)OC(=O)O2)n1Cc3ccc(cc3)c4ccccc4c5nnn[nH]5)C(C)(C)O	OLMESARTAN;OLMESARTAN MEDOXOMIL;BENICAR;CS-866;OLMETEC;OLMESARTAN MEDOXOMIL, AMLODIPINE AND HYDROCHLOROTHIAZIDE;OLMESARTAN MEDOXOMIL AND HYDROCHLOROTHIAZIDE;BENICAR HCT;AZOR;AMLODIPINE AND OLMESARTAN MEDOXOMIL;TRIBENZOR;OLMESARTAN MEDOXOMIL ESTER	IUPH_591;CMBL_CHEMBL1200692	AT 1 receptor Antagonist	AGTR1_Human (P30556) negative effect	Type-1 angiotensin II receptor ANTAGONIST	AGTR1_Human (P30556) negative effect
MoA Reference	CPD1046	telmisartan	Angiotensin receptor^antagonist	CCCc1nc2c(cc(cc2C)c3nc4ccccc4n3C)n1Cc5ccc(cc5)c6ccccc6C(=O)O	TELMISARTAN;4' ((1,4' DIMETHYL 2' PROPYL(2,6' BI 1H BENZIMIDAZOL) 1' YL)METHYL) (1,1' BIPHENYL) 2 CARBOXYLIC ACID;4' ((4 METHYL 6 (1 METHYL 2 BENZIMIDAZOLYL) 2 PROPYL 1 BENZIMIDAZOLYL)METHYL) 2 BIPHENYLCARBOXYLIC ACID;4' [(1,4' DIMETHYL 2'PROPYL[2,6' BI 1H BENZIMIDAZOL] 1' YL)METHYL] [1,1' BIPHENYL] 2 CARBOXYLIC ACID;4' [(1,7' DIMETHYL 2' PROPYL 1H,3'H 2,5' BIBENZIMIDAZOL 3' YL)METHYL]BIPHENYL 2 …	IUPH_592;CMBL_CHEMBL1017	AT 1 receptor Antagonist	AGTR1_Human (P30556) negative effect	Type-1 angiotensin II receptor ANTAGONIST	AGTR1_Human (P30556) negative effect
MoA Reference	CPD1118	valsartan	Angiotensin receptor^antagonist	CCCCC(=O)N(Cc1ccc(cc1)c2ccccc2c3nnn[nH]3)[C@H](C(=O)O)C(C)C {A25=S}	VALSARTAN;(S) N VALERYL N {[2' (1H TETRAZOL 5 YL)BIPHENYL 4 YL] METHYL} VALINE;N (P (O 1H TETRAZOL 5 YLPHENYL)BENZYL) N VALERYL L VALINE;N PENTANOYL N {[2' (1H TETRAZOL 5 YL)BIPHENYL 4 YL]METHYL} L VALINE;DIOVAN;ACT VALSARTAN;AMLODIPINE AND VALSARTAN;AMLODIPINE VALSARTAN MYLAN;AMLODIPINE, VALSARTAN AND HYDROCHLOROTHIAZIDE;AMLODIPINE, VALSARTAN, AND HYDROCHLOROTHIAZIDE;AMLODIPINE, VALSARTAN, HYDRO…	IUPH_3937;IUPH_593;CMBL_CHEMBL1069	AT 1 receptor Antagonist	AGTR1_Human (P30556) negative effect	Type-1 angiotensin II receptor ANTAGONIST	AGTR1_Human (P30556) negative effect
MoA Reference	CPD1135	voriconazole	Anti-fungal^agent|Cytochrome P450^substrate	C[C@@H](c1ncncc1F)[C@](O)(Cn2cncn2)c3ccc(F)cc3F {A1=S;A9=R}	VORICONAZOLE;(ALPHAR,BETAS) ALPHA (2,4 DIFLUOROPHENYL) 5 FLUORO BETA METHYL ALPHA(1H 1,2,4 TRIAZOL 1 YLMETHYL) 4 PYRIMIDINEETHANOL;(R (R*,S*)) ALPHA (2,4 DIFLUOROPHENYL) 5 FLUORO BETA METHYL ALPHA (1H 1,2,4 TRIAZOL 1 YLMETHYL) 4 PYRIMIDINEETHANOL;VCZ;VORICONAZOL;VORICONAZOLUM;VFEND;ACH VORICONAZOLE;APO VORICONAZOLE;AURO VORICONAZOLE;MYLAN VORICONAZOLE;PMS VORICONAZOLE;SANDOZ VORICONAZOLE;TEVA VOR…
MoA Reference	CPD0262	chloroquine	Anti-malarial^agent	CCN(CC)CCCC(C)Nc1ccnc2cc(Cl)ccc12 {A8=q}	CHLOROQUINE;CHLORAQUINE;CHLOROCHIN;CHLOROQUINA;CHLOROQUINIUM;CHLOROQUINUM;CLOROQUINA;N4 (7 CHLORO 4 QUINOLINYL) N1,N1 DIETHYL 1,4 PENTANEDIAMINE;ARTRICHIN;BEMAPHATE;CAPQUIN;MALAREX;NIVAQUINE B;RESOQUINE;REUMACHLOR;SANOQUIN;ARALEN;CHLOROQUINE PHOSPHATE;TEVA CHLOROQUINE;MALAQUIN	IUPH_5535	MRGPRX1 Agonist	MRGPRX1_Human (Q96LB2) positive effect
MoA Reference	CPD0518	hydroxychloroquine	Anti-malarial^agent|Toll-like receptor^antagonist	CCN(CCO)CCCC(C)Nc1ccnc2cc(Cl)ccc12 {A9=q}	HYDROXYCHLOROQUINE;(+ ) HYDROXYCHLOROQUINE;() HYDROXYCHLOROQUINE;2 ((4 ((7 CHLORO 4 QUINOLYL)AMINO)PENTYL)ETHYLAMINO)ETHANOL;2 (N (4 (7 CHLOR 4 CHINOLYLAMINO) 4 METHYLBUTYL)ETHYLAMINO)ETHANOL;7 CHLORO 4 (4 (ETHYL(2 HYDROXYETHYL)AMINO) 1 METHYLBUTYLAMINO)QUINOLINE;7 CHLORO 4 (4 (N ETHYL N BETA HYDROXYETHYLAMINO) 1 METHYLBUTYLAMINO)QUINOLINE;7 CHLORO 4 [4 (N ETHYL N BETA HYDROXYETHYLAMINO) 1 METHYL…	IUPH_7198;CMBL_CHEMBL1690	TLR7 Antagonist;TLR9 Antagonist	TLR7_Human (Q9NYK1) negative effect;TLR9_Human (Q9NR96) negative effect	Toll-like receptor 9 ANTAGONIST;Toll-like receptor 7 ANTAGONIST	TLR9_Human (Q9NR96) negative effect;TLR7_Human (Q9NYK1) negative effect
MoA Reference	CPD0101	Amikacin hydrate	Anti-microbial^agent	NCC[C@H](O)C(=O)N[C@H]1C[C@@H](N)[C@H](O[C@H]2O[C@H](CN)[C@@H](O)[C@H](O)[C@H]2O)[C@@H](O)[C@@H]1O[C@H]3O[C@H](CO)[C@@H](O)[C@H](N)[C@H]3O {A3=S;A8=S;A10=R;A12=S;A14=R;A16=R;A19=S;A21=S;A23=R;A25=R;A27=R;A29=S;A31=R;A34=S;A36=S;A38=R}	AMIKACIN;1 N (L( ) GAMMA AMINO ALPHA HYDROXYBUTYRYL)KANAMYCIN A;AMICACIN;AMIGLYDE V;AMIKACINA;AMIKACINE;AMIKACINUM;AMIKAVET;BRICLIN;O 3 AMINO 3 DEOXY ALPHA D GLUCOPYRANOSYL (1 >4) O (6 AMINO 6 DEOXY ALPHA D GLUCOPYRANOSYL (1 >6)) N(3) (4 AMINO L 2 HYDROXYBUTYRYL) 2 DEOXY L STREPTAMINE;AMEXEL;AMUKIN;BIKLIN;ERKACIN;FARCYCLIN;FLEXELITE;KAMIN;NOVAMIN;SELAXA;SELEMYCIN;SIKACIN;TIPKIN;TYBIKIN;UKAJECT;UN…
MoA Reference	CPD0259	Chloramphenicol	Anti-microbial^agent	O=C(NC(CO)C(O)c1ccc(cc1)[N+](=O)[O-])C(Cl)Cl	CHLORAMPHENICOL;CHLORAMEX;CHLORAMPHENICOLUM;CHLORNITROMYCIN;CHLOROCID;CHLOROCOL;CLORAMFENICOL;D ( ) 2,2 DICHLORO N (BETA HYDROXY ALPHA (HYDROXYMETHYL) P NITROPHENYLETHYL)ACETAMIDE;D ( ) THREO 1 P NITROPHENYL 2 DICHLOROACETYLAMINO 1,3 PROPANEDIOL;FENICOL;GLOBENICOL;HALOMYCETIN;LAEVOMYCETINUM;LEVOMICETINA;LEVOMYCETIN;OLEOMYCETIN;SIFICETINA;BROCHLOR;CHLOROMYCETIN;CHLORSIG;ACTINAC PWR;ACTINAC PWS;CEB…
MoA Reference	CPD0797	pentamidine	Anti-microbial^agent	N=C(N)c1ccc(cc1)OCCCCCOc2ccc(cc2)C(=N)N	PENTAMIDINE;1,5 BIS(4 AMIDINOPHENOXY)PENTANE;4,4' (1,5 PENTANEDIYLBIS(OXY))BIS BENZENECARBOXIMIDAMIDE;4,4' (PENTAMETHYLENEDIOXY)DIBENZAMIDINE;4,4' DIAMIDINODIPHENOXYPENTANE;P,P' (PENTAMETHYLENEDIOXY)DIBENZAMIDINE;PENTAMIDIN;PENTAMIDINA;PENTAMIDINDIISETIONAT;PENTAMIDINUM;PENTACARINAT;PENTACRINAT;PENTAM;PENTAMIDINE ISETHIONATE;PNEUMOPENT;NEBUPENT;PENTACARINAT 300 INJ PWS;PENTAMIDINE ISETHIONATE INJ…
MoA Reference	CPD0940	Salinomycin Sodium	Anti-microbial^agent	CC[C@@H](C(=O)[C@@H](C)[C@@H](O)[C@H](C)[C@@H]1O[C@H](CC[C@@H]1C)[C@@H](CC)C(=O)O)[C@H]2O[C@]3(C=C[C@@H](O)[C@]4(CC[C@](C)(O4)[C@H]5CC[C@](O)(CC)[C@H](C)O5)O3)[C@H](C)C[C@@H]2C {A2=R;A5=S;A7=S;A9=S;A11=R;A13=R;A16=S;A18=R;A24=S;A26=R;A29=R;A31=S;A34=S;A37=R;A40=R;A44=S;A48=R;A51=S}
MoA Reference	CPD0697	MSC 2032964A	Ask1/MEKK5^inhibitor	O=C(Nc1nc2cc(cc(NC3CC3)n2n1)C(F)(F)F)c4cccnc4	MSC2032964A	IUPH_8076	mitogen activated protein kinase kinase kinase 5 Inhibitor	MAP3K5_Human (Q99683) negative effect
MoA Reference	CPD0736	NQDI 1	Ask1/MEKK5^inhibitor	CCOC(=O)C1=C2c3ccccc3C(=O)c4cccc(NC1=O)c24
MoA Reference	CPD1027	TC ASK 10	Ask1/MEKK5^inhibitor	CC(C)(C)c1ccc(cc1)C(=O)Nc2cn3cc(ccc3n2)n4ccnc4	COMPOUND 10 [PMID: 23147077];TC ASK 10	IUPH_8133	mitogen activated protein kinase kinase kinase 5 Inhibitor;mitogen activated protein kinase kinase kinase 6 Inhibitor	MAP3K5_Human (Q99683) negative effect;MAP3K6_Human (O95382) negative effect
MoA Reference	CPD0581	KU 60019	ATM^inhibitor	C[C@H]1CN(CC(=O)Nc2ccc3Sc4c(cccc4C5=CC(=O)C=C(O5)N6CCOCC6)Cc3c2)C[C@@H](C)O1 {A1=S;A36=R}	KU-60019	IUPH_8041	ATM serine/threonine kinase Inhibitor	ATM_Human (Q13315) negative effect
MoA Reference	CPD0671	Mirin	ATM^inhibitor	N=C1NC(=O)C(=C/c2ccc(O)cc2)\S1
MoA Reference	CPD0580	KU 55933	ATM^inhibitor|DNA-PK^inhibitor	O=C1C=C(OC(=C1)N2CCOCC2)c3cccc4Sc5ccccc5Sc34	KU-55933;ATM KINASE INHIBITOR;KU55933	IUPH_5928	ATM serine/threonine kinase Inhibitor	ATM_Human (Q13315) negative effect
MoA Reference	CPD0343	diazoxide	ATP-sensitive potassium channel^activator	CC1=Nc2ccc(Cl)cc2S(=O)(=O)N1	DIAZOXIDE;DIAZOSSIDO;DIAZOXIDO;DIAZOXIDUM;EUDEMINE;HYPERSTAT;HYPERSTAT INJ;PROGLYCEM;PROGLYCEM SUSP;SCH-6783;SRG-95213;7-CHLORO-3-METHYL-4H-BENZO[1,2,4]THIADIAZINE 1,1-DIOXIDE;7-CHLORO-3-METHYL-2H-BENZO[1,2,4]THIADIAZINE 1,1-DIOXIDE;7-CHLORO-3-METHYL-4H-BENZO[1,2,4]THIADIAZINE 1,1-DIOXIDE(DIAZOXIDE);4-(1-HYDROXY-2-ISOPROPYLAMINO-ETHYL)-BENZENE-1,2-DIOL;7-CHLORO-3-METHYL-2H-1,2,4-BENZOTHIADIAZINE …	IUPH_2409;CMBL_CHEMBL181	K ir 6.2 Activator;K ir 6.1 Activator		ATP-sensitive inward rectifier potassium channel 8 OPENER;ATP-sensitive inward rectifier potassium channel 11 OPENER	KCNJ8_Human (Q15842) positive effect;KCNJ11_Human (Q14654) positive effect
MoA Reference	CPD0065	acetohexamide	ATP-sensitive potassium channel^blocker	CC(=O)c1ccc(cc1)S(=O)(=O)NC(=O)NC2CCCCC2	ACETOHEXAMIDE;1 ((P ACETYLPHENYL)SULFONYL) 3 CYCLOHEXYLUREA;1 [(4 ACETYLBENZENE)SULFONYL] 3 CYCLOHEXYLUREA 4 ACETYL N (CYCLOHEXYLCARBAMOYL)BENZENESULFONAMIDE;ACETOHEXAMID;ACETOHEXAMIDA;ACETOHEXAMIDUM;N (P ACETYLPHENYLSULFONYL) N' CYCLOHEXYLUREA;DIMELIN;DYMELOR;GAMADIABET;DIMELOR TABLET	IUPH_6793;CMBL_CHEMBL1589			ATP-binding cassette sub-family C member 8 BLOCKER;ATP-sensitive inward rectifier potassium channel 11 BLOCKER	ABCC8_Human (Q09428) negative effect;KCNJ11_Human (Q14654) negative effect
MoA Reference	CPD0265	chlorpropamide	ATP-sensitive potassium channel^blocker	CCCNC(=O)NS(=O)(=O)c1ccc(Cl)cc1	CHLORPROPAMIDE;1 (P CHLOROBENZENESULFONYL) 3 PROPYLUREA;1 (P CHLOROPHENYLSULFONYL) 3 PROPYLUREA;1 PROPYL 3 (P CHLOROBENZENESULFONYL)UREA;4 CHLORO N ((PROPYLAMINO)CARBONYL)BENZENESULFONAMIDE;4 CHLORO N [(PROPYLAMINO)CARBONYL]BENZENESULFONAMIDE;CHLORPROPAMID;CHLORPROPAMIDUM;CLORPROPAMIDA;N (4 CHLOROPHENYLSULFONYL) N' PROPYLUREA;N (P CHLOROBENZENESULFONYL) N' PROPYLUREA;N PROPYL N' (P CHLOROBENZENES…	IUPH_6801;CMBL_CHEMBL498	ATP binding cassette sub family C (CFTR/MRP) member 8 Inhibitor	ABCC8_Human (Q09428) negative effect	ATP-binding cassette sub-family C member 8 BLOCKER;ATP-sensitive inward rectifier potassium channel 11 BLOCKER	ABCC8_Human (Q09428) negative effect;KCNJ11_Human (Q14654) negative effect
MoA Reference	CPD0462	glipizide	ATP-sensitive potassium channel^blocker	Cc1cnc(cn1)C(=O)NCCc2ccc(cc2)S(=O)(=O)NC(=O)NC3CCCCC3	GLIPIZIDE;1 CYCLOHEXYL 3 ({P [2 (5 METHYLPYRAZINECARBOXAMIDO)ETHYL]PHENYL}SULFONYL)UREA;GLIPIZIDA;GLIPIZIDUM;N {4 [ (5 METHYLPYRAZINE 2 CARBOXAMIDO)ETHYL]BENZENESULPHONYL} N' CYCLOHEXYLUREA;ALDIAB;DIGRIN;DIPAZIDE;GLIBENESE;GLIBETIN;GLICAN;GLIDIAB;GLIPID;GLIPIN;GLIX;GLUCO RITE;GLUCOLIP;GLUCOZIDE;GLUPITEL;GLUPIZIDE;GLYDE;GLYDIAZINAMIDE;MELIZIDE;MINDIAB;MINIDAB;MINIDIAB;MINODIAB;NAPIZIDE;OZIDIA;SUCR…	IUPH_6821;CMBL_CHEMBL1073			ATP-binding cassette sub-family C member 8 BLOCKER;ATP-sensitive inward rectifier potassium channel 11 BLOCKER	ABCC8_Human (Q09428) negative effect;KCNJ11_Human (Q14654) negative effect
MoA Reference	CPD0463	glyburide	ATP-sensitive potassium channel^blocker	COc1ccc(Cl)cc1C(=O)NCCc2ccc(cc2)S(=O)(=O)NC(=O)NC3CCCCC3	GLYBURIDE;1 ((P (2 (5 CHLORO O ANISAMIDO)ETHYL)PHENYL)SULFONYL) 3 CYCLOHEXYLUREA;1 (P (2 (5 CHLORO 2 METHOXYBENZAMIDO)ETHYL)BENZENESULFONYL) 3 CYCLOHEXYLUREA;5 CHLORO N (2 (4 ((((CYCLOHEXYLAMINO)CARBONYL)AMINO)SULFONYL)PHENYL)ETHYL) 2 METHOXYBENZAMIDE;GLIBENCLAMIDA;GLIBENCLAMIDE;GLIBENCLAMIDUM;DAONIL;DELMIDE;MICRONASE;NOVO GLYBURIDE;SEMI DAONIL;APO GLYBURIDE TAB;AVA GLYBURIDE;DIABETA;DIABETA TAB;…	IUPH_2414;CMBL_CHEMBL472	K ir 6.1 Inhibitor;CFTR Channel blocker;K ir 6.2 Inhibitor;OATP2B1 Inhibitor	KCNJ8_Human (Q15842) negative effect;CFTR_Human (P13569) negative effect;KCNJ11_Human (Q14654) negative effect;SLCO2B1_Human (O94956) negative effect	ATP-binding cassette sub-family C member 8 BLOCKER;ATP-sensitive inward rectifier potassium channel 11 BLOCKER	ABCC8_Human (Q09428) negative effect;KCNJ11_Human (Q14654) negative effect
MoA Reference	CPD0710	nateglinide	ATP-sensitive potassium channel^blocker	CC(C)[C@H]1CC[C@@H](CC1)C(=O)N[C@H](Cc2ccccc2)C(=O)O {A12=R}	NATEGLINIDE;FASTIC;STARSIS;STARLIX;TRAZEC;AY-4166;SDZ-DJN-608;(-)-N-(TRANS-4-ISOPROPYLCYCLOHEXANECARBONYL)-D-PHENYLALANINE;2-[(4-ISOPROPYL-CYCLOHEXANECARBONYL)-AMINO]-3-PHENYL-PROPIONIC ACID;(R)-2-[(4-ISOPROPYL-CYCLOHEXANECARBONYL)-AMINO]-3-PHENYL-PROPIONIC ACID;N-(TRANS-4-ISOPROPYLCYCLOHEXYL-CARBONYL)-R-PHENYLALANINE;(2R)-2-(TRANS-4-ISOPROPYLCYCLOHEXANECARBOXAMIDO)-3-PHENYLPROPANOIC ACID;RAC-N-(…	IUPH_6833;CMBL_CHEMBL783			ATP-binding cassette sub-family C member 8 BLOCKER;ATP-sensitive inward rectifier potassium channel 11 BLOCKER	ABCC8_Human (Q09428) negative effect;KCNJ11_Human (Q14654) negative effect
MoA Reference	CPD0907	repaglinide	ATP-sensitive potassium channel^blocker	CCOc1cc(ccc1C(=O)O)CC(=O)N[C@@H](CC(C)C)c2ccccc2N3CCCCC3 {A16=S}	REPAGLINIDE;AG EE 388 ZW;AG EE 623 ZW;REPAGLINIDA;REPAGLINIDUM;SUREPOST;GLUCONORM;PRANDIN;ACT REPAGLINIDE;APO REPAGLINIDE;AURO REPAGLINIDE;ENYGLID;MYLAN REPAGLINIDE;NOVONORM;PMS REPAGLINIDE;PRANDIMET;REPAGLINIDE ACCORD;REPAGLINIDE AND METFORMIN HYDROCHLORIDE;REPAGLINIDE KRKA;SANDOZ REPAGLINIDE;METFORMIN + REPAGLINIDE;(-)-REPAGLINIDE;AGEE-623ZW;2-ETHOXY-4-{[(S)-3-METHYL-1-(2-PIPERIDIN-1-YL-PHENYL)…	IUPH_6841;CMBL_CHEMBL1272	ATP binding cassette sub family C (CFTR/MRP) member 8 Inhibitor	ABCC8_Human (Q09428) negative effect	ATP-binding cassette sub-family C member 8 BLOCKER;ATP-sensitive inward rectifier potassium channel 11 BLOCKER	ABCC8_Human (Q09428) negative effect;KCNJ11_Human (Q14654) negative effect
MoA Reference	CPD0152	AZ 20	ATR^inhibitor|mTOR^inhibitor	C[C@@H]1COCCN1c2cc(nc(n2)c3cccc4[nH]ccc34)C5(CC5)S(C)(=O)=O {A1=R}	AZ20;AZ 20;AZ-20;COMPOUND 6 [PMID: 46244454]	IUPH_8477	ATR serine/threonine kinase Inhibitor	ATR_Human (Q13535) negative effect
MoA Reference	CPD0170	barasertib-HQPA	Aurora kinase^inhibitor	CCN(CCO)CCCOc1ccc2c(c1)ncnc2Nc3cc(CC(=O)Nc4cccc(F)c4)n[nH]3	BARASERTIB-HQPA;AZD-1152HQPA;AZD2811;INH 34	IUPH_5663	aurora kinase B Inhibitor	AURKB_Human (Q96GD4) negative effect
MoA Reference	CPD0675	MK-5108	Aurora kinase^inhibitor	O=C(O)[C@]1(Cc2cccc(n2)Nc3nccs3)CC[C@H](CC1)Oc4cccc(Cl)c4F	MK 5108;MK-5108;MK5108;VX-689;VX689	IUPH_8061;CMBL_CHEMBL3182444	aurora kinase C Inhibitor;aurora kinase B Inhibitor;aurora kinase A Inhibitor	AURKC_Human (Q9UQB9) negative effect;AURKB_Human (Q96GD4) negative effect;AURKA_Human (O14965) negative effect	Aurora kinase A INHIBITOR	AURKA_Human (O14965) negative effect
MoA Reference	CPD0677	MK-8745	Aurora kinase^inhibitor	O=C(c1cccc(Cl)c1F)N2CCN(Cc3cccc(n3)Nc4nccs4)CC2
MoA Reference	CPD0683	MLN-8054	Aurora kinase^inhibitor	O=C(O)c1ccc(cc1)Nc2ncc3CN=C(c4cc(Cl)ccc4c3n2)c5c(F)cccc5F	MLN8054;MLN-8054;MLN 8054;4-(9-CHLORO-7-(2,6-DIFLUOROPHENYL)-5H-BENZO[C]PYRIMIDO[4,5-E]AZEPIN-2-YLAMINO)BENZOIC ACID;4-(9-CHLORO-7-(2,6-DIFLUOROPHENYL)-5H-BENZO[E]PYRIMIDO[5,4-C]AZEPIN-2-YLAMINO)BENZOIC ACID;(E)-4-(9-CHLORO-7-(2,6-DIFLUOROPHENYL)-5H-BENZO[E]PYRIMIDO[5,4-C]AZEPIN-2-YLAMINO)BENZOIC ACID;4-{[9-CHLORO-7-(2,6-DIFLUOROPHENYL)-5H-PYRIMIDO[5,4-D][2]BENZAZEPIN-2-YL]AMINO}-BENZOIC ACID;(E)…	IUPH_5696;CMBL_CHEMBL259084	aurora kinase A Inhibitor;aurora kinase B Inhibitor	AURKA_Human (O14965) negative effect;AURKB_Human (Q96GD4) negative effect	Aurora kinase A INHIBITOR	AURKA_Human (O14965) negative effect
MoA Reference	CPD0801	PF 03814735	Aurora kinase^inhibitor	CC(=O)NCC(=O)N1[C@H]2CC[C@@H]1c3cc(ccc23)Nc4ncc(c(n4)NC5CCC5)C(F)(F)F {A8=S;A11=R}	PF 03814735
MoA Reference	CPD0981	SNS 314 mesylate	Aurora kinase^inhibitor	O=C(Nc1ncc(CCNc2ncnc3ccsc23)s1)Nc4cccc(Cl)c4	SNS 314;1 (3 CHLOROPHENYL) 3 {5 [2 (THIENO[3,2 D]PYRIMIDIN 4 YLAMINO)ETHYL] 1,3 THIAZOL 2 YL}UREA;SNS-314;COMPOUND 21 [PMID: 18678489];SNS314	IUPH_9397;CMBL_CHEMBL482767	aurora kinase A Inhibitor;aurora kinase B Inhibitor	AURKA_Human (O14965) negative effect;AURKB_Human (Q96GD4) negative effect	Aurora kinase B INHIBITOR;Aurora kinase C INHIBITOR;Aurora kinase A INHIBITOR	AURKB_Human (Q96GD4) negative effect;AURKC_Human (Q9UQB9) negative effect;AURKA_Human (O14965) negative effect
MoA Reference	CPD1029	TC-A 2317 hydrochloride	Aurora kinase^inhibitor	Cc1cc(n[nH]1)Nc2cc(C)c(C#N)c(n2)NC(C)CCCC(C)(C)O
MoA Reference	CPD1041	TC-S 7010	Aurora kinase^inhibitor	CCN1CCN(CC1)C(=O)Cc2ccc(cc2)Nc3ncc(F)c(n3)Nc4ccc(cc4)C(=O)Nc5ccccc5Cl	COMPOUND 10 [PMID: 19402633];2,4-BISANILINOPYRIMIDINE, 10;AURORA A INHIBITOR I	IUPH_8466	aurora kinase A Inhibitor;aurora kinase B Inhibitor	AURKA_Human (O14965) negative effect;AURKB_Human (Q96GD4) negative effect
MoA Reference	CPD1138	VX 680	Aurora kinase^inhibitor|ABL1^inhibitor|PDGFR family^inhibitor	Cc1cc(Nc2cc(nc(n2)Sc3ccc(cc3)NC(=O)C4CC4)N5CCN(C)CC5)[nH]n1	TOZASERTIB;MK 0457;VX 680;VX-680;N-(4-(4-(3-METHYL-1H-PYRAZOL-5-YLAMINO)-6-(4-METHYLPIPERAZIN-1-YL)PYRIMIDIN-2-YLTHIO)PHENYL)CYCLOPROPANECARBOXAMIDE;N-(4-(4-(5-METHYL-1H-PYRAZOL-3-YLAMINO)-6-(4-METHYLPIPERAZIN-1-YL)-PYRIMIDIN-2-YLTHIO)PHENYL)CYCLOPROPANECARBOXAMIDE;VX-680/MK-0457;N-(4-(4-(5-METHYL-1H-PYRAZOL-3-YLAMINO)-6-(4-METHYLPIPERAZIN-1-YL)PYRIMIDIN-2-YLTHIO)PHENYL)CYCLOPROPANECARBOXAMIDE;N-…	IUPH_5718;CMBL_CHEMBL572878	aurora kinase A Inhibitor;aurora kinase B Inhibitor;aurora kinase C Inhibitor	AURKA_Human (O14965) negative effect;AURKB_Human (Q96GD4) negative effect;AURKC_Human (Q9UQB9) negative effect	Aurora kinase B INHIBITOR;Aurora kinase C INHIBITOR;Aurora kinase A INHIBITOR	AURKB_Human (Q96GD4) negative effect;AURKC_Human (Q9UQB9) negative effect;AURKA_Human (O14965) negative effect
MoA Reference	CPD0822	PHA-680632	Aurora kinase^inhibitor|FGFR family^inhibitor|Polo-like kinase^inhibitor	CCc1cccc(CC)c1NC(=O)N2Cc3[nH]nc(NC(=O)c4ccc(cc4)N5CCN(C)CC5)c3C2
MoA Reference	CPD0139	AT-9283	Aurora kinase^inhibitor|Janus kinase family^inhibitor|p90 RSK^inhibitor|ABL1^inhibitor|PDGFR family^inhibitor|Non-selective kinase^inhibitor	O=C(Nc1c[nH]nc1c2nc3cc(ccc3[nH]2)CN4CCOCC4)NC5CC5	4 [(2 {4 [(CYCLOPROPYLCARBAMOYL)AMINO] 1H PYRAZOL 3 YL} 1H BENZIMIDAZOL 6 YL)METHYL]MORPHOLIN 4 IUM;AT-9283;AT 9283;AT9283;1-CYCLOPROPYL-3-(3-(5-(MORPHOLINOMETHYL)-1H-BENZO[D]IMIDAZOL-2-YL)-1H-PYRAZOL-4-YL)UREA;1-CYCLOPROPYL-3-(3-(6-(MORPHOLINOMETHYL)-1H-BENZO[D]IMIDAZOL-2-YL)-1H-PYRAZOL-4-YL)UREA;1-CYCLOPROPYL-3-[3-(5-MORPHOLIN-4-YLMETHYL-1H-BENZOIMIDAZOL-2-YL)-1H-PYRAZOL-4-YL]UREA	IUPH_7949;CMBL_CHEMBL495727	serine/threonine kinase 17a Inhibitor;ribosomal protein S6 kinase A6 Inhibitor;Janus kinase 3 Inhibitor;Janus kinase 2 Inhibitor;aurora kinase B Inhibitor;aurora kinase A Inhibitor	STK17A_Human (Q9UEE5) negative effect;RPS6KA6_Human (Q9UK32) negative effect;JAK3_Human (P52333) negative effect;JAK2_Human (O60674) negative effect;AURKB_Human (Q96GD4) negative effect;AURKA_Human (O14965) negative effect	Aurora kinase B INHIBITOR;Aurora kinase A INHIBITOR;Tyrosine-protein kinase JAK3 INHIBITOR;Tyrosine-protein kinase JAK2 INHIBITOR;Receptor-type tyrosine-protein kinase FLT3 INHIBITOR;Tyrosine-protein kinase ABL1 INHIBITOR	AURKB_Human (Q96GD4) negative effect;AURKA_Human (O14965) negative effect;JAK3_Human (P52333) negative effect;JAK2_Human (O60674) negative effect;FLT3_Human (P36888) negative effect;ABL1_Human (P00519) negative effect
MoA Reference	CPD0711	navitoclax	BCL^inhibitor	CC1(C)CCC(=C(CN2CCN(CC2)c3ccc(cc3)C(=O)NS(=O)(=O)c4ccc(N[C@H](CCN5CCOCC5)CSc6ccccc6)c(c4)S(=O)(=O)C(F)(F)F)C1)c7ccc(Cl)cc7 {A31=R}	NAVITOCLAX;ABT 263;ABT-263;(R)-4-(4-((2-(4-CHLOROPHENYL)-5,5-DIMETHYLCYCLOHEX-1-ENYL)METHYL)PIPERAZIN-1-YL)-N-(4-(4-MORPHOLINO-1-(PHENYLTHIO)BUTAN-2-YLAMINO)-3-(TRIFLUOROMETHYLSULFONYL)PHENYLSULFONYL)BENZAMIDE;(((R)-4-(3-MORPHOLIN-4-YL-1-PHENYLSULFANYLMETHYLPROPYLAMINO)-N-(4-{4-[2-(4-CHLOROPHENYL)-5,5-DIMETHYLCYCLOHEX-1-ENYLMETHYL]PIPERAZIN-1-YL}BENZOYL)-3-TRIFLUOROMETHANESULFONYLBENZENESULFONAMI…	IUPH_8319;CMBL_CHEMBL443684	Bcl 2 like 1 Antagonist;BCL2 apoptosis regulator Antagonist	BCL2L1_Human (Q07817) negative effect;BCL2_Human (P10415) negative effect	Apoptosis regulator Bcl-2 INHIBITOR;Bcl-2-like protein 1 INHIBITOR;Bcl-2-like protein 2 INHIBITOR	BCL2_Human (P10415) negative effect;BCL2L1_Human (Q07817) negative effect;BCL2L2_Human (Q92843) negative effect
MoA Reference	CPD0086	albuterol	Beta-adrenergic receptor^agonist	CC(C)(C)NCC(O)c1ccc(O)c(c1)CO {A6=q}	SALBUTAMOL;ALBUTEROL;ACCUNEB;AEROLIN;ASMOL;ASTHALIN;ASTHAVENT;PROAIR;PROAIRHFA;PROVENTIL;SALAMOL;VENTILAN;VENTOLIN;VENTOLINE;VENTOLINHFA;VENTORLIN;VOSPIRE;AIROMIR;ALBUTEROL SULFATE;ALBUTEROL SULFATE ER;APO SALVENT;APO SALVENT AEM 100MCG;APO SALVENT CFC FREE;APO SALVENT STERULES;APO SALVENT TABLETS;APO SALVENT IPRAVENT STERULES;ASMAVENT NEBULES P.F.;ASMAVENT RESPIRATOR SOLUTION INH;BACA RESPICLICK…	IUPH_558;IUPH_9816;CMBL_CHEMBL714;CMBL_CHEMBL1201026;CMBL_CHEMBL1201061;CMBL_CHEMBL2062258	beta 2 adrenoceptor Partial Agonist	ADRB2_Human (P07550) positive effect	Beta-2 adrenergic receptor AGONIST	ADRB2_Human (P07550) positive effect
MoA Reference	CPD0199	bitolterol	Beta-adrenergic receptor^agonist	Cc1ccc(cc1)C(=O)Oc2ccc(cc2OC(=O)c3ccc(C)cc3)C(O)CNC(C)(C)C	BITOLTEROL;BITOLTEROL MESYLATE;BITOLTEROLUM;TORNALATE	CMBL_CHEMBL1200405			Beta-2 adrenergic receptor AGONIST	ADRB2_Human (P07550) positive effect
MoA Reference	CPD0276	Cimaterol	Beta-adrenergic receptor^agonist	CC(C)NCC(O)c1ccc(N)c(C#N)c1 {A5=q}
MoA Reference	CPD0367	Dobutamine hydrochloride	Beta-adrenergic receptor^agonist	CC(CCc1ccc(O)cc1)NCCc2ccc(O)c(O)c2 {A1=q}	DOBUTAMINE;(+ ) 4 (2 ((3 (P HYDROXYPHENYL) 1 METHYLPROPYL)AMINO)ETHYL)PYROCATECHOL;3,4 DIHYDROXY N [3 (4 HYDROXYPHENYL) 1 METHYLPROPYL] BETA PHENYLETHYLAMINE;4 {2 [3 (4 HYDROXY PHENYL) 1 METHYL PROPYLAMINO] ETHYL} BENZENE 1,2 DIOL;DL DOBUTAMINE;DOBUTAMIN;DOBUTAMINA;DOBUTAMINUM;RAC DOBUTAMINE;RACEMIC DOBUTAMINE;DOBUJECT;DOBUSAFE;DOBUTAN;DOBUTEL;DOBUTIL;DOPMIN;INOTREX;DOBUTAMINE HYDROCHLORIDE;DOBUT…	IUPH_535;CMBL_CHEMBL1200418	beta 1 adrenoceptor Partial Agonist;beta 2 adrenoceptor Partial Agonist	ADRB1_Human (P08588) positive effect;ADRB2_Human (P07550) positive effect	Beta-1 adrenergic receptor AGONIST;Beta-2 adrenergic receptor AGONIST	ADRB1_Human (P08588) positive effect;ADRB2_Human (P07550) positive effect
MoA Reference	CPD0442	formoterol	Beta-adrenergic receptor^agonist	COc1ccc(cc1)C[C@H](C)NC[C@@H](O)c2ccc(O)c(c2)NC=O {A9=q;A13=q}	FORMOTEROL;2' HYDROXY 5' (1 HYDROXY 2 ((P METHOXY ALPHA METHYLPHENETHYL)AMINO)ETHYL)FORMANILIDE;2' HYDROXY 5' {1 HYDROXY 2 [(P METHOXY ALPHA METHYLPHENETHYL)AMINO]ETHYL}FORMANILIDE;FORMOTEROLUM;N [2 HYDROXY 5 (1 HYDROXY 2 {[2 (4 METHOXYPHENYL) 1 METHYLETHYL]AMINO}ETHYL)PHENYL]FORMAMIDE;FORADILE;OXIS TURBUHALER;BEVESPI AEROSPHERE;BUDESONIDE/FORMOTEROL TEVA;DUAKLIR GENUAIR;DULERA;FORADIL;FORADIL DR…	IUPH_3465;IUPH_7479;CMBL_CHEMBL2303638;CMBL_CHEMBL1951071	beta 2 adrenoceptor Agonist;beta 1 adrenoceptor Agonist	ADRB2_Human (P07550) positive effect;ADRB1_Human (P08588) positive effect	Beta-2 adrenergic receptor AGONIST	ADRB2_Human (P07550) positive effect
MoA Reference	CPD0549	isoetharine	Beta-adrenergic receptor^agonist	CCC(NC(C)C)C(O)c1ccc(O)c(O)c1	ISOETARINE;ISOETARINA;ISOETARINUM;ISOETHARINE;BRONKOMETER;BRONKOSOL;WIN-3406;ISOETHARINE MESYLATE;ISOTHARINE MESYLATE;ISOETHARINE HYDROCHLORIDE;BETA-2;ISOETHARINE HYDROCHLORIDE S/F	IUPH_7205;CMBL_CHEMBL1201153;CMBL_CHEMBL1200920			Beta-2 adrenergic receptor AGONIST	ADRB2_Human (P07550) positive effect
MoA Reference	CPD0552	Isoproterenol hydrochloride	Beta-adrenergic receptor^agonist	CC(C)NCC(O)c1ccc(O)c(O)c1 {A5=q}	ISOPRENALINE;(+ ) ISOPRENALINE;(+ ) ISOPROTERENOL;() ISOPRENALINE;() ISOPROTERENOL;1 (3,4 DIHYDROXYPHENYL) 2 (ISOPROPYLAMINO)ETHANOL;1 (3,4 DIHYDROXYPHENYL) 2 ISOPROPYLAMINOETHANOL;3,4 DIHYDROXY ALPHA [(ISOPROPYLAMINO)METHYL]BENZYL ALCOHOL;ALPHA (ISOPROPYLAMINOMETHYL)PROTOCATECHUYL ALCOHOL;ISOPRENALINA;ISOPRENALINUM;ISOPROPYL NORADRENALINE;ISOPROTERENOL;N ISOPROPYL BETA DIHYDROXYPHENYL BETA HYDRO…	IUPH_536;CMBL_CHEMBL1711;CMBL_CHEMBL1200447	beta 3 adrenoceptor Full Agonist;beta 2 adrenoceptor Full Agonist;beta 1 adrenoceptor Full Agonist	ADRB3_Human (P13945) positive effect;ADRB2_Human (P07550) positive effect;ADRB1_Human (P08588) positive effect	Beta-1 adrenergic receptor AGONIST;Beta-2 adrenergic receptor AGONIST;Beta-3 adrenergic receptor AGONIST	ADRB1_Human (P08588) positive effect;ADRB2_Human (P07550) positive effect;ADRB3_Human (P13945) positive effect
MoA Reference	CPD0593	levalbuterol	Beta-adrenergic receptor^agonist	CC(C)(C)NC[C@H](O)c1ccc(O)c(c1)CO {A6=R}	SALBUTAMOL;ALBUTEROL;ACCUNEB;AEROLIN;ASMOL;ASTHALIN;ASTHAVENT;PROAIR;PROAIRHFA;PROVENTIL;SALAMOL;VENTILAN;VENTOLIN;VENTOLINE;VENTOLINHFA;VENTORLIN;VOSPIRE;AIROMIR;ALBUTEROL SULFATE;ALBUTEROL SULFATE ER;APO SALVENT;APO SALVENT AEM 100MCG;APO SALVENT CFC FREE;APO SALVENT STERULES;APO SALVENT TABLETS;APO SALVENT IPRAVENT STERULES;ASMAVENT NEBULES P.F.;ASMAVENT RESPIRATOR SOLUTION INH;BACA RESPICLICK…	IUPH_558;IUPH_9816;CMBL_CHEMBL714;CMBL_CHEMBL1201026;CMBL_CHEMBL1201061;CMBL_CHEMBL2062258	beta 2 adrenoceptor Partial Agonist	ADRB2_Human (P07550) positive effect	Beta-2 adrenergic receptor AGONIST	ADRB2_Human (P07550) positive effect
MoA Reference	CPD0916	ritodrine	Beta-adrenergic receptor^agonist	C[C@H](NCCc1ccc(O)cc1)[C@H](O)c2ccc(O)cc2 {A1=S;A12=R}	RITODRINE;DU 21220;RITODRINA;RITODRINIUM;YUTOPAR;YUTOPAR INJ;YUTOPAR TAB;PREPAR;DU-21220;RITODRINE HYDROCHLORIDE;RITODRINE HYDROCHLORIDE IN DEXTROSE 5% IN PLASTIC CONTAINER	IUPH_7294;CMBL_CHEMBL1201160			Beta-2 adrenergic receptor AGONIST	ADRB2_Human (P07550) positive effect
MoA Reference	CPD0941	salmeterol	Beta-adrenergic receptor^agonist	OCc1cc(ccc1O)C(O)CNCCCCCCOCCCCc2ccccc2	SALMETEROL;SALMATEROL;SALMETEROLUM;AEROMAX DISKUS;ARIAL;SALMETEDUR;SEREVENT;ADVAIR 100 DISKUS;ADVAIR;ADVAIR 250 DISKUS;ADVAIR 500 DISKUS;ADVAIR DISKUS;ADVAIR HFA;ADVAIRDISKUS DISKUS;AIRDUO RESPICLICK;AIREXAR SPIROMAX;FLUTICASONE PROPIONATE AND SALMETEROL;SEREVENT (25MCG/ACTUATION);SEREVENT DISKHALER DISK (50MCG/DOSE);SEREVENT DISKUS;SEREVENT DISKUS (50MCG/DOSE);SEREVENT AEM 25MCG/AEM;SEREVENT PWR…	IUPH_559;CMBL_CHEMBL1082607	beta 2 adrenoceptor Full Agonist	ADRB2_Human (P07550) positive effect	Beta-2 adrenergic receptor AGONIST	ADRB2_Human (P07550) positive effect
MoA Reference	CPD0016	(S)-(-)-Propranolol hydrochloride	Beta-adrenergic receptor^antagonist	CC(C)NC[C@H](O)COc1cccc2ccccc12 {A5=S}	PROPRANOLOL;1 ((1 METHYLETHYL)AMINO) 3 (1 NAPHTHALENYLOXY) 2 PROPANOL;1 (ISOPROPYLAMINO) 3 (1 NAPHTHYLOXY)PROPAN 2 OL;BETA PROPRANOLOL;PROPANALOL;PROPANOLOL;PROPRANOLOLO;PROPRANOLOLUM;ANGILOL;BEDRANOL SR;CARDINOL;CIPLAR;DERALIN;DOCITON;DURANOL;INDERAL;INDOBLOC;INNOPRAN;PROPHYLUX;SUMIAL;APO PROPRANOLOL TAB;DETENSOL TAB;DOM PROPRANOLOL TABLETS;HEMANGEOL;HEMANGIOL;INDERAL 20 TAB;INDERAL 80 TAB;INDER…	IUPH_564;IUPH_63;IUPH_7596;CMBL_CHEMBL1671	beta 2 adrenoceptor Antagonist;beta 3 adrenoceptor Antagonist;5 HT 5A receptor Antagonist;5 HT 1A receptor Antagonist;Sodium/bile acid and sulphated solute cotransporter 1 Inhibitor;beta 1 adrenoceptor Antagonist	ADRB2_Human (P07550) negative effect;ADRB3_Human (P13945) negative effect;HTR5A_Human (P47898) negative effect;HTR1A_Human (P08908) negative effect;SLC10A1_Human (Q14973) negative effect;ADRB1_Human (P08588) negative effect	Beta-1 adrenergic receptor ANTAGONIST;Beta-2 adrenergic receptor ANTAGONIST	ADRB1_Human (P08588) negative effect;ADRB2_Human (P07550) negative effect
MoA Reference	CPD0140	atenolol-()	Beta-adrenergic receptor^antagonist	CC(C)NCC(O)COc1ccc(cc1)CC(N)=O {A5=q}	ATENOLOL;1 P CARBAMOYLMETHYLPHENOXY 3 ISOPROPYLAMINO 2 PROPANOL;2 (P (2 HYDROXY 3 (ISOPROPYLAMINO)PROPOXY)PHENYL)ACETAMIDE;4 (2 HYDROXY 3 ((1 METHYLETHYL)AMINO)PROPOXY)BENZENEACETAMIDE;ATENOLOLUM;MYOCORD;NORMITEN;ACT ATENOLOL;AG ATENOLOL;APO ATENIDONE;APO ATENOL TAB;ATENOLOL TAB;ATENOLOL AND CHLORTHALIDONE;ATENOLOL SCOPOLAMINE;ATENOLOL TABLETS;ATENOLOL TABLETS, BP;AVA ATENOLOL;BCI ATENOLOL;BIO AT…	IUPH_548;CMBL_CHEMBL24	beta 2 adrenoceptor Antagonist;beta 1 adrenoceptor Antagonist	ADRB2_Human (P07550) negative effect;ADRB1_Human (P08588) negative effect	Beta-1 adrenergic receptor ANTAGONIST	ADRB1_Human (P08588) negative effect
MoA Reference	CPD0527	ICI 89406	Beta-adrenergic receptor^antagonist	N#Cc1ccccc1OCC(O)CNCCNC(=O)Nc2ccccc2
MoA Reference	CPD0594	levobunolol	Beta-adrenergic receptor^antagonist	CC(C)(C)NC[C@H](O)COc1cccc2C(=O)CCCc12 {A6=S}	LEVOBUNOLOL;( ) BUNOLOL;(S) 5 (3 ((1,1 DIMETHYLETHYL)AMINO) 2 HYDROXYPROPOXY) 3,4 DIHYDRO 1(2H) NAPHTHALENONE;LEVOBUNOLOLUM;AKBETA;APO LEVOBUNOLOL OPHTHALMIC SOLUTION USP;BETAGAN;BETAGAN OPH SOLN;LEVOBUNOLOL HYDROCHLORIDE;LEVOBUNOLOL HYDROCHLORIDE OPHTHALMIC SOLUTION;NOVO LEVOBUNOLOL LIQ;PMS LEVOBUNOLOL;PROBETA LIQ OPH;RATIO LEVOBUNOLOL;SANDOZ LEVOBUNOLOL;DIPIVEFRIN + LEVOBUNOLOL;AK;(-)-BUNOLOL;A…	IUPH_570;CMBL_CHEMBL1201177	beta 1 adrenoceptor Antagonist;beta 2 adrenoceptor Antagonist;beta 3 adrenoceptor Antagonist	ADRB1_Human (P08588) negative effect;ADRB2_Human (P07550) negative effect;ADRB3_Human (P13945) negative effect	Beta-1 adrenergic receptor ANTAGONIST;Beta-2 adrenergic receptor ANTAGONIST	ADRB1_Human (P08588) negative effect;ADRB2_Human (P07550) negative effect
MoA Reference	CPD0660	metoprolol	Beta-adrenergic receptor^antagonist	COCCc1ccc(cc1)OCC(O)CNC(C)C	METOPROLOL;(RS) METOPROLOL;1 (ISOPROPYLAMINO) 3 [4 (2 METHOXYETHYL)PHENOXY]PROPAN 2 OL;DL METOPROLOL;CORVITOL;MINAX;SELOKEEN;TOPROL;TOPROL XL;TOPROLXL;APO METOPROLOL (TYPE L) TAB;APO METOPROLOL TAB;APO METOPROLOL;APO METOPROLOL SR;AVA METOPROLOL;AVA METOPROLOL (TYPE L);BETALOC DURULES TAB;BETALOC IV INJ;BETALOC TAB;CO METOPROLOL L TABLETS;DOM METOPROLOL B TAB;DOM METOPROLOL L;DUTOPROL;GEN METOPRO…	IUPH_553;CMBL_CHEMBL1256957;CMBL_CHEMBL1200337;CMBL_CHEMBL1200898	beta 1 adrenoceptor Antagonist;beta 2 adrenoceptor Antagonist	ADRB1_Human (P08588) negative effect;ADRB2_Human (P07550) negative effect	Beta-1 adrenergic receptor ANTAGONIST	ADRB1_Human (P08588) negative effect
MoA Reference	CPD0713	nebivolol	Beta-adrenergic receptor^antagonist	O[C@@H](CNC[C@@H](O)[C@@H]1CCc2cc(F)ccc2O1)[C@@H]3CCc4cc(F)ccc4O3 {A1=q;A5=q;A7=q;A18=q}	NEBIVOLOL;1,1' [BIS(6 FLUORO 3,4 DIHYDRO 2H 1 BENZOPYRAN 2 YL)] 2,2' IMINODIETHANOL;1,1' BIS(6 FLUORO 3,4 DIHYDRO 2H 1 BENZOPYRAN 2 YL) 2,2' IMINODIETHANOL;ALPHA,ALPHA' (IMINOBISMETHYLENE)BIS (6 FLUORO 3,4 DIHYDRO 2H 1 BENZOPYRAN 2 METHANOL);ALPHA,ALPHA' (IMINODIMETHYLENE)BIS (6 FLUORO 2 CHROMANMETHANOL);NARBIVOLOL;NEBIVOLOLUM;LOBIVON;NEBICARD;NEBILET;NEBILONG;NODON;NUBETA;BYSTOLIC;BYVALSON;NEBIV…	IUPH_7246;CMBL_CHEMBL1201731	beta 1 adrenoceptor Antagonist		Beta-1 adrenergic receptor ANTAGONIST;Beta-2 adrenergic receptor ANTAGONIST	ADRB1_Human (P08588) negative effect;ADRB2_Human (P07550) negative effect
MoA Reference	CPD0874	propranolol	Beta-adrenergic receptor^antagonist	CC(C)NCC(O)COc1cccc2ccccc12	PROPRANOLOL;1 ((1 METHYLETHYL)AMINO) 3 (1 NAPHTHALENYLOXY) 2 PROPANOL;1 (ISOPROPYLAMINO) 3 (1 NAPHTHYLOXY)PROPAN 2 OL;BETA PROPRANOLOL;PROPANALOL;PROPANOLOL;PROPRANOLOLO;PROPRANOLOLUM;ANGILOL;BEDRANOL SR;CARDINOL;CIPLAR;DERALIN;DOCITON;DURANOL;INDERAL;INDOBLOC;INNOPRAN;PROPHYLUX;SUMIAL;APO PROPRANOLOL TAB;DETENSOL TAB;DOM PROPRANOLOL TABLETS;HEMANGEOL;HEMANGIOL;INDERAL 20 TAB;INDERAL 80 TAB;INDER…	IUPH_564;IUPH_63;IUPH_7596;CMBL_CHEMBL1671	beta 2 adrenoceptor Antagonist;beta 3 adrenoceptor Antagonist;5 HT 5A receptor Antagonist;5 HT 1A receptor Antagonist;Sodium/bile acid and sulphated solute cotransporter 1 Inhibitor;beta 1 adrenoceptor Antagonist	ADRB2_Human (P07550) negative effect;ADRB3_Human (P13945) negative effect;HTR5A_Human (P47898) negative effect;HTR1A_Human (P08908) negative effect;SLC10A1_Human (Q14973) negative effect;ADRB1_Human (P08588) negative effect	Beta-1 adrenergic receptor ANTAGONIST;Beta-2 adrenergic receptor ANTAGONIST	ADRB1_Human (P08588) negative effect;ADRB2_Human (P07550) negative effect
MoA Reference	CPD1065	timolol	Beta-adrenergic receptor^antagonist	CC(C)(C)NC[C@H](O)COc1nsnc1N2CCOCC2 {A6=S}	TIMOLOL;(S) 1 (TERT BUTYLAMINO) 3 [(4 MORPHOLIN 4 YL 1,2,5 THIADIAZOL 3 YL)OXY]PROPAN 2 OL;TIMOLOL ANHYDROUS;TIMOLOLO;TIMOLOLUM;BLOCADREN;PROFLAX;TENOPT;TIMACAR DEPOT;TIMACOR;TIMOPTOL;ACT DORZOTIMOLOL;ACT LATANOPROST/TIMOLOL;APO BRIMONIDINE TIMOP;APO DORZO TIMOP;APO LATANOPROST TIMOP;APO TIMOL TABLETS;APO TIMOP;APO TIMOP GEL;APO TRAVOPROST TIMOP;AZARGA;BETA TIM;BETIMOL;BLOCADREN TAB;COMBIGAN;COSO…	IUPH_565;CMBL_CHEMBL499;CMBL_CHEMBL1200870	beta 2 adrenoceptor Antagonist	ADRB2_Human (P07550) negative effect	Beta-1 adrenergic receptor ANTAGONIST;Beta-2 adrenergic receptor ANTAGONIST	ADRB1_Human (P08588) negative effect;ADRB2_Human (P07550) negative effect
MoA Reference	CPD0241	Carvedilol	Beta-adrenergic receptor^antagonist|Alpha-adrenergic receptor^antagonist	COc1ccccc1OCCNCC(O)COc2cccc3[nH]c4ccccc4c23	CARVEDILOL;(+ ) 1 (CARBAZOL 4 YLOXY) 3 ((2 (O METHOXYPHENOXY)ETHYL)AMINO) 2 PROPANOL;CARVEDILOLUM;SKF;COREGCR;APO CARVEDILOL;AURO CARVEDILOL;AVA CARVEDILOL;CARVEDILOL PHOSPHATE;COREG;COREG (CARVEDILOL) TABLETS;COREG CR;COREGCR CR;DILATREND TAB;DOM CARVEDILOL;HYPERTENEVIDE 12.5;JAMP CARVEDILOL;MYLAN CARVEDILOL;NOVO CARVEDILOL TABLETS;NTP CARVEDILOL;NU CARVEDILOL;PMS CARVEDILOL;RAN CARVEDILOL;TEVA …	IUPH_551;CMBL_CHEMBL723;CMBL_CHEMBL1201167	beta 3 adrenoceptor Antagonist;beta 1 adrenoceptor Antagonist;beta 2 adrenoceptor Antagonist	ADRB3_Human (P13945) negative effect;ADRB1_Human (P08588) negative effect;ADRB2_Human (P07550) negative effect	Alpha-1A adrenergic receptor ANTAGONIST;Alpha-1D adrenergic receptor ANTAGONIST;Alpha-1B adrenergic receptor ANTAGONIST;Beta-1 adrenergic receptor ANTAGONIST;Beta-2 adrenergic receptor ANTAGONIST;Beta-3 adrenergic receptor ANTAGONIST	ADRA1A_Human (P35348) negative effect;ADRA1D_Human (P25100) negative effect;ADRA1B_Human (P35368) negative effect;ADRB1_Human (P08588) negative effect;ADRB2_Human (P07550) negative effect;ADRB3_Human (P13945) negative effect
MoA Reference	CPD0985	sotalol	Beta-adrenergic receptor^antagonist|Voltage-gated potassium channel^blocker	CC(C)NCC(O)c1ccc(cc1)NS(C)(=O)=O	SOTALOL;4' (1 HYDROXY 2 (ISOPROPYLAMINO)ETHYL)METHANE SULFONANILIDE;SOTALOLO;SOTALOLUM;BETA CARDONE;BIOSOTAL;CARDOL;DAROB;DAROB MITE;HIPECOR;LORITMIK;RYTMOBETA;SOTACOR;SOTAGARD;SOTALEX;SOTAPOR;TALOZIN;TAN SHI;XI AN LIN;APO SOTALOL TAB;APO SOTALOL;AVA SOTALOL;BETAPACE;BETAPACE AF;CO SOTALOL;DOM SOTALOL;FTP SOTALOL;GEN SOTALOL;JAMP SOTALOL;LINSOTALOL TAB;MED SOTALOL;MYLAN SOTALOL;NOVO SOTALOL TAB;N…	IUPH_7297;CMBL_CHEMBL1700	beta 1 adrenoceptor Antagonist;beta 2 adrenoceptor Antagonist	ADRB1_Human (P08588) negative effect;ADRB2_Human (P07550) negative effect	Potassium voltage-gated channel subfamily H member 2 BLOCKER;Beta-1 adrenergic receptor ANTAGONIST;Beta-2 adrenergic receptor ANTAGONIST	KCNH2_Human (Q12809) negative effect;ADRB1_Human (P08588) negative effect;ADRB2_Human (P07550) negative effect
MoA Reference	CPD0188	betulinic-acid	Bile acid receptor^agonist	C=C(C)[C@@H]1CC[C@@]2(CC[C@]3(C)[C@H](CC[C@@H]4[C@@]5(C)CC[C@H](O)C(C)(C)[C@@H]5CC[C@@]34C)[C@@H]12)C(=O)O {A3=R;A6=S;A9=R;A11=R;A14=R;A15=R;A19=S;A24=R;A27=R;A29=R}	BETULINIC ACID;BETA BETULINIC ACID;MAIRIN	IUPH_3945	GPBA receptor Full Agonist	GPBAR1_Human (Q8TDU6) positive effect
MoA Reference	CPD0006	(+)-JQ1	Bromodomain^inhibitor	Cc1nnc2[C@H](CC(=O)OC(C)(C)C)N=C(c3c(C)c(C)sc3n12)c4ccc(Cl)cc4 {A5=S}		IUPH_7511	bromodomain containing 4 Inhibitor;bromodomain testis associated Inhibitor	BRD4_Human (O60885) negative effect;BRDT_Human (Q58F21) negative effect
MoA Reference	CPD0118	apabetalone	Bromodomain^inhibitor	COc1cc2N=C(NC(=O)c2c(c1)OC)c3cc(C)c(OCCO)c(C)c3	APABETALONE;RVX 208;QC-216;RVX-000222;RVX-208	IUPH_7034	bromodomain containing 2 Antagonist;bromodomain containing 3 Antagonist;bromodomain containing 4 Antagonist	BRD2_Human (P25440) negative effect;BRD3_Human (Q15059) negative effect;BRD4_Human (O60885) negative effect
MoA Reference	CPD0174	BAZ2-ICR	Bromodomain^inhibitor	Cn1cc(cn1)CCn2cnc(c3cnn(C)c3)c2c4ccc(C#N)cc4	BAZ2-ICR;INHIBITOR 13 [PMID: 25719566]	IUPH_8571	bromodomain adjacent to zinc finger domain 2B Inhibitor;bromodomain adjacent to zinc finger domain 2A Inhibitor	BAZ2B_Human (Q9UIF8) negative effect;BAZ2A_Human (Q9UIF9) negative effect
MoA Reference	CPD0190	BI 9564	Bromodomain^inhibitor	COc1cc(C2=CN(C)C(=O)c3cnccc23)c(cc1CN(C)C)OC	BI-9564	IUPH_8950	bromodomain containing 9 Inhibitor;bromodomain containing 7 Inhibitor	BRD9_Human (Q9H8M2) negative effect;BRD7_Human (Q9NPI1) negative effect
MoA Reference	CPD0216	Bromosporine	Bromodomain^inhibitor	CCOC(=O)Nc1cc(nn2c(C)nnc12)c3ccc(C)c(c3)NS(C)(=O)=O	BROMOSPORINE	IUPH_8234
MoA Reference	CPD0308	CPI 203	Bromodomain^inhibitor	Cc1nnc2[C@H](CC(N)=O)N=C(c3c(C)c(C)sc3n12)c4ccc(Cl)cc4 {A5=S}	CPI-203;CPI 203;CPI203	IUPH_7513	bromodomain containing 4 Inhibitor	BRD4_Human (O60885) negative effect
MoA Reference	CPD0472	GSK 2801	Bromodomain^inhibitor	CCCOc1ccn2c(cc(c2c1)c3ccccc3S(C)(=O)=O)C(C)=O	GSK2801;KB-146016	IUPH_8233	bromodomain adjacent to zinc finger domain 2A Inhibitor;bromodomain adjacent to zinc finger domain 2B Inhibitor	BAZ2A_Human (Q9UIF9) negative effect;BAZ2B_Human (Q9UIF8) negative effect
MoA Reference	CPD0521	I-BET 151 dihydrochloride	Bromodomain^inhibitor	COc1cc2c3c(cnc2cc1c4c(C)noc4C)NC(=O)N3[C@H](C)c5ccccn5 {A23=R}	I-BET151;GSK1210151A	IUPH_7518	bromodomain containing 2 Inhibitor;bromodomain containing 3 Inhibitor;bromodomain containing 4 Inhibitor	BRD2_Human (P25440) negative effect;BRD3_Human (Q15059) negative effect;BRD4_Human (O60885) negative effect
MoA Reference	CPD0526	I-CBP 112	Bromodomain^inhibitor	CCC(=O)N1CCOc2c(cc(cc2OC[C@H]3CCCN(C)C3)c4ccc(OC)c(c4)OC)C1 {A16=S}	I-CBP112	IUPH_8236	E1A binding protein p300 Inhibitor;CREB binding protein Inhibitor	EP300_Human (Q09472) negative effect;CREBBP_Human (Q92793) negative effect
MoA Reference	CPD0545	Ischemin sodium salt	Bromodomain^inhibitor	Cc1cc(/N=N/c2cc(c(C)cc2C)S(=O)(=O)O)c(N)cc1O	ISCHEMIN;MS120	IUPH_7506	CREB binding protein Inhibitor	CREBBP_Human (Q92793) negative effect
MoA Reference	CPD0554	ISOX DUAL	Bromodomain^inhibitor	Cc1noc(C)c1c2ccc3c(c2)nc(CCc4ccc(cc4)OCCCN(C)C)n3CCN5CCOCC5
MoA Reference	CPD0696	MS 436	Bromodomain^inhibitor	Cc1cc(/N=N/c2ccc(cc2)S(=O)(=O)Nc3ccccn3)c(N)cc1O	MS436	IUPH_7509	bromodomain containing 4 Inhibitor	BRD4_Human (O60885) negative effect
MoA Reference	CPD0719	NI 42	Bromodomain^inhibitor	CC1=Cc2cc(ccc2N(C)C1=O)NS(=O)(=O)c3ccc(C#N)cc3
MoA Reference	CPD0720	NI 57	Bromodomain^inhibitor	COc1cc(C#N)ccc1S(=O)(=O)Nc2ccc3c(C=C(C)C(=O)N3C)c2	NI-57	IUPH_8573	bromodomain and PHD finger containing 1 Binding;bromodomain and PHD finger containing 3 Binding;bromodomain containing 1 Inhibitor	BRPF1_Human (P55201) neutral effect;BRPF3_Human (Q9ULD4) neutral effect;BRD1_Human (O95696) negative effect
MoA Reference	CPD0755	OF 1	Bromodomain^inhibitor	COc1cc2c(cc1NS(=O)(=O)c3ccc(Br)cc3C)N(C)C(=O)N2C	OF-1;OF 1	IUPH_9523	bromodomain and PHD finger containing 3 Binding;bromodomain and PHD finger containing 1 Binding	BRPF3_Human (Q9ULD4) neutral effect;BRPF1_Human (P55201) neutral effect
MoA Reference	CPD0769	OXF BD 02	Bromodomain^inhibitor	Cc1noc(C)c1c2cc(O)cc(c2)C(O)c3ccccc3
MoA Reference	CPD0816	PF CBP1	Bromodomain^inhibitor	CCCOc1ccc(cc1)CCc2nc3cc(ccc3n2CCN4CCOCC4)c5c(C)noc5C
MoA Reference	CPD0817	PFI 1	Bromodomain^inhibitor	COc1ccccc1S(=O)(=O)Nc2ccc3NC(=O)N(C)Cc3c2	PFI-1;HY-16586;PF-6405761;QCR-192	IUPH_7523	bromodomain containing 4 Inhibitor	BRD4_Human (O60885) negative effect
MoA Reference	CPD0818	PFI 3	Bromodomain^inhibitor	O=C(/C=C/N1C[C@H]2C[C@@H]1CN2c3ccccn3)c4ccccc4O {A6=R;A8=R}	PFI-3;COMPOUND 16 [PMID: 27115555];IN2080;PF-06687252;PFI 3	IUPH_7915	SWI/SNF related matrix associated actin dependent regulator of chromatin subfamily a member 4 Inhibitor;polybromo 1 Inhibitor	SMARCA4_Human (P51532) negative effect;PBRM1_Human (Q86U86) negative effect
MoA Reference	CPD0819	PFI 4	Bromodomain^inhibitor	COc1ccccc1C(=O)Nc2cc3c(cc2N4CCCC4)N(C)C(=O)N3C	PFI-4	IUPH_8575	bromodomain and PHD finger containing 1 Binding	BRPF1_Human (P55201) neutral effect
MoA Reference	CPD0967	SGC-CBP30	Bromodomain^inhibitor	COc1ccc(cc1Cl)CCc2nc3cc(ccc3n2C[C@H](C)N4CCOCC4)c5c(C)noc5C {A21=S}	SGC-CBP30	IUPH_7529	CREB binding protein Inhibitor;E1A binding protein p300 Inhibitor	CREBBP_Human (Q92793) negative effect;EP300_Human (Q09472) negative effect
MoA Reference	CPD1153	XD 14	Bromodomain^inhibitor	CCc1c([nH]c(C)c1C(C)=O)C(=O)Nc2cc(ccc2O)S(=O)(=O)N(CC)CC	XD14	IUPH_7524	bromodomain containing 4 Inhibitor;bromodomain testis associated Inhibitor;bromodomain containing 3 Inhibitor;bromodomain containing 2 Inhibitor	BRD4_Human (O60885) negative effect;BRDT_Human (Q58F21) negative effect;BRD3_Human (Q15059) negative effect;BRD2_Human (P25440) negative effect
MoA Reference	CPD0003	(-)-JQ1	Bromodomain_inhibitor^negative_control	Cc1nnc2[C@@H](CC(=O)OC(C)(C)C)N=C(c3c(C)c(C)sc3n12)c4ccc(Cl)cc4 {A5=R}		IUPH_7511	bromodomain containing 4 Inhibitor;bromodomain testis associated Inhibitor	BRD4_Human (O60885) negative effect;BRDT_Human (Q58F21) negative effect
MoA Reference	CPD0555	ISOX INACT	Bromodomain_inhibitor^negative_control	COc1ccc(cc1)CCc2nc3c(cc(C)c(c4c(C)noc4C)c3C)n2CCN5CCOCC5
MoA Reference	CPD0005	(-)-Terreic acid	Brutons Tyrosine Kinase/Tec family^inhibitor	CC1=C(O)C(=O)[C@@H]2O[C@@H]2C1=O {A6=R;A8=S}
MoA Reference	CPD0061	acalabrutinib	Brutons Tyrosine Kinase/Tec family^inhibitor	CC#CC(=O)N1CCC[C@H]1c2nc(c3c(N)nccn23)c4ccc(cc4)C(=O)Nc5ccccn5 {A9=S}	ACALABRUTINIB;CALQUENCE;ACP-196;EXAMPLE 6 [US20140155385 A1]	IUPH_8912	IL2 inducible T cell kinase Inhibitor;FYN proto oncogene Src family tyrosine kinase Inhibitor;erb b2 receptor tyrosine kinase 4 Inhibitor;Janus kinase 3 Inhibitor;LCK proto oncogene Src family tyrosine kinase Inhibitor;LYN proto oncogene Src family tyrosine kinase Inhibitor;erb b2 receptor tyrosine kinase 2 Inhibitor;epidermal growth factor receptor Inhibitor;Bruton tyrosine kinase Inhibitor;SRC …	ITK_Human (Q08881) negative effect;FYN_Human (P06241) negative effect;ERBB4_Human (Q15303) negative effect;JAK3_Human (P52333) negative effect;LCK_Human (P06239) negative effect;LYN_Human (P07948) negative effect;ERBB2_Human (P04626) negative effect;EGFR_Human (P00533) negative effect;BTK_Human (Q06187) negative effect;SRC_Human (P12931) negative effect;TEC_Human (P42680) negative effect;BMX_Huma…
MoA Reference	CPD0149	AVL-292	Brutons Tyrosine Kinase/Tec family^inhibitor	C=CC(=O)Nc1cccc(c1)Nc2nc(ncc2F)Nc3ccc(cc3)OCCOC	SPEBRUTINIB;AVL 292;AVL-292;CC-292;SPEBRUTINIB BESYLATE	IUPH_7837;CMBL_CHEMBL3301600	Bruton tyrosine kinase Inhibitor;YES proto oncogene 1 Src family tyrosine kinase Inhibitor	BTK_Human (Q06187) negative effect;YES1_Human (P07947) negative effect	Tyrosine-protein kinase BTK INHIBITOR	BTK_Human (Q06187) negative effect
MoA Reference	CPD0204	BMS 509744	Brutons Tyrosine Kinase/Tec family^inhibitor	COc1cc(C)c(cc1C(=O)N2CCN(CC2)C(C)=O)Sc3cnc(NC(=O)c4ccc(cc4)CNC(C)C(C)(C)C)s3
MoA Reference	CPD0296	CNX-774	Brutons Tyrosine Kinase/Tec family^inhibitor	C=CC(=O)Nc1cccc(c1)Nc2nc(ncc2F)Nc3ccc(cc3)Oc4ccnc(c4)C(=O)NC	CNX-774	IUPH_9266	Bruton tyrosine kinase Inhibitor	BTK_Human (Q06187) negative effect
MoA Reference	CPD0597	LFM-A13	Brutons Tyrosine Kinase/Tec family^inhibitor	CC(/O)=C(C#N)\C(=O)Nc1cc(Br)ccc1Br	LFM-A13;ALPHA;-CYANO-BETA-HYDROXY-BETA;-METHYL-N-(2, 5-DIBROMOPHENYL)PROPENAMIDE;ALPHA-CYANO-BETA-HYDROXY-BETA-METHYL-N-(2, 5-DIBROMOPHENYL)PROPENAMIDE	IUPH_9262	Bruton tyrosine kinase Inhibitor	BTK_Human (Q06187) negative effect
MoA Reference	CPD0790	PCI 29732	Brutons Tyrosine Kinase/Tec family^inhibitor	Nc1ncnc2c1c(nn2C3CCCC3)c4ccc(cc4)Oc5ccccc5
MoA Reference	CPD0807	PF 06465469	Brutons Tyrosine Kinase/Tec family^inhibitor	C=CC(=O)N1CCC[C@H](C1)n2nc(c3c2ncnc3N)c4cccc(c4)C(=O)Nc5ccc(c(C)c5)C(C)C {A8=R}
MoA Reference	CPD0787	paxilline	Ca2+/Na+-activated potassium channel^blocker	CC(C)(O)[C@H]1O[C@H]2CC[C@]3(C)[C@@]4(C)c5[nH]c6ccccc6c5C[C@@H]4CC[C@@]3(O)C2=CC1=O {A4=R;A6=S;A9=R;A11=S;A23=S;A26=S}	PAXILLINE	IUPH_2309	Liver X receptor alpha Agonist;K Ca 1.1 Inhibitor	NR1H3_Human (Q13133) positive effect
MoA Reference	CPD0963	senicapoc	Ca2+/Na+-activated potassium channel^blocker	NC(=O)C(c1ccccc1)(c2ccc(F)cc2)c3ccc(F)cc3	SENICAPOC;ICA-17043;2,2-BIS(4-FLUOROPHENYL)-2-PHENYLACETAMIDE;BIS(4-FLUOROPHENYL)PHENYLACETAMIDE	IUPH_2331;CMBL_CHEMBL405821	K Ca 3.1 Channel Blocker	KCNN4_Human (O15554) negative effect	Intermediate conductance calcium-activated potassium channel protein 4 BLOCKER	KCNN4_Human (O15554) negative effect
MoA Reference	CPD0230	Calmidazolium chloride	Calmodulin^antagonist	Clc1ccc(cc1)C(c2ccc(Cl)cc2)[n+]3ccn(c3)CC(OCc4ccc(Cl)cc4Cl)c5ccc(Cl)cc5Cl
MoA Reference	CPD0256	CGS 9343B	Calmodulin^antagonist	CC1(CN2CCC(CC2)N3C(=O)Nc4ccccc34)OCc5ccccc5n6cccc16 {A1=q}
MoA Reference	CPD1141	W-13 hydrochloride	Calmodulin^antagonist	NCCCCNS(=O)(=O)c1ccc2c(Cl)cccc2c1
MoA Reference	CPD0577	KN 93	CaM kinase^inhibitor	COc1ccc(cc1)S(=O)(=O)N(CCO)c2ccccc2CN(C)C/C=C/c3ccc(Cl)cc3	KN-93	IUPH_6002	calcium/calmodulin dependent protein kinase II alpha subunit Inhibitor
MoA Reference	CPD0051	A 484954	CaM kinase^inhibitor|Translation^activator	CCN1C(=O)c2cc(C(N)=O)c(N)nc2N(C1=O)C3CC3
MoA Reference	CPD0718	NH 125	CaM kinase^inhibitor|Translation^activator	CCCCCCCCCCCCCCCC[n+]1ccn(Cc2ccccc2)c1C
MoA Reference	CPD0243	CB 13	Cannabinoid receptor^agonist	CCCCCOc1ccc(C(=O)c2cccc3ccccc23)c4ccccc14
MoA Reference	CPD1148	WIN 55,212-2 mesylate	Cannabinoid receptor^agonist	Cc1c(C(=O)c2cccc3ccccc23)c4cccc5OC[C@@H](CN6CCOCC6)n1c45 {A22=R}	WIN 55212 2;(2,3 DIHYDRO 5 METHYL 3 ((4 MORPHOLINYL)METHYL)PYRROLO (1,2,3 DE) 1,4 BENZOXAZIN 6 YL)(1 NAPHTHALENYL)METHANONE MONOMETHANESULFONATE;WIN55212-2;WIN 55,212;WIN 55212-2;WIN-55212-2;WIN55,212-2;[3H]WIN55212-2	IUPH_733;IUPH_736	glycine receptor alpha 2 subunit Antagonist;glycine receptor alpha 3 subunit Antagonist;CB 2 receptor Full Agonist;CB 1 receptor Full Agonist;Glycine Receptor (All subtypes) Subunit specific Inhibitor	GLRA2_Human (P23416) negative effect;GLRA3_Human (O75311) negative effect;CNR2_Human (P34972) positive effect;CNR1_Human (P21554) positive effect
MoA Reference	CPD0173	Bay 59-3074	Cannabinoid receptor^partial agonist	N#Cc1c(cccc1C(F)(F)F)Oc2cccc(c2)OS(=O)(=O)CCCC(F)(F)F
MoA Reference	CPD0064	acetazolamide	Carbonic anhydrase^inhibitor	CC(=O)Nc1nnc(s1)S(N)(=O)=O	ACETAZOLAMIDE;2 ACETYLAMINO 1,3,4 THIADIAZOLE 5 SULFONAMIDE;5 ACETAMIDO 1,3,4 THIADIAZOLE 2 SULFONAMIDE;5 ACETYLAMINO 1,3,4 THIADIAZOLE 2 SULFONAMIDE;ACETAZOLAMID;ACETAZOLAMIDA;ACETAZOLAMIDUM;N [5 (AMINOSULFONYL) 1,3,4 THIADIAZOL 2 YL]ACETAMIDE;N [5 (AMINOSULFONYL) 1,3,5 THIADIAZOL 2 YL]ACETAMIDE;ACEMIT;ACEMOX;ACETAK;ACETAMIDE;ACETAZOLAMAX;AZM;AZOL;AZOMID;CARBINIB;DEFILTRAN;DIABO;DIACARB;DIAMOX;D…	IUPH_6792;CMBL_CHEMBL20;CMBL_CHEMBL1200814	carbonic anhydrase 4 Inhibitor;carbonic anhydrase 14 Inhibitor;carbonic anhydrase 12 Inhibitor;carbonic anhydrase 7 Inhibitor;carbonic anhydrase 1 Inhibitor;carbonic anhydrase 13 Inhibitor	CA4_Human (P22748) negative effect;CA14_Human (Q9ULX7) negative effect;CA12_Human (O43570) negative effect;CA7_Human (P43166) negative effect;CA1_Human (P00915) negative effect	Carbonic anhydrase 12 INHIBITOR;Carbonic anhydrase 4 INHIBITOR;Carbonic anhydrase 1 INHIBITOR;Carbonic anhydrase 2 INHIBITOR	CA12_Human (O43570) negative effect;CA4_Human (P22748) negative effect;CA1_Human (P00915) negative effect;CA2_Human (P00918) negative effect
MoA Reference	CPD0345	diclofenamide	Carbonic anhydrase^inhibitor	NS(=O)(=O)c1cc(Cl)c(Cl)c(c1)S(N)(=O)=O	DICLOFENAMIDE;1,3 DISULFAMOYL 4,5 DICHLOROBENZENE;1,3 DISULFAMYL 4,5 DICHLOROBENZENE;3,4 DICHLORO 5 SULFAMYLBENZENESULFONAMIDE;4,5 DICHLORO 1,3 BENZENEDISULFONAMIDE;4,5 DICHLORO 1,3 DISULFAMOYLBENZENE;4,5 DICHLORO BENZENE 1,3 DISULFONIC ACID DIAMIDE;4,5 DICHLORO M BENZENEDISULFONAMIDE;4,5 DICHLOROBENZENE 1,3 DISULFONAMIDE;DICHLOFENAMIDE;DICHLOROPHENAMIDE;DICHLORPHENAMIDE;DICLOFENAMIDA;DICLOFENAMI…	IUPH_6807;CMBL_CHEMBL17	carbonic anhydrase 4 Inhibitor;carbonic anhydrase 12 Inhibitor;carbonic anhydrase 1 Inhibitor	CA4_Human (P22748) negative effect;CA12_Human (O43570) negative effect;CA1_Human (P00915) negative effect	Carbonic anhydrase 4 INHIBITOR;Carbonic anhydrase 1 INHIBITOR;Carbonic anhydrase 2 INHIBITOR;Carbonic anhydrase 12 INHIBITOR	CA4_Human (P22748) negative effect;CA1_Human (P00915) negative effect;CA2_Human (P00918) negative effect;CA12_Human (O43570) negative effect
MoA Reference	CPD0372	dorzolamide	Carbonic anhydrase^inhibitor	CCN[C@H]1C[C@H](C)S(=O)(=O)c2sc(cc12)S(N)(=O)=O {A3=S;A5=S}	DORZOLAMIDE;(4S TRANS) 4 (ETHYLAMINO) 5,6 DIHYDRO 6 METHYL 4H THIENO(2,3 B)THIOPYRAN 2 SULFONAMIDE 7,7 DIOXIDE;(4S,6S) 4 ETHYLAMINO 6 METHYL 7,7 DIOXO 4,5,6,7 TETRAHYDRO 7LAMBDA*6* THIENO[2,3 B]THIOPYRAN 2 SULFONIC ACID AMIDE;(4S,TRANS) 4 (ETHYLAMINO) 6 METHYL 5,6 DIHYDRO 4H THIENO[2,3 B]THIOPYRAN 2 SULFONAMIDE 7,7 DIOXIDE;4 ETHYLAMINO 6 METHYL 7,7 DIOXO 4,5,6,7 TETRAHYDRO 7LAMBDA*6* THIENO[2,3 B…	IUPH_6810;CMBL_CHEMBL1201162	carbonic anhydrase 7 Inhibitor;carbonic anhydrase 14 Inhibitor;carbonic anhydrase 1 Inhibitor;carbonic anhydrase 12 Inhibitor	CA7_Human (P43166) negative effect;CA14_Human (Q9ULX7) negative effect;CA1_Human (P00915) negative effect;CA12_Human (O43570) negative effect	Carbonic anhydrase 2 INHIBITOR	CA2_Human (P00918) negative effect
MoA Reference	CPD0407	ethoxzolamide	Carbonic anhydrase^inhibitor	CCOc1ccc2nc(sc2c1)S(N)(=O)=O	ETHOXZOLAMIDE;6 ETHOXY 1,3 BENZOTHIAZOLE 2 SULFONAMIDE;ETHOXAZOLAMIDE;ETHOXYZOLAMIDE;CARDRASE;ETHAMIDE;6-ETHOXY-3A,7A-DIHYDRO-BENZOTHIAZOLE-2-SULFONIC ACID AMIDE;ETOXZOLAMIDE;6-ETHOXYBENZOTHIAZOLE-2-SULFONAMIDE;6-ETHOXY-1,3-BENZOTHIAZOLE-2-SULFONAMIDE;6-ETHOXY-BENZOTHIAZOLE-2-SULFONIC ACID AMIDE;6-METHOXYBENZO[D]THIAZOLE-2-SULFONAMIDE;6-ETHOXYBENZO[D]THIAZOLE-2-SULFONAMIDE	IUPH_6814;CMBL_CHEMBL18	carbonic anhydrase 7 Inhibitor;carbonic anhydrase 12 Inhibitor;carbonic anhydrase 1 Inhibitor;carbonic anhydrase 14 Inhibitor	CA7_Human (P43166) negative effect;CA12_Human (O43570) negative effect;CA1_Human (P00915) negative effect;CA14_Human (Q9ULX7) negative effect	Carbonic anhydrase 2 INHIBITOR;Carbonic anhydrase 7 INHIBITOR;Carbonic anhydrase 3 INHIBITOR;Carbonic anhydrase 1 INHIBITOR;Carbonic anhydrase 5B, mitochondrial INHIBITOR;Carbonic anhydrase 6 INHIBITOR;Carbonic anhydrase 13 INHIBITOR;Carbonic anhydrase 14 INHIBITOR;Carbonic anhydrase 5A, mitochondrial INHIBITOR;Carbonic anhydrase 4 INHIBITOR;Carbonic anhydrase 9 INHIBITOR;Carbonic anhydrase 12 IN…	CA2_Human (P00918) negative effect;CA7_Human (P43166) negative effect;CA3_Human (P07451) negative effect;CA1_Human (P00915) negative effect;CA5B_Human (Q9Y2D0) negative effect;CA6_Human (P23280) negative effect;CA13_Human (Q8N1Q1) negative effect;CA14_Human (Q9ULX7) negative effect;CA5A_Human (P35218) negative effect;CA4_Human (P22748) negative effect;CA9_Human (Q16790) negative effect;CA12_Human…
MoA Reference	CPD0648	methazolamide	Carbonic anhydrase^inhibitor	CC(=O)/N=C1/SC(=NN1C)S(N)(=O)=O	METHAZOLAMIDE;METAZOLAMIDA;METHAZOLAMID;METHAZOLAMIDUM;METHENAMIDE;NEPTAZANEAT;NAPTAZANE;NEPTAZANE;NEPTAZANE TABLETS;N-[3-METHYL-5-SULFAMOYL-3H-[1,3,4]THIADIAZOL-(2E)-YLIDENE]-ACETAMIDE;N-(3-METHYL-5-SULFAMOYL-3H-[1,3,4]THIADIAZOL-2-YLIDENE)-ACETAMIDE;N-(3-METHYL-5-SULFAMOYL-2,3-DIHYDRO-[1,3,4]THIADIAZOL-2-YL)-ACETAMIDE;N-[5-(AMINOSULFONYL)-3-METHYL-2,3-DIHYDRO-1,3,4-THIADIAZOL-2-YL]ACETAMIDE;N-[…	IUPH_6828;CMBL_CHEMBL19	carbonic anhydrase 4 Inhibitor;carbonic anhydrase 1 Inhibitor;carbonic anhydrase 12 Inhibitor;carbonic anhydrase 7 Inhibitor;carbonic anhydrase 14 Inhibitor	CA4_Human (P22748) negative effect;CA1_Human (P00915) negative effect;CA12_Human (O43570) negative effect;CA7_Human (P43166) negative effect;CA14_Human (Q9ULX7) negative effect	Carbonic anhydrase 1 INHIBITOR;Carbonic anhydrase 2 INHIBITOR;Carbonic anhydrase 4 INHIBITOR;Carbonic anhydrase 7 INHIBITOR	CA1_Human (P00915) negative effect;CA2_Human (P00918) negative effect;CA4_Human (P22748) negative effect;CA7_Human (P43166) negative effect
MoA Reference	CPD0650	methocarbamol	Carbonic anhydrase^inhibitor	COc1ccccc1OCC(O)COC(N)=O	METHOCARBAMOL;(RS) 2 HYDROXY 3 (2 METHOXYPHENOXY)PROPYL CARBAMATE;DELAXIN;METHOCARBAMOLUM;METOCARBAMOL;METOCARBAMOLO;BOLAXIN;CARBAFLEX;DOLOVISAN;FUBAXIN;LUMIRELAX;MIOFLEX;MIOREL;MUSXAN;ORTOTON;REBAMOL;ROBAXIN;ROBAXIN 750;ROBINAX;SINAXAR;TASPAN;A.S.A. WITH METHOCARBAMOL NIGHT TIME EXTRA STRENGTH;ACETAMINOPHEN;ADVIL BACK PAIN;ANALGESIC AND MUSCLE RELAXANT;ANALGESIC AND MUSCLE RELAXANT CAPLETS;ASPIR…	IUPH_6829;CMBL_CHEMBL1201117	carbonic anhydrase 1 Inhibitor	CA1_Human (P00915) negative effect	Carbonic anhydrase 1 INHIBITOR	CA1_Human (P00915) negative effect
MoA Reference	CPD0287	CKI 7 dihydrochloride	Casein kinase 1^inhibitor	NCCNS(=O)(=O)c1ccc(Cl)c2ccncc12	N (2 AMINOETHYL) 5 CHLOROISOQUINOLINE 8 SULFONAMIDE;C11H12CLN3O2S
MoA Reference	CPD0598	LH 846	Casein kinase 1^inhibitor	Cc1cc2sc(nc2cc1Cl)NC(=O)Cc3ccccc3
MoA Reference	CPD0811	PF 4800567 hydrochloride	Casein kinase 1^inhibitor	Nc1ncnc2c1c(COc3cccc(Cl)c3)nn2C4CCOCC4	PF-4800567;PF4800567	IUPH_8050	casein kinase 1 delta Inhibitor;casein kinase 1 epsilon Inhibitor	CSNK1D_Human (P48730) negative effect;CSNK1E_Human (P49674) negative effect
MoA Reference	CPD0013	(R)-CR8	Casein kinase 1^inhibitor|CDK^inhibitor	CC[C@H](CO)Nc1nc2c(ncn2C(C)C)c(n1)NCc3ccc(cc3)c4ccccn4 {A2=R}
MoA Reference	CPD0014	(R)-DRF053 dihydrochloride	Casein kinase 1^inhibitor|CDK^inhibitor	CC[C@H](CO)Nc1nc2c(ncn2C(C)C)c(n1)Nc3cccc(c3)c4ccccn4 {A2=R}
MoA Reference	CPD0383	Ellagic acid	Casein kinase 2^inhibitor	O=C1Oc2c(O)c(O)cc3C(=O)Oc4c(O)c(O)cc1c4c23	ELLAGIC ACID;2,3,7,8 TETRAHYDROXYCHROMENO[5,4,3 CDE]CHROMENE 5,10 DIONE
MoA Reference	CPD1026	TBB	Casein kinase 2^inhibitor	Brc1c2nn[nH]c2c(Br)c(Br)c1Br	TETRABROMO 2 BENZOTRIAZOLE;TBBT;CASEIN KINASE II INHIBITOR I;TBB	IUPH_9372	Casein kinase 2 Inhibitor
MoA Reference	CPD1099	TTP 22	Casein kinase 2^inhibitor	Cc1ccc(cc1)c2csc3ncnc(SCCC(=O)O)c23
MoA Reference	CPD1073	tolcapone	Catechol-O-methyltransferase^inhibitor	Cc1ccc(cc1)C(=O)c2cc(O)c(O)c(c2)[N+](=O)[O-]	TOLCAPONE;(3,4 DIHYDROXY 5 NITROPHENYL)(4 METHYLPHENYL)METHANONE;3,4 DIHYDROXY 4' METHYL 5 NITROBENZOPHENONE;3,4 DIHYDROXY 5 NITRO 4' METHYLBENZOPHENONE;4' METHYL 3,4 DIHYDROXY 5 NITROBENZOPHENONE;TOLCAPON;TOLCAPONA;TOLCAPONUM;SEN DE NING;TASMAR;RO 40-7592;RO-407592;TALCAPONE;(3,4-DIHYDROXY-5-NITRO-PHENYL)-PHENYL-METHANONE;(3,4-DIHYDROXY-5-NITROPHENYL)(P-TOLYL)METHANONE;(3,4-DIHYDROXY-5-NITRO-PHE…	IUPH_6646;CMBL_CHEMBL1324	Catechol O methyltransferase Inhibitor	COMT_Human (P21964) negative effect	Catechol O-methyltransferase INHIBITOR	COMT_Human (P21964) negative effect
MoA Reference	CPD0160	AZD 5438	CDK^inhibitor	Cc1ncc(c2ccnc(n2)Nc3ccc(cc3)S(C)(=O)=O)n1C(C)C	AZD5438;AZD 5438;AZD-5438;4-(1-ISOPROPYL-2-METHYL-1H-IMIDAZOL-5-YL)-N-(4-(METHYLSULFONYL)PHENYL)PYRIMIDIN-2-AMINE	IUPH_8473;CMBL_CHEMBL488436	cyclin dependent kinase 2 Inhibitor;cyclin dependent kinase 1 Inhibitor;cyclin dependent kinase 9 Inhibitor	CDK2_Human (P24941) negative effect;CDK1_Human (P06493) negative effect;CDK9_Human (P50750) negative effect	Cyclin-dependent kinase 14 INHIBITOR;Cyclin-dependent kinase 17 INHIBITOR;Cyclin-dependent kinase 8 INHIBITOR;Cyclin-dependent kinase 15 INHIBITOR;Cyclin-dependent kinase 10 INHIBITOR;Cyclin-dependent kinase 13 INHIBITOR;Cyclin-dependent kinase 9 INHIBITOR;Cyclin-dependent kinase 19 INHIBITOR;Cyclin-dependent kinase 11B INHIBITOR;Cyclin-dependent kinase 16 INHIBITOR;Cyclin-dependent kinase 3 INHI…	CDK14_Human (O94921) negative effect;CDK17_Human (Q00537) negative effect;CDK8_Human (P49336) negative effect;CDK15_Human (Q96Q40) negative effect;CDK10_Human (Q15131) negative effect;CDK13_Human (Q14004) negative effect;CDK9_Human (P50750) negative effect;CDK19_Human (Q9BWU1) negative effect;CDK11B_Human (P21127) negative effect;CDK16_Human (Q00536) negative effect;CDK3_Human (Q00526) negative e…
MoA Reference	CPD0202	BMS 265246	CDK^inhibitor	CCCCOc1c2cn[nH]c2ncc1C(=O)c3c(F)cc(C)cc3F	BMS-265246;BMS 265246;BMS265246	IUPH_8051	cyclin dependent kinase 1 Inhibitor;cyclin dependent kinase 2 Inhibitor	CDK1_Human (P06493) negative effect;CDK2_Human (P24941) negative effect
MoA Reference	CPD0218	BS 181 dihydrochloride	CDK^inhibitor	CC(C)c1cnn2c1nc(cc2NCc3ccccc3)NCCCCCCN	BS-181	IUPH_9405	cyclin dependent kinase 7 Inhibitor;cyclin dependent kinase 2 Inhibitor	CDK7_Human (P50613) negative effect;CDK2_Human (P24941) negative effect
MoA Reference	CPD0255	CGP 74514 dihydrochloride	CDK^inhibitor	CCn1cnc2c1nc(nc2Nc3cccc(Cl)c3)N[C@H]4CCCC[C@H]4N {A20=q;A25=q}	CGP74514A;CGP 74514A;CGP-74514A	IUPH_5945	cyclin dependent kinase 1 Inhibitor	CDK1_Human (P06493) negative effect
MoA Reference	CPD0427	Flavopiridol hydrochloride	CDK^inhibitor	CN1CC[C@H](c2c(O)cc(O)c3C(=O)C=C(Oc23)c4ccccc4Cl)[C@H](O)C1 {A4=R;A25=S}	ALVOCIDIB;ALVOCIDIB FREEBASE;FLAVOPIRIDOL;HL 275;HMR 1275;L 86-8275;L 868275;MDL-107826A;NSC-649890;2-(2-CHLORO-PHENYL)-5,7-DIHYDROXY-8-((3R,4S)-3-HYDROXY-1-METHYL-PIPERIDIN-4-YL)-CHROMEN-4-ONE;2-(2-CHLORO-PHENYL)-5,7-DIHYDROXY-8-(3-HYDROXY-1-METHYL-PIPERIDIN-4-YL)-CHROMEN-4-ONE (FLAVOPIRIDOL);2-(2-CHLORO-PHENYL)-5,7-DIHYDROXY-8-((2S,4R)-3-HYDROXY-1-METHYL-PIPERIDIN-4-YL)-CHROMEN-4-ONE;2-(2-CHLOR…	IUPH_5680;CMBL_CHEMBL428690	cyclin dependent kinase 2 Inhibitor;cyclin dependent kinase 4 Inhibitor	CDK2_Human (P24941) negative effect;CDK4_Human (P11802) negative effect	Cyclin-dependent kinase 9 INHIBITOR;Cyclin-dependent kinase 7 INHIBITOR;Cyclin-dependent kinase 4 INHIBITOR;Cyclin-dependent kinase 2 INHIBITOR;Cyclin-dependent kinase 1 INHIBITOR;Cyclin-dependent kinase 6 INHIBITOR	CDK9_Human (P50750) negative effect;CDK7_Human (P50613) negative effect;CDK4_Human (P11802) negative effect;CDK2_Human (P24941) negative effect;CDK1_Human (P06493) negative effect;CDK6_Human (Q00534) negative effect
MoA Reference	CPD0746	NU 2058	CDK^inhibitor	Nc1nc2[nH]cnc2c(n1)OCC3CCCCC3	6 O CYCLOHEXYLMETHYL GUANINE
MoA Reference	CPD0760	Olomoucine	CDK^inhibitor	Cn1cnc2c1nc(nc2NCc3ccccc3)NCCO	OLOMOUCINE
MoA Reference	CPD0793	PD 0332991 isethionate	CDK^inhibitor	CC(=O)C1=C(C)c2cnc(nc2N(C1=O)C3CCCC3)Nc4ccc(cn4)N5CCNCC5	PALBOCICLIB;6 ACETYL 8 CYCLOPENTYL 5 METHYL 2 {[5 (PIPERAZIN 1 YL)PYRIDIN 2 YL]AMINO}PYRIDO[2,3 D]PYRIMIDIN 7(8H) ONE;IBRANCE;PD-0332991;PD0332991;6-ACETYL-8-CYCLOPENTYL-5-METHYL-2-(5-(PIPERAZIN-1-YL)PYRIDIN-2-YLAMINO)PYRIDO[2,3-D]PYRIMIDIN-7(8H)-ONE;6-ACETYL-8-CYCLOPENTYL-5-METHYL-2-(5-PIPERAZIN-1-YL-PYRIDIN-2-YLAMINO)-8H-PYRIDO[2,3-D]PYRIMIDIN-7-ONE	IUPH_7380;CMBL_CHEMBL189963	cyclin dependent kinase 6 Inhibitor;cyclin dependent kinase 4 Inhibitor	CDK6_Human (Q00534) negative effect;CDK4_Human (P11802) negative effect	Cyclin-dependent kinase 4 INHIBITOR;Cyclin-dependent kinase 6 INHIBITOR;G1/S-specific cyclin-D1 INHIBITOR	CDK4_Human (P11802) negative effect;CDK6_Human (Q00534) negative effect;CCND1_Human (P24385) negative effect
MoA Reference	CPD0924	Ro 3306	CDK^inhibitor	O=C1N=C(NCc2cccs2)S/C1=C\c3ccc4ncccc4c3
MoA Reference	CPD0927	Roscovitine	CDK^inhibitor	CC[C@H](CO)Nc1nc2c(ncn2C(C)C)c(n1)NCc3ccccc3 {A2=R}	SELICICLIB;CYC202;R ROSCOVITINE;(R)-ROSCOVITINE;CYC-202;R-ROSCOVITINE;ROSCOVITINE;2-(6-BENZYLAMINO-9-ISOPROPYL-9H-PURIN-2-YLAMINO)-BUTAN-1-OL;(R)2-(6-BENZYLAMINO-9-ISOPROPYL-9H-PURIN-2-YLAMINO)-BUTAN-1-OL;2-(R)-(1-ETHYL-2-HYDROXYETHYLAMINO)-6-BENZYLAMINO-9-ISOPROPYLPURINE;ROSCOVITIN;6-(BENZYLAMINO)-2-(R)-[[1-(HYDROXYMETHYL)PROPYL]AMINO]-9-ISOPROPYLPURINE;(R)-(-)-ROSCOVITINE;6-BENZYLAMINO-2-[(R)-1…	IUPH_6035;CMBL_CHEMBL14762	cyclin dependent kinase 9 Inhibitor;cyclin dependent kinase 2 Inhibitor	CDK9_Human (P50750) negative effect;CDK2_Human (P24941) negative effect	Cyclin-dependent kinase 9 INHIBITOR;Cyclin-dependent kinase 1 INHIBITOR;Cyclin-dependent kinase 2 INHIBITOR;Cyclin-dependent-like kinase 5 INHIBITOR;Cyclin-dependent kinase 7 INHIBITOR	CDK9_Human (P50750) negative effect;CDK1_Human (P06493) negative effect;CDK2_Human (P24941) negative effect;CDK5_Human (Q00535) negative effect;CDK7_Human (P50613) negative effect
MoA Reference	CPD0962	Senexin A	CDK^inhibitor	N#Cc1ccc2ncnc(NCCc3ccccc3)c2c1
MoA Reference	CPD0980	SNS 032	CDK^inhibitor	CC(C)(C)c1cnc(CSc2cnc(NC(=O)C3CCNCC3)s2)o1	SNS 032;BMS-387032;BMS 387032;BMS387032;SNS-032;PIPERIDINE-4-CARBOXYLIC ACID [5-(5-TERT-BUTYL-OXAZOL-2-YLMETHYLSULFANYL)-THIAZOL-2-YL]-AMIDE;N-(5-((5-TERT-BUTYLOXAZOL-2-YL)METHYLTHIO)THIAZOL-2-YL)PIPERIDINE-4-CARBOXAMIDE;BMS-387032/SNS-032;N-[5-[[[5-(1,1-DIMETHYLETHYL)-2-OXA(ZOLYL]METHYL]THIO]-2-THIAZOLYL]-4-PIPERIDINECARBOX)AMIDE;N-[5-[[[5-(1,1-DIMETHYLETHYL)-2-OXAZOLYL]-METHYL]THIO]-2-THIAZOLYL…	IUPH_5670;CMBL_CHEMBL296468	cyclin dependent kinase 2 Inhibitor	CDK2_Human (P24941) negative effect	Cyclin-dependent kinase 7 INHIBITOR;Cyclin-dependent kinase 2 INHIBITOR;Cyclin-dependent kinase 9 INHIBITOR	CDK7_Human (P50613) negative effect;CDK2_Human (P24941) negative effect;CDK9_Human (P50750) negative effect
MoA Reference	CPD1006	SU 9516	CDK^inhibitor	COc1ccc2NC(=O)/C(=C\c3c[nH]cn3)c2c1	SU9516;AC1NRD9P;SU-9516;3-[1-(3H-IMIDAZOL-4-YL)-METH-(Z)-YLIDENE]-5-METHOXY-1,3-DIHYDRO-INDOL-2-ONE;INDIRUBIN SULFATE;(Z)-3-((1H-IMIDAZOL-4-YL)METHYLENE)-5-METHOXYINDOLIN-2-ONE;(Z)-3-((1H-IMIDAZOL-5-YL)METHYLENE)-5-METHOXYINDOLIN-2-ONE;K00031;(Z)-3-((1H-IMIDAZOL-5-YL)METHYLENE)-4-METHOXYINDOLIN-2-ONE;3-((1H-IMIDAZOL-5-YL)METHYLENE)-5-METHOXYINDOLIN-2-ONE;3-((1H-IMIDAZOL-4-YL)METHYLENE)-5-METHOXYI…	IUPH_6045;CMBL_CHEMBL258805	cyclin dependent kinase 4 Inhibitor;cyclin dependent kinase 1 Inhibitor;cyclin dependent kinase 2 Inhibitor	CDK4_Human (P11802) negative effect;CDK1_Human (P06493) negative effect;CDK2_Human (P24941) negative effect	Cyclin-dependent kinase 2 INHIBITOR	CDK2_Human (P24941) negative effect
MoA Reference	CPD0570	Kenpaullone	CDK^inhibitor|Glycogen synthase kinase 3^inhibitor	O=C1Cc2c3cc(Br)ccc3[nH]c2c4ccccc4N1	KENPAULLONE;9-BROMOPAULLONE	IUPH_6000	cyclin dependent kinase 5 Inhibitor;glycogen synthase kinase 3 beta Inhibitor;cyclin dependent kinase 1 Inhibitor;cyclin dependent kinase 2 Inhibitor	GSK3B_Human (P49841) negative effect;GSK3B_Human (P49841) negative effect;GSK3B_Human (P49841) negative effect;GSK3B_Human (P49841) negative effect
MoA Reference	CPD0742	NSC 693868	CDK^inhibitor|Glycogen synthase kinase 3^inhibitor	Nc1nnc2[nH]c3ccccc3nc12	CDK1/5 INHIBITOR;QUINOXALINE1	IUPH_5947	glycogen synthase kinase 3 beta Inhibitor;cyclin dependent kinase 5 Inhibitor;cyclin dependent kinase 1 Inhibitor	GSK3B_Human (P49841) negative effect;CDK5_Human (Q00535) negative effect;CDK1_Human (P06493) negative effect
MoA Reference	CPD0628	MeBIO	CDK^negative_control|Glycogen Synthase Kinase^negative_control	CN1C(=O)/C(=C/2Nc3ccccc3C/2=N/O)c4ccc(Br)cc14
MoA Reference	CPD0161	AZD 7762 hydrochloride	Checkpoint kinase^inhibitor	NC(=O)Nc1cc(sc1C(=O)N[C@H]2CCCNC2)c3cccc(F)c3 {A12=S}	AZD 7762;AZD7762;AZD-7762;(S)-5-(3-FLUOROPHENYL)-N-(PIPERIDIN-3-YL)-3-UREIDOTHIOPHENE-2-CARBOXAMIDE	IUPH_7713;CMBL_CHEMBL2041933	checkpoint kinase 2 Inhibitor;checkpoint kinase 1 Inhibitor	CHEK2_Human (O96017) negative effect;CHEK1_Human (O14757) negative effect	Serine/threonine-protein kinase Chk1 INHIBITOR	CHEK1_Human (O14757) negative effect
MoA Reference	CPD0247	CCT 241533 dihydrochloride	Checkpoint kinase^inhibitor	COc1cc2nc(nc(N[C@@H]3CNC[C@H]3C(C)(C)O)c2cc1OC)c4cc(F)ccc4O {A10=S;A14=R}	CCT241533;CCT-241533	IUPH_8044	checkpoint kinase 1 Inhibitor;checkpoint kinase 2 Inhibitor	CHEK1_Human (O14757) negative effect;CHEK2_Human (O96017) negative effect
MoA Reference	CPD0618	LY2603618	Checkpoint kinase^inhibitor	Cc1cnc(cn1)NC(=O)Nc2cc(Br)c(C)cc2OC[C@@H]3CNCCO3 {A21=S}	RABUSERTIB;LY-2603618;LY2603618;(S)-1-(5-BROMO-4-METHYL-2-(MORPHOLIN-2-YLMETHOXY)PHENYL)-3-(5-METHYLPYRAZIN-2-YL)UREA	IUPH_7960;CMBL_CHEMBL3039517	checkpoint kinase 1 Inhibitor	CHEK1_Human (O14757) negative effect	Serine/threonine-protein kinase Chk1 INHIBITOR	CHEK1_Human (O14757) negative effect
MoA Reference	CPD0737	NSC 109555 ditosylate	Checkpoint kinase^inhibitor	CC(=N/NC(=N)N)/c1ccc(cc1)NC(=O)Nc2ccc(cc2)/C(C)=N/NC(=N)N
MoA Reference	CPD0796	PD 407824	Checkpoint kinase^inhibitor	O=C1NC(=O)c2c1c3c(cc2c4ccccc4)[nH]c5ccc(O)cc35	9 HYDROXY 4 PHENYL 6H PYRROLO[3,4 C]CARBAZOLE 1,3 DIONE
MoA Reference	CPD0810	PF 477736	Checkpoint kinase^inhibitor	Cn1cc(cn1)c2[nH]c3cc(cc4C(=O)NN=Cc2c34)NC(=O)[C@H](N)C5CCCCC5 {A23=R}	PF 477736;PF-477736;PF-00477736	IUPH_8043;CMBL_CHEMBL3545137	checkpoint kinase 1 Inhibitor;checkpoint kinase 2 Inhibitor	CHEK1_Human (O14757) negative effect;CHEK2_Human (O96017) negative effect	Serine/threonine-protein kinase Chk1 INHIBITOR	CHEK1_Human (O14757) negative effect
MoA Reference	CPD0945	SB 218078	Checkpoint kinase^inhibitor	O=C1NC(=O)c2c1c3c4ccccc4n5c3c6c2c7ccccc7n6C8CCC5O8	REL (9R,12S) 9,10,11,12 TETRAHYDRO 9,12 EPOXY 1H DIINDOLO[1,2,3 FG:3',2',1' KL]PYRROLO[3,4 I][1,6]BENZODIAZOCINE 1,3(2H) DIONE;SB 218078;SB-218078	IUPH_6037	checkpoint kinase 1 Inhibitor	CHEK1_Human (O14757) negative effect
MoA Reference	CPD0542	IQ 3	c-Jun kinase^inhibitor	O=C(O/N=C\1c2ccccc2c3nc4ccccc4nc\13)c5ccco5
MoA Reference	CPD0994	SR 3576	c-Jun kinase^inhibitor	COc1cc(cc(OC)c1OC)NC(=O)c2cccc(c2)n3cc(cn3)NC(=O)Nc4cccc(C)c4
MoA Reference	CPD1004	SU 3327	c-Jun kinase^inhibitor	Nc1nnc(Sc2ncc(s2)[N+](=O)[O-])s1
MoA Reference	CPD1043	TCS JNK 5a	c-Jun kinase^inhibitor	N#Cc1c2CCCCc2sc1NC(=O)c3cccc4ccccc34	JNK INHIBITOR IX;AC1LG8KT;BAS 01816608;TCS JNK 5A	IUPH_5996	mitogen activated protein kinase 9 Inhibitor;mitogen activated protein kinase 10 Inhibitor	MAPK9_Human (P45984) negative effect;MAPK10_Human (P53779) negative effect
MoA Reference	CPD1044	TCS JNK 6o	c-Jun kinase^inhibitor	CCOc1nc(cc(N)c1C#N)NC(=O)Cc2cc(ccc2OC)OC	JNK INHIBITOR VIII;AMINOPYRIDINE DERIV. 2	IUPH_5998	mitogen activated protein kinase 9 Inhibitor;mitogen activated protein kinase 8 Inhibitor;mitogen activated protein kinase 10 Inhibitor	MAPK9_Human (P45984) negative effect;MAPK8_Human (P45983) negative effect;MAPK10_Human (P53779) negative effect
MoA Reference	CPD0103	aminosalicylate	Cyclooxygenase^inhibitor	Nc1ccc(C(=O)O)c(O)c1	AMINOSALICYLIC ACID;4 AMINO 2 HYDROXYBENZOIC ACID;4 AMINOSALICYLATE;4 AMINOSALICYLIC ACID;P AMINOSALICYLIC ACID;PARA AMINO SALICYLIC ACID;PARA AMINOSALICYLIC ACID;PAS;PAMISYL;REXIPAS;REZIPAS;GRANUPAS;NEMASOL SODIUM TAB;PASER;POTASSIUM AMINOSALICYLATE;PASKALIUM;AMINOSALICYLATE POTASSIUM;AMINOSALICYLATE SODIUM;SODIUM P.A.S.;SODIUM AMINOSALICYLATE;P.A.S. SODIUM;PARASAL SODIUM;TEEBACIN;NEOPASALATE	CMBL_CHEMBL1200584;CMBL_CHEMBL2096646			Prostaglandin G/H synthase 2 INHIBITOR;Prostaglandin G/H synthase 1 INHIBITOR	PTGS2_Human (P35354) negative effect;PTGS1_Human (P23219) negative effect
MoA Reference	CPD0135	aspirin	Cyclooxygenase^inhibitor	CC(=O)Oc1ccccc1C(=O)O	ACETYLSALICYLIC ACID;2 ACETOXYBENZENECARBOXYLIC ACID;2 ACETOXYBENZOIC ACID;ACETYLSALICYLATE;ACETYLSALICYLSAURE;ACIDE 2 (ACETYLOXY)BENZOIQUE;ACIDE ACETYLSALICYLIQUE;ACIDO ACETILSALICILICO;ACIDUM ACETYLSALICYLICUM;ASA;ASPIRIN;AZETYLSALIZYLSAURE;O ACETOXYBENZOIC ACID;O ACETYLSALICYLIC ACID;O CARBOXYPHENYL ACETATE;POLOPIRYNA;SALICYLIC ACID ACETATE;ACENTERINE;ACETOPHEN;ADIRO;ASPERGUM;ASPRO;BAYER ASPIR…	IUPH_4139;CMBL_CHEMBL25	COX 1 Inhibitor;COX 2 Inhibitor;ASIC3 Channel blocker	PTGS1_Human (P23219) negative effect;PTGS2_Human (P35354) negative effect;ASIC3_Human (Q9UHC3) negative effect	Prostaglandin G/H synthase 2 INHIBITOR;Prostaglandin G/H synthase 1 INHIBITOR	PTGS2_Human (P35354) negative effect;PTGS1_Human (P23219) negative effect
MoA Reference	CPD0249	celecoxib	Cyclooxygenase^inhibitor	Cc1ccc(cc1)c2cc(nn2c3ccc(cc3)S(N)(=O)=O)C(F)(F)F	CELECOXIB;CELECOXIBUM;P (5 P TOLYL 3 (TRIFLUOROMETHYL)PYRAZOL 1 YL)BENZENESULFONAMIDE;ARTICOX;ARTICOXIB;ARTIFLEX;ARTILOG;ARTIX;ARTRIXIB;BLOCKTEN;CADITAR;CEFINIX;CELACT;CELEBRA;CELEBREX;ONSENAL;VALDYNE;ACCEL CELECOXIB;ACT CELECOXIB;AG CELECOXIB;APO CELECOXIB;AURO CELECOXIB;BIO CELECOXIB;CAPXIB;DOM CELECOXIB;GD CELECOXIB;IPG CELECOXIB;JAMP CELECOXIB;LIDOXIB;LUPIN CELECOXIB;MAR CELECOXIB;MINT CELECO…	IUPH_2892;CMBL_CHEMBL118	COX 2 Inhibitor;carbonic anhydrase 12 Inhibitor;COX 1 Inhibitor	PTGS2_Human (P35354) negative effect;CA12_Human (O43570) negative effect;PTGS1_Human (P23219) negative effect	Prostaglandin G/H synthase 2 INHIBITOR	PTGS2_Human (P35354) negative effect
MoA Reference	CPD0410	etodolac	Cyclooxygenase^inhibitor	CCc1cccc2c3CCOC(CC)(CC(=O)O)c3[nH]c12 {A11=q}	ETODOLAC;(+ ) 1,8 DIETHYL 1,3,4,9 TETRAHYDROPYRANO(3,4 B)INDOLE 1 ACETIC ACID;(1,8 DIETHYL 1,3,4,9 TETRAHYDRO PYRANO[3,4 B]INDOL 1 YL) ACETIC ACID;1,3,4,9 TETRAHYDRO 1,8 DIETHYLPYRANO(3,4 B)INDOLE 1 ACETIC ACID;1,8 DIETHYL 1,3,4,9 TETRAHYDROPYRANO(3,4 B)INDOLE 1 ACETIC ACID;1,8 DIETHYL 1,3,4,9 TETRAHYDROPYRANO[3,4 B]INDOL 1 YLACETIC ACID;ETODOLACO;ETODOLACUM;ETODOLIC ACID;ETODOLSAURE;BODOPINE;DOL…	IUPH_7185;CMBL_CHEMBL622;CMBL_CHEMBL1716091	COX 2 Inhibitor	PTGS2_Human (P35354) negative effect	Prostaglandin G/H synthase 2 INHIBITOR;Retinoic acid receptor RXR-alpha MODULATOR	PTGS2_Human (P35354) negative effect;RXRA_Human (P19793) negative or positive effect
MoA Reference	CPD0524	ibuprofen	Cyclooxygenase^inhibitor	CC(C)Cc1ccc(cc1)C(C)C(=O)O {A10=q}	IBUPROFEN;() 2 (P ISOBUTYLPHENYL)PROPIONIC ACID;() IBUPROFEN;() P ISOBUTYLHYDRATROPIC ACID;() METHYL 4 (2 METHYLPROPYL)BENZENEACETIC ACID;(4 ISOBUTYLPHENYL) METHYLACETIC ACID;(RS) IBUPROFEN;2 (4 ISOBUTYLPHENYL)PROPANOIC ACID;4 ISOBUTYLHYDRATROPIC ACID;IBUPROPHEN;(4 ISOBUTYLPHENYL)PROPIONIC ACID;(P ISOBUTYLPHENYL)PROPIONIC ACID;ACT 3;ACTIPROFEN;ADEX;ADRAN;AKTREN;ALGES X;ALGOFLEX;ALGOFREN;ALIVIUM;A…	IUPH_2713;CMBL_CHEMBL521;CMBL_CHEMBL1241153;CMBL_CHEMBL1201141	COX 1 Inhibitor;COX 2 Inhibitor;ASIC1 Channel blocker;SMCT1 Inhibitor;Peroxisome proliferator activated receptor gamma Full Agonist	PTGS1_Human (P23219) negative effect;PTGS2_Human (P35354) negative effect;ASIC1_Human (P78348) negative effect;SLC5A8_Human (Q8N695) negative effect	Prostaglandin G/H synthase 2 INHIBITOR;Prostaglandin G/H synthase 1 INHIBITOR	PTGS2_Human (P35354) negative effect;PTGS1_Human (P23219) negative effect
MoA Reference	CPD0537	indomethacin	Cyclooxygenase^inhibitor	COc1ccc2c(c1)c(CC(=O)O)c(C)n2C(=O)c3ccc(Cl)cc3	INDOMETHACIN;{1 [(4 CHLOROPHENYL)CARBONYL] 5 METHOXY 2 METHYL 1H INDOL 3 YL}ACETIC ACID;1 (P CHLOROBENZOYL) 5 METHOXY 2 METHYLINDOLE 3 ACETIC ACID;ACONIP;INDOMETACIN;INDOMETACINA;INDOMETACINE;INDOMETACINUM;ARTHREXIN;ELMETACIN;INDAFLEX;INDOCID;INDOCIN;INDOLAR SR;INDOMED;INDOXEN;METINDOL;MIKAMETAN;NU INDO;REUMACIDE;APO INDOMETHACIN CAP;FTP INDOMETHACIN;INDOCID CAP;INDOCID SR;INDOCID STERILE OPH SUS…	IUPH_1909;CMBL_CHEMBL6;CMBL_CHEMBL1200864	Peroxisome proliferator activated receptor gamma Partial Agonist;DP 2 receptor Full Agonist;Proton coupled folate transporter Inhibitor;COX 1 Inhibitor;COX 2 Inhibitor	PPARG_Human (P37231) positive effect;PTGDR2_Human (Q9Y5Y4) positive effect;SLC46A1_Human (Q96NT5) negative effect;PTGS1_Human (P23219) negative effect;PTGS2_Human (P35354) negative effect	Prostaglandin G/H synthase 2 INHIBITOR;Prostaglandin G/H synthase 1 INHIBITOR	PTGS2_Human (P35354) negative effect;PTGS1_Human (P23219) negative effect
MoA Reference	CPD0572	ketoprofen	Cyclooxygenase^inhibitor	CC(C(=O)O)c1cccc(c1)C(=O)c2ccccc2	KETOPROFEN;2 (3 BENZOYLPHENYL)PROPIONIC ACID;3 BENZOYL ALPHA METHYLBENZENEACETIC ACID;3 BENZOYL METHYLBENZENEACETIC ACID;3 BENZOYLHYDRATROPIC ACID;L'ACIDE (BENZOYL 3 PHENYL) 2 PROPIONIQUE;M BENZOYLHYDRATROPIC ACID;ORUDIS (TN);ACTRON;ALRHEUMUN;CAPISTEN;EPATEC;FASTUM;MENAMIN;ORUDIS;ORUDIS KT;ORUGESIC;ORUVAIL;OSCOREL;PROFENID;TOPREC;KETOPHENE;KETOPROFEN SR;KETOPROFEN SUPPOSITORIES;KETOPROFEN E;KETOP…	IUPH_4795;CMBL_CHEMBL571	SMCT1 Inhibitor;COX 2 Inhibitor;COX 1 Inhibitor	SLC5A8_Human (Q8N695) negative effect;PTGS2_Human (P35354) negative effect;PTGS1_Human (P23219) negative effect	Prostaglandin G/H synthase 2 INHIBITOR;Prostaglandin G/H synthase 1 INHIBITOR	PTGS2_Human (P35354) negative effect;PTGS1_Human (P23219) negative effect
MoA Reference	CPD0573	ketorolac	Cyclooxygenase^inhibitor	O=C(O)C1CCn2c(ccc12)C(=O)c3ccccc3	KETOROLAC;(+ ) 5 BENZOYL 2,3 DIHYDRO 1H PYRROLIZINE 1 CARBOXYLIC ACID;(+ ) KETOROLAC;KETOROLACO;KETOROLACUM;RAC KETOROLAC;BEDORAL;DOLTEN;DOLTEN SL;DORIXINA FORTE NF;EMODOL;ETORAC;KETONIC;KETORA;LIXIDOL;SYNDOL;TARADYL;TARASYN;TORADOL;ACULAR;ACULAR LIQ;ACULAR LS;ACUVAIL;APO KETOROLAC;APO KETOROLAC INJECTABLE;CHI MYST RESOLVE TOPICAL;CHI MYST SYNERGY TOPICAL;CHI MYST TOPICAL;DEX MOXI KETOR;KETOROCAI…	IUPH_6661;CMBL_CHEMBL1201124	COX 2 Inhibitor;COX 1 Inhibitor	PTGS2_Human (P35354) negative effect;PTGS1_Human (P23219) negative effect	Prostaglandin G/H synthase 2 INHIBITOR;Prostaglandin G/H synthase 1 INHIBITOR	PTGS2_Human (P35354) negative effect;PTGS1_Human (P23219) negative effect
MoA Reference	CPD0630	meclofenamic-acid	Cyclooxygenase^inhibitor	Cc1ccc(Cl)c(Nc2ccccc2C(=O)O)c1Cl	MECLOFENAMIC ACID;ACIDE MECLOFENAMIQUE;ACIDO MECLOFENAMICO;ACIDUM MECLOFENAMICUM;MECLOFENAMATE;N (2,6 DICHLORO 3 METHYLPHENYL)ANTHRANILIC ACID;N (2,6 DICHLORO M TOLYL)ANTHRANILIC ACID;N (3 METHYL 2,6 DICHLOROPHENYL)ANTHRANILIC ACID;ETHOS;EUCOME;MECLOMEN;MECLOFENAMATE SODIUM;CL-583;INF-4668;MECLODIUM;SODIUM SALT 2-(2,6-DICHLORO-3-METHYL-PHENYLAMINO)-BENZOATE;MECLOFENAMIC ACID SODIUM;(SODIUM MECLOF…	IUPH_7219;CMBL_CHEMBL876	COX 1 Inhibitor;COX 2 Inhibitor	PTGS1_Human (P23219) negative effect;PTGS2_Human (P35354) negative effect	Arachidonate 5-lipoxygenase INHIBITOR;Prostaglandin G/H synthase 2 INHIBITOR;Prostaglandin G/H synthase 1 INHIBITOR	ALOX5_Human (P09917) negative effect;PTGS2_Human (P35354) negative effect;PTGS1_Human (P23219) negative effect
MoA Reference	CPD0632	mefenamic-acid	Cyclooxygenase^inhibitor	Cc1cccc(Nc2ccccc2C(=O)O)c1C	MEFENAMIC ACID;ACIDE MEFENAMIQUE;ACIDO MEFENAMICO;ACIDUM MEFENAMICUM;CN;INF;MEFENAMINSAEURE;MEFENAMINSAURE;N (2,3 XYLYL) 2 AMINOBENZOIC ACID;N 2,3 XYLYLANTHRANILIC ACID;COSLAN;LYSALGO;MEFACIT;PARKEMED;PONALAR;PONSTAN FORTE;PONSTEL;PONSTYL;PONSTYL FORT;PONTAL;TANSTON;DOM MEFENAMIC ACID;MEFENAMIC;MEFENAMIC 250;NOVO MEFENAMIC CAPSULES;NU MEFENAMIC;PMS MEFENAMIC ACID;PONSTAN;CI-473;CN-35355;INF-3355;…	IUPH_2593;CMBL_CHEMBL686	TRPM3 Channel blocker;K v 7.1 Activator;COX 2 Inhibitor;COX 1 Inhibitor	TRPM3_Human (Q9HCF6) negative effect;KCNQ1_Human (P51787) positive effect;PTGS2_Human (P35354) negative effect;PTGS1_Human (P23219) negative effect	Prostaglandin G/H synthase 2 INHIBITOR;Prostaglandin G/H synthase 1 INHIBITOR	PTGS2_Human (P35354) negative effect;PTGS1_Human (P23219) negative effect
MoA Reference	CPD0633	meloxicam	Cyclooxygenase^inhibitor	Cc1cnc(NC(=O)C2=C(O)c3ccccc3S(=O)(=O)N2C)s1	MELOXICAM;MELOXICAMUM;UNII VG2QF83CGL;ACHEFREE;ACTICAM;AFLAMID;AFLOXX;AGLAN;AINECOX;ALDORON;ALENTUM;ALGIFLEX;ALIVIODOL;ANAXICAM;ANPOSEL;ANTREND;APONIP;ARELOGER;AREMIL;ARMEX;ARROX;ARSITEC;ARTEX;ARTHROBIC;ARTHROX;ARTICAM;ARTIPRO;ARTRICLOX;ARTRIFILM;ARTRIFLAM;ARTRILOM;ARTRILOX;ARTROX;ASPICAM;ATIFLAM;ATROZAN;AUROXICAM;AXIUS;MOBIC;ACT MELOXICAM;APO MELOXICAM;AURO MELOXICAM;AVA MELOXICAM;COMFORT PAC WI…	IUPH_7220;CMBL_CHEMBL599	COX 1 Inhibitor;COX 2 Inhibitor	PTGS1_Human (P23219) negative effect;PTGS2_Human (P35354) negative effect	Prostaglandin G/H synthase 2 INHIBITOR	PTGS2_Human (P35354) negative effect
MoA Reference	CPD0702	nabumetone	Cyclooxygenase^inhibitor	COc1ccc2cc(ccc2c1)CCC(C)=O	NABUMETONE;4 (6 METHOXY 2 NAPHTHALENYL) 2 BUTANONE;4 (6 METHOXY 2 NAPHTHYL) 2 BUTANONE;NABUMETON;NABUMETONA;NABUMETONUM;ARTHAXAN;BALMOX;DOLSINAL;LISTRAN;MEBUTAN;NABUSER;RELAFEN;RELIF;RELIFEN;RELIFEX;MYLAN NABUMETONE;NABUMETONE 500;NU NABUMETONE;PMS NABUMETONE;RELAFEN TABLETS;SANDOZ NABUMETONE;TEVA NABUMETONE;BRL-14777;4-(6-METHOXY-2-NAPHTHYL)BUTAN-2-ONE;4-(6-METHOXY-NAPHTHALEN-2-YL)-BUTAN-2-ONE;4…	IUPH_7245;CMBL_CHEMBL1070			Prostaglandin G/H synthase 2 INHIBITOR	PTGS2_Human (P35354) negative effect
MoA Reference	CPD0776	oxyphenbutazone	Cyclooxygenase^inhibitor	CCCCC1C(=O)N(c2ccccc2)N(C1=O)c3ccc(O)cc3 {A4=q}	OXYPHENBUTAZONE;OXIFENBUTAZONA;OXIPHENBUTAZONE;OXYPHENBUTAZONUM;REOZON;OXYBUTAZONE TAB;TANDEARIL;4-BUTYL-1-(4-HYDROXYPHENYL)-2-PHENYLTETRAHYDRO-1H-3,5-PYRAZOLEDIONE	CMBL_CHEMBL1228			Prostaglandin G/H synthase 2 INHIBITOR;Prostaglandin G/H synthase 1 INHIBITOR	PTGS2_Human (P35354) negative effect;PTGS1_Human (P23219) negative effect
MoA Reference	CPD0830	phenylbutazone	Cyclooxygenase^inhibitor	CCCCC1=C(O)N(c2ccccc2)N(C1=O)c3ccccc3
MoA Reference	CPD1008	sulindac	Cyclooxygenase^inhibitor	CC1=C(CC(=O)O)c2cc(F)ccc2/C1=C\c3ccc(cc3)S(C)=O	SULINDAC;(Z) 5 FLUORO 2 METHYL 1 ((P (METHYLSULFINYL)PHENYL)METHYLENE) 1H INDENE 3 ACETIC ACID;CIS 5 FLUORO 2 METHYL 1 ((4 (METHYLSULFINYL)PHENYL)METHYLENE) 1H INDENE 3 ACETIC ACID;CIS 5 FLUORO 2 METHYL 1 ((P METHYLSULFINYL)BENZYLIDENE)INDENE 3 ACETIC ACID;SULINDACO;SULINDACUM;CLINORIL;APO SULIN TAB;CLINORIL TAB;NU SULINDAC TAB;PENTA SULINDAC;SULINDAC 150 TAB;SULINDAC 200 TAB;SUNLINDAC;TEVA SULIN…	IUPH_5425
MoA Reference	CPD1009	suprofen	Cyclooxygenase^inhibitor	CC(C(=O)O)c1ccc(cc1)C(=O)c2cccs2	SUPROFEN;(+ ) 2 (P (2 THENOYL)PHENYL)PROPIONIC ACID;2 (4 (2 THENOYL)PHENYL)PROPIONSAEURE;2 [4 (THIOPHENE 2 CARBONYL) PHENYL] PROPIONIC ACID;4 (2 THENOYL)HYDRATROPSAEURE;ALPHA METHYL 4 (2 THIENYLCARBONYL)BENZENEACETIC ACID;P 2 THENOYLHYDRATROPIC ACID;SUPROFENE;SUPROFENO;SUPROFENUM;SUTOPROFEN;PROFENAL;SRENDAM;SULPROTIN;TOPALGIC;R-25061;2-[4-(THIOPHENE-2-CARBONYL)-PHENYL]-PROPIONIC ACID;(+/-) SUPROF…	IUPH_7298;CMBL_CHEMBL956	COX 2 Inhibitor;COX 1 Inhibitor	PTGS2_Human (P35354) negative effect;PTGS1_Human (P23219) negative effect	Prostaglandin G/H synthase 2 INHIBITOR;Prostaglandin G/H synthase 1 INHIBITOR	PTGS2_Human (P35354) negative effect;PTGS1_Human (P23219) negative effect
MoA Reference	CPD1074	tolmetin	Cyclooxygenase^inhibitor	Cc1ccc(cc1)C(=O)c2ccc(CC(=O)O)n2C	TOLMETIN;1 METHYL 5 (4 METHYLBENZOYL) PYRROLE 2 ACETIC ACID;1 METHYL 5 P TOLUOYLPYRROLE 2 ACETIC ACID;5 (P TOLUOYL) 1 METHYLPYRROLE 2 ACETIC ACID;TOLMETINA;TOLMETINE;TOLMETINO;TOLMETINUM;TOLECTIN;TOLECTIN DS;NOVO TOLMETIN CAPSULES;TOLECTIN 200 TAB;TOLECTIN 400 CAP;TOLECTIN TAB;TOLMETIN SODIUM;MCN-2559;MCN-2559-21-98;TOLECTIN 600	IUPH_7311;CMBL_CHEMBL1200613			Prostaglandin G/H synthase 2 INHIBITOR;Prostaglandin G/H synthase 1 INHIBITOR	PTGS2_Human (P35354) negative effect;PTGS1_Human (P23219) negative effect
MoA Reference	CPD1007	Sulfasalazine	Cyclooxygenase^inhibitor|Leukotriene synthesis^inhibitor|Cationic amino acid transporter/Glycoprotein-associated(SLC7A)^inhibitor	O=C(O)c1cc(ccc1O)/N=N/c2ccc(cc2)S(=O)(=O)Nc3ccccn3	SULFASALAZINE;2 HYDROXY 5 ((4 ((2 PYRIDINYLAMINO)SULFONYL)PHENYL)AZO)BENZOIC ACID;2 HYDROXY 5 [4 (PYRIDIN 2 YLSULFAMOYL) PHENYLAZO] BENZOIC ACID;4 (PYRIDYL 2 AMIDOSULFONYL) 3' CARBOXY 4' HYDROXYAZOBENZENE;5 ((P (2 PYRIDYLSULFAMOYL)PHENYL)AZO)SALICYLIC ACID;5 (4 (2 PYRIDYLSULFAMOYL)PHENYLAZO) 2 HYDROXYBENZOIC ACID;5 (P (2 PYRIDYLSULFAMYL)PHENYLAZO)SALICYLIC ACID;AZOPYRIN;SALAZOSULFAPIRIDINA;SALAZO…	IUPH_4840;CMBL_CHEMBL421	Proton coupled folate transporter Inhibitor	SLC46A1_Human (Q96NT5) negative effect	Arachidonate 5-lipoxygenase INHIBITOR;Prostaglandin G/H synthase 2 INHIBITOR;Prostaglandin G/H synthase 1 INHIBITOR	ALOX5_Human (P09917) negative effect;PTGS2_Human (P35354) negative effect;PTGS1_Human (P23219) negative effect
MoA Reference	CPD0168	balsalazide	Cyclooxygenase^inhibitor|Leukotriene synthesis^inhibitor|Peroxisome proliferator-activated receptor^activator	O=C(O)CCNC(=O)c1ccc(cc1)/N=N/c2ccc(O)c(c2)C(=O)O	BALSALAZIDE;(E) 5 ((4 (((2 CARBOXYETHYL)AMINO)CARBONYL)PHENYL)AZO) 2 HYDROXYBENZOIC ACID;(E) 5 ({P [(2 CARBOXYETHYL)CARBAMOYL]PHENYL}AZO) 2 SALICYLIC ACID;3 (2 {4 [(2 CARBOXYETHYL)CARBAMOYL]PHENYL}HYDRAZINYLIDENE) 6 OXOCYCLOHEXA 1,4 DIENE 1 CARBOXYLIC ACID;5 [4 (2 CARBOXY ETHYLCARBAMOYL) PHENYLAZO] 2 HYDROXY BENZOIC ACID;BALSALAZIDA;BALSALAZIDO;BALSALAZIDUM;COLAZIDE;BALSALAZIDE DISODIUM;COLAZAL;G…	CMBL_CHEMBL1200760			Prostaglandin G/H synthase 2 INHIBITOR;Prostaglandin G/H synthase 1 INHIBITOR;Arachidonate 5-lipoxygenase INHIBITOR;Peroxisome proliferator-activated receptor gamma AGONIST	PTGS2_Human (P35354) negative effect;PTGS1_Human (P23219) negative effect;ALOX5_Human (P09917) negative effect;PPARG_Human (P37231) positive effect
MoA Reference	CPD0640	mesalazine	Cyclooxygenase^inhibitor|Leukotriene synthesis^inhibitor|Peroxisome proliferator-activated receptor^activator	Nc1ccc(O)c(c1)C(=O)O	MESALAZINE;3 CARBOXY 4 HYDROXYANILINE;5 AMINOSALICYLIC ACID;5 ASA;M AMINOSALICYLIC ACID;MESALAMINE;MESALAZINA;MESALAZINUM;P AMINOSALICYLSAEURE;ASACOL;ASACOLITIN;CANASA;CLAVERSAL;FISALAMINE;IIALDA;LIXACOL;MESASAL;PENTASA;ROWASA;SALOFALK;APRISO;ASACOL HD;DELZICOL;LIALDA;MEZAVANT;NTP 5 AMINOSALICYLIC ACID;PENDO 5 ASA;PENTASA ENEMA 2G/100ML;PENTASA EXTENDED RELEASE TABLETS;PENTASA SUPPOSITORY 1G;SALO…	IUPH_4655;IUPH_2700;CMBL_CHEMBL704	Peroxisome proliferator activated receptor gamma Full Agonist	PPARG_Human (P37231) positive effect	Arachidonate 5-lipoxygenase INHIBITOR;Prostaglandin G/H synthase 2 INHIBITOR;Prostaglandin G/H synthase 1 INHIBITOR;Peroxisome proliferator-activated receptor gamma AGONIST	ALOX5_Human (P09917) negative effect;PTGS2_Human (P35354) negative effect;PTGS1_Human (P23219) negative effect;PPARG_Human (P37231) positive effect
MoA Reference	CPD0762	olsalazine	Cyclooxygenase^inhibitor|Leukotriene synthesis^inhibitor|Peroxisome proliferator-activated receptor^activator	O=C(O)c1cc(ccc1O)/N=N/c2ccc(O)c(c2)C(=O)O	OLSALAZINE;DIPENTUM;OLSALAZINE SODIUM	CMBL_CHEMBL1201013			Arachidonate 5-lipoxygenase INHIBITOR;Peroxisome proliferator-activated receptor gamma AGONIST;Prostaglandin G/H synthase 2 INHIBITOR;Prostaglandin G/H synthase 1 INHIBITOR	ALOX5_Human (P09917) negative effect;PPARG_Human (P37231) positive effect;PTGS2_Human (P35354) negative effect;PTGS1_Human (P23219) negative effect
MoA Reference	CPD0058	ABT	Cytochrome P450^inhibitor	Nn1nnc2ccccc12
MoA Reference	CPD0661	metyrapone	Cytochrome P450^inhibitor	CC(C)(C(=O)c1cccnc1)c2cccnc2	METYRAPONE;METIRAPONA;METOPIRON;METYRAPONUM;METOPIRONE;MEPYRAPONE	IUPH_5224	CYP11B1 Inhibitor	CYP11B1_Human (P15538) negative effect
MoA Reference	CPD0812	PF 4981517	Cytochrome P450^inhibitor	Cc1ccc(cc1)c2c(cnn2C)c3nn(C)c4ncnc(c34)N5CC[C@@H](C5)N6CCCCC6 {A26=S}
MoA Reference	CPD1070	TMS	Cytochrome P450^inhibitor	COc1ccc(/C=C/c2cc(cc(c2)OC)OC)c(c1)OC
MoA Reference	CPD1136	VT-464	Cytochrome P450^inhibitor	CC(C)[C@@](O)(c1c[nH]nn1)c2ccc3cc(OC(F)F)c(cc3c2)OC(F)F {A3=S}	SEVITERONEL
MoA Reference	CPD0293	Clotrimazole	Cytochrome P450^inhibitor|Anti-fungal^agent|Ca2+/Na+-activated potassium channel^blocker	Clc1ccccc1C(c2ccccc2)(c3ccccc3)n4ccnc4	CLOTRIMAZOLE;1 ((2 CHLOROPHENYL)DIPHENYLMETHYL) 1H IMIDAZOLE;1 (ALPHA (2 CHLOROPHENYL)BENZHYDRYL)IMIDAZOLE;1 (O CHLORO ALPHA,ALPHA DIPHENYLBENZYL)IMIDAZOLE;1 (O CHLORO , DIPHENYLBENZYL)IMIDAZOLE;1 (O CHLOROTRITYL)IMIDAZOLE;1 ( (2 CHLOROPHENYL)BENZHYDRYL)IMIDAZOLE;LOTRIMIN (TN);MYCELEX (TN);CANESTEN;CANIFUG;CLOTRIMADERM;EMPECID;FEMCARE;FUNGICIP;GYNE LOTRIMIN;MYCELEX;MYCLO DERM;MYCLO GYNE;AKIN ANTI…	IUPH_2330	TRPM2 Channel Blocker;Pregnane X receptor Agonist;K Ca 3.1 Channel Blocker;Constitutive androstane receptor Antagonist;TRPM8 Channel blocker;TRPM4 Inhibitor	TRPM2_Human (O94759) negative effect;NR1I2_Human (O75469) positive effect;KCNN4_Human (O15554) negative effect;NR1I3_Human (Q14994) negative effect;TRPM8_Human (Q7Z2W7) negative effect;TRPM4_Human (Q8TD43) negative effect
MoA Reference	CPD0571	Ketoconazole	Cytochrome P450^inhibitor|Anti-fungal^agent|Voltage-gated potassium channel^blocker	CC(=O)N1CCN(CC1)c2ccc(cc2)OC[C@H]3CO[C@@](Cn4ccnc4)(O3)c5ccc(Cl)cc5Cl {A17=S;A20=R}	KETOCONAZOLE;KETOCONAZOL;KETOCONAZOLUM;KETOZOLE;EXTINA;FUNGAREST;FUNGORAL;KETODERM;KETOISDIN;NIZORAL;NIZORAL A D;NIZORAL CREAM;NIZORAL SHAMPOO;ORIFUNGAL;ORIFUNGAL M;PANFUNGOL;XOLEGEL;APO KETOCONAZOLE;KETODAN;KETODERM CREAM;NIZORAL ORAL SUSPENSION;NIZORAL SHP;NIZORAL TABLETS;NU KETOCON TABLETS;TEVA KETOCONAZOLE;LEVOKETOCONAZOLE;R-41400;(2S,4S)-KETOCONAZOLE	IUPH_2568;IUPH_8871	K v 1.8 Channel blocker;CYP21A2 Inhibitor	KCNA10_Human (Q16322) negative effect;KCNA10_Human (Q16322) negative effect
MoA Reference	CPD0111	Anastrozole	Cytochrome P450^inhibitor|Aromatase^inhibitor	CC(C)(C#N)c1cc(cc(c1)C(C)(C)C#N)Cn2cncn2	ANASTROZOLE;ALPHA,ALPHA,ALPHA',ALPHA' TETRAMETHYL 5 (1H 1,2,4 TRIAZOL 1 YLMETHYL) M BENZENEDIACETONITRILE;ANASTROZOL;ANASTROLE;ACCEL ANASTROZOLE TABLETS;ACH ANASTROZOLE;ACT ANASTROZOLE;APO ANASTROZOLE;ARIMIDEX;ARIMIDEX TAB;AURO ANASTROZOLE;BIO ANASTROZOLE;CCP ANASTROZOLE;DOM ANASTROZOLE;IPG ANASTROZOLE;JAMP ANASTROZOLE;MAR ANASTROZOLE;MED ANASTROZOLE;MINT ANASTROZOLE;MYLAN ANASTROZOLE;NAT ANASTRO…	IUPH_5137;CMBL_CHEMBL1399	CYP19A1 Inhibitor	CYP19A1_Human (P11511) negative effect	Aromatase INHIBITOR	CYP19A1_Human (P11511) negative effect
MoA Reference	CPD0591	Letrozole	Cytochrome P450^inhibitor|Aromatase^inhibitor	N#Cc1ccc(cc1)C(c2ccc(C#N)cc2)n3cncn3	LETROZOLE;LETROZOL;ACCEL LETROZOLE TABLETS USP;ACH LETROZOLE;AG LETROZOLE;APO LETROZOLE;AURO LETROZOLE;BIO LETROZOLE;CCP LETROZOLE;CO LETROZOLE;DOM LETROZOLE;FEMARA;IPG LETROZOLE;JAMP LETROZOLE;KISQALI FEMARA CO PACK;LETROZOLE SUN;LETROZOLE TABLETS;MAR LETROZOLE;MED LETROZOLE;MYL LETROZOLE;MYLAN LETROZOLE;NAT LETROZOLE;PHL LETROZOLE;PMS LETROZOLE;RAN LETROZOLE;RIVA LETROZOLE;SANDOZ LETROZOLE;STAS…	IUPH_5209;CMBL_CHEMBL1444	CYP19A1 Inhibitor	CYP19A1_Human (P11511) negative effect	Aromatase INHIBITOR	CYP19A1_Human (P11511) negative effect
MoA Reference	CPD0910	RG 108	DNA methyltransferase^inhibitor	O=C(O)[C@H](Cc1c[nH]c2ccccc12)N3C(=O)c4ccccc4C3=O {A3=S}
MoA Reference	CPD0968	SGI 1027	DNA methyltransferase^inhibitor	Cc1cc(nc(N)n1)Nc2ccc(cc2)NC(=O)c3ccc(cc3)Nc4ccnc5ccccc45	SGI-1027;SGI 1027;SGI1027	IUPH_8891	DNA methyltransferase 1 Inhibitor	DNMT1_Human (P26358) negative effect
MoA Reference	CPD1166	Zebularine	DNA methyltransferase^inhibitor	O=C1N=CC=CN1[C@@H]2O[C@H](CO)[C@@H](O)[C@H]2O {A7=R;A9=R;A12=S;A14=R}	ZEBULARINE;1 BETA D RIBOFURANOSYL 2(1H) PYRIMIDINONE;1 BETA D RIBOFURANOSYLPYRIMIDIN 2(1H) ONE;DHZ;PYRIMIDIN 2 ONE BETA D RIBOFURANOSIDE;PYRIMIDIN 2 ONE BETA RIBOFURANOSIDE;PYRIMIDIN 2 ONE RIBONUCLEOSIDE	IUPH_4729
MoA Reference	CPD0040	5-Azacytidine	DNA methyltransferase^inhibitor|Nucleoside analog|DNA synthesis^inhibitor|RNA synthesis^inhibitor	NC1=NC(=O)N(C=N1)[C@@H]2O[C@H](CO)[C@@H](O)[C@H]2O {A8=R;A10=R;A13=S;A15=R}	AZACITIDINE;4 AMINO 1 BETA D RIBOFURANOSYL S TRIAZIN 2(1H) ONE;5 AZC;5 AZACYTIDINE;AZACITIDINA;AZACITIDINUM;AZACYTIDINE;LADAKAMYCIN;MYLOSAR;AZACITIDINE AZACITIDINE;AZACITIDINE FOR INJECTION;REDDY AZACITIDINE;VIDAZA;5-AZAC;5-AZACYTIDINE;U-18496;4-AMINO-1-((2R,3R,4S,5R)-3,4-DIHYDROXY-5-(HYDROXYMETHYL)-TETRAHYDROFURAN-2-YL)-1,3,5-TRIAZIN-2(1H)-ONE;4-AMINO-1-BETA-D-RIBOFURANOSYL-1,3,5-TRIAZIN-2(1H)-O…	IUPH_6796;CMBL_CHEMBL1489			DNA (cytosine-5)-methyltransferase 1 INHIBITOR;DNA (cytosine-5)-methyltransferase 3A INHIBITOR	DNMT1_Human (P26358) negative effect;DNMT3A_Human (Q9Y6K1) negative effect
MoA Reference	CPD0108	AM-TS23	DNA polymerase^inhibitor|DNA synthesis^inhibitor	Cc1ccccc1Sc2ccc(/C=C3/SC(=S)NC3=O)cc2[N+](=O)[O-]
MoA Reference	CPD0120	Aphidicolin	DNA polymerase^inhibitor|DNA synthesis^inhibitor	C[C@]12CC[C@@H](O)[C@@](C)(CO)[C@@H]1CC[C@H]3C[C@@H]4C[C@]23CC[C@]4(O)CO {A1=S;A4=R;A6=R;A10=R;A13=S;A15=R;A17=S;A20=R}
MoA Reference	CPD0094	altretamine	DNA synthesis^inhibitor	CN(C)c1nc(nc(n1)N(C)C)N(C)C	ALTRETAMINE;2,4,6 TRIS(DIMETHYLAMINO) 1,3,5 TRIAZINE;2,4,6 TRIS(DIMETHYLAMINO) S TRIAZINE;ALTRETAMIN;ALTRETAMINA;ALTRETAMINUM;HEXAMETHYLMELAMINE;HEXASTAT;HMM;HEXALEN	IUPH_7112
MoA Reference	CPD0116	anthralin	DNA synthesis^inhibitor	O=C1c2c(O)cccc2Cc3cccc(O)c13	ANTHRALIN;DITHRANOL;ANTHRAFORTE 1 OINTMENT;ANTHRAFORTE 2 OINTMENT;ANTHRANOL CREAM;ANTHRASCALP LOTION;DRITHO CREME HP;MICANOL;MICANOL CREAM;ZITHRANOL;ZITHRANOL RR
MoA Reference	CPD0180	benznidazole	DNA synthesis^inhibitor	O=C(Cn1ccnc1[N+](=O)[O-])NCc2ccccc2	BENZNIDAZOLE
MoA Reference	CPD0314	cyclophosphamide	DNA synthesis^inhibitor	O=P1(NCCCO1)N(CCCl)CCCl	CYCLOPHOSPHAMIDE;(+ ) CYCLOPHOSPHAMIDE;(RS) CYCLOPHOSPHAMIDE;2 [BIS(2 CHLOROETHYLAMINO)] TETRAHYDRO 2H 1,3,2 OXAZAPHOSPHORINE 2 OXIDE;ANHYDROUS CYCLOPHOSPHAMIDE;BIS(2 CHLOROETHYL)PHOSPHORAMIDE CYCLIC PROPANOLAMIDE ESTER;CICLOFOSFAMIDA;CICLOFOSFAMIDE;CYCLOPHOSPHAMID;CYCLOPHOSPHAMIDE ANHYDROUS;CYCLOPHOSPHAMIDUM;CYTOPHOSPHANE;LEDOXINA;N,N BIS(2 CHLOROETHYL)TETRAHYDRO 2H 1,3,2 OXAZAPHOSPHORIN 2 AMINE…	IUPH_7154
MoA Reference	CPD0653	methoxsalen	DNA synthesis^inhibitor	COc1c2occc2cc3C=CC(=O)Oc13	METHOXSALEN;6 HYDROXY 7 METHOXY 5 BENZOFURANACRYLIC ACID DELTA LACTONE;8 METHOXY [FURANO 3'.2':6.7 COUMARIN];8 METHOXY 2',3',6,7 FUROCOUMARIN;8 METHOXY 4',5':6,7 FUROCOUMARIN;8 METHOXYFURANOCOUMARIN;8 METHOXYPSORALEN;8 MP;9 METHOXY 7H FURO[3,2 G][1]BENZOPYRAN 7 ONE;AMMOIDIN;MELADININE;MELOXINE;METHOXALEN;METHOXSALENE;O METHYLXANTHOTOXOL;ULTRA MOP;XANTHOTOXIN;XANTHOTOXINE;XANTHOXIN;ZANTHOTOXIN;8 M…
MoA Reference	CPD0233	capecitabine	DNA synthesis^inhibitor|RNA synthesis^inhibitor	CCCCCOC(=O)NC1=NC(=O)N(C=C1F)[C@@H]2O[C@H](C)[C@@H](O)[C@H]2O {A17=R;A19=R;A21=S;A23=R}	CAPECITABINE;(1 (5 DEOXY BETA D RIBOFURANOSYL) 5 FLUORO 1,2 DIHYDRO 2 OXO 4 PYRIMIDINYL) CARBAMIC ACID PENTYL ESTER;CAPECITABIN;CAPECITABINA;CAPECITABINUM;PENTYL [1 (5 DEOXY BETA D RIBOFURANOSYL) 5 FLUORO 2 OXO 1,2 DIHYDROPYRIMIDIN 4 YL]CARBAMATE;PENTYL 1 (5 DEOXY BETA D RIBOFURANOSYL) 5 FLUORO 1,2 DIHYDRO 2 OXO 4 PYRIMIDINECARBAMATE;XELODA;ACH CAPECITABINE;APO CAPECITABINE;CAPECITABINE ACCORD;CA…	IUPH_6799;CMBL_CHEMBL1773	thymidylate synthetase Inhibitor	TYMS_Human (P04818) negative effect	Thymidylate synthase INHIBITOR	TYMS_Human (P04818) negative effect
MoA Reference	CPD0639	mercaptopurine	DNA synthesis^inhibitor|RNA synthesis^inhibitor	S=C1NC=Nc2nc[nH]c12	MERCAPTOPURINE;6 MP;6 MERCAPTOPURINE;6 THIOHYPOXANTHINE;6 THIOXOPURINE;MERCAPTOPURINA;MERCAPTOPURINE ANHYDROUS;MERCAPTOPURINUM;MERCAPURIN;LEUKERIN;MERCAPTOPURINE TABLETS USP;PURINETHOL;PURIXAN;6-MERCAPTOPURINE;MERCAPTOPURINE HYDRATE	IUPH_7226;CMBL_CHEMBL1200751			Amidophosphoribosyltransferase INHIBITOR	PPAT_Human (Q06203) negative effect
MoA Reference	CPD0223	busulfan	DNA^alkylating_agent	CS(=O)(=O)OCCCCOS(C)(=O)=O	BUSULFAN;1,4 BIS(METHANESULFONOXY)BUTANE;1,4 BUTANEDIOL DIMETHANESULFONATE;1,4 DIMESYLOXYBUTANE;1,4 DIMETHANESULFONOXYBUTANE;BISULFEX;BUSULFANO;BUSULFANUM;LEUCOSULFAN;MABLIN;MIELUCIN;MISULBAN;MITOSTAN;MYELOLEUKON;TETRAMETHYLENE BIS(METHANESULFONATE);BUSILVEX;MYLERAN;BUSULFAN FOR INJECTION;BUSULFAN INJECTION;BUSULFEX;N/A;BUSULFEX IV	IUPH_7136
MoA Reference	CPD0240	carmustine	DNA^alkylating_agent	O=NN(CCCl)C(=O)NCCCl	CARMUSTINE;BCNU;BICNU (TN);BIS CHLOROETHYLNITROSOUREA;BISCHLOROETHYL NITROSOUREA;CARMUSTINA;CARMUSTINUM;N,N' BIS(2 CHLOROETHYL) N NITROSOUREA;BECENUN;CARMUBRIS;CARUSTINE;GLIADEL;NITRUMON;BICNU;GLIADEL WAFER;N,N'-BIS(2-CHLOROETHYL)-N-NITROSOUREA;N,N'-BIS(2-CHLOROETHYL)-N-NITROSOUREA (BCNU);BCNUN,N'-BIS(2-CHLOROETHYL)-N-NITROSOUREA;N,N'-BIS(2-CHLOROETHYL)-N-NITROSOUREA (CARMUSTINE);BIS(2-CHLOROETHY…	IUPH_6800;CMBL_CHEMBL513	glutathione disulfide reductase Inhibitor		Glutathione reductase, mitochondrial INHIBITOR	GSR_Human (P00390) negative effect
MoA Reference	CPD0326	dacarbazine	DNA^alkylating_agent	CN(C)/N=N/c1[nH]cnc1C(N)=O	DACARBAZINE;4 (3,3 DIMETHYL 1 TRIAZENO)IMIDAZOLE 5 CARBOXAMIDE;4 (5) (3,3 DIMETHYL 1 TRIAZENO)IMIDAZOLE 5(4) CARBOXAMIDE;4 (DIMETHYLTRIAZENO)IMIDAZOLE 5 CARBOXAMIDE;5 (3,3 DIMETHYL 1 TRIAZENO)IMIDAZOLE 4 CARBOXAMIDE;5 (3,3 DIMETHYLTRIAZENO)IMIDAZOLE 4 CARBOXAMIDE;5 (DIMETHYLTRIAZENO)IMIDAZOLE 4 CARBOXAMIDE;BIOCARBAZINE;DACARBAZIN;DACARBAZINA;DACARBAZINUM;DIC;DTIC;ICDMT;DACATIC;DETICENE;DETIMEDAC;…	IUPH_9075
MoA Reference	CPD0529	ifosfamide	DNA^alkylating_agent	O=P1(NCCCl)OCCCN1CCCl	IFOSFAMIDE;3 (2 CHLOROETHYL) 2 ((2 CHLOROETHYL)AMINO)TETRAHYDRO 2H 1,3,2 OXAZAPHOSPHORINE 2 OXIDE;IFOSFAMIDA;IFOSFAMIDUM;IPHOSPHAMIDE;ISOFOSFAMIDE;ISOPHOSPHAMIDE;ISOSFAMIDE;CELOFOS;CUANTIL;HOLOXAN;MITOXANA;IFEX;IFEX (IFOSFAMIDE) 1 G/VIAL;IFEX (IFOSFAMIDE) 3 G/VIAL;IFEX PWS 1GM/VIAL;IFEX PWS 2G/VIAL;IFEX PWS 3GM/VIAL;IFOSFAMIDE FOR INJECTION;MJF-9325;Z-4942	IUPH_7201
MoA Reference	CPD0866	procarbazine	DNA^alkylating_agent	CNNCc1ccc(cc1)C(=O)NC(C)C	PROCARBAZINE;1 METHYL 2 (P (ISOPROPYLCARBAMOYL)BENZYL)HYDRAZINE;2 (P ISOPROPYLCARBAMOYLBENZYL) 1 METHYLHYDRAZINE;4 ((2 METHYLHYDRAZINO)METHYL) N ISOPROPYLBENZAMIDE;N (1 METHYLETHYL) 4 ((2 METHYLHYDRAZINO)METHYL)BENZAMIDE;N 4 ISOPROPYLCARBAMOYLBENZYL N' METHYLHYDRAZINE;N ISOPROPYL 4 [(2 METHYLHYDRAZINO)METHYL]BENZAMIDE;N ISOPROPYL P (2 METHYLHYDRAZINOMETHYL) BENZAMIDE;N ISOPROPYL (2 METHYLHYDRAZIN…	IUPH_7278
MoA Reference	CPD0998	streptozotocin	DNA^alkylating_agent	CN(N=O)C(=O)N[C@@H](C=O)[C@@H](O)[C@H](O)[C@H](O)CO.CN(N=O)C(=O)N[C@H]1C(O)O[C@H](CO)[C@@H](O)[C@@H]1O {A7=R;A10=R;A12=S;A14=R;A25=R;A26=q;A29=R;A32=S;A34=R}
MoA Reference	CPD1047	temozolomide	DNA^alkylating_agent	CN1N=Nc2c(ncn2C1=O)C(N)=O	TEMOZOLOMIDE;3 METHYL 4 OXO 3,4 DIHYDROIMIDAZO(5,1 D)(1,2,3,5)TETRAZINE 8 CARBOXAMIDE;3,4 DIHYDRO 3 METHYL 4 OXOIMIDAZO(5,1 D) 1,2,3,5 TETRAZINE 8 CARBOXAMIDE;3,4 DIHYDRO 3 METHYL 4 OXOIMIDAZO(5,1 D) AS TETRAZINE 8 CARBOXAMIDE;8 CARBAMOYL 3 METHYLIMIDAZO(5,1 D) 1,2,3,5 TETRAZIN 4(3H) ONE;METHAZOLASTONE;TEMOZOLODIDA;TEMOZOLOMID;TEMOZOLOMIDA;TEMOZOLOMIDUM;TEMODAR;ACH TEMOZOLOMIDE;ACT TEMOZOLOMIDE;A…	IUPH_7301
MoA Reference	CPD1064	thiotepa	DNA^alkylating_agent	S=P(N1CC1)(N2CC2)N3CC3	THIOTEPA;THIOPLEX;TEPADINA;THIO TEPA INJ;THIOTEPA (PWS;THIOPHOSPHAMIDE	IUPH_7622
MoA Reference	CPD0673	mitomycin	DNA^alkylating_agent|DNA synthesis^inhibitor	CO[C@]12[C@H]3N[C@H]3CN1C4=C(C(=O)C(N)=C(C)C4=O)[C@H]2COC(N)=O {A2=R;A3=S;A5=S;A18=S}	MITOMYCIN;7 AMINO 9ALPHA METHOXYMITOSANE;AMETYCINE;MITAMYCIN;MITOCIN C;MITOMYCIN C;MMC;MITOZYTREX;MUTAMYCIN;MITOMYCIN FOR INJECTION;MITOMYCIN FOR INJECTION USP;MITOSOL;MUTAMYCIN INJ;NSC-26980	IUPH_7089
MoA Reference	CPD0365	DMNB	DNA-PK^inhibitor	COc1cc(C=O)c(cc1OC)[N+](=O)[O-]
MoA Reference	CPD0747	NU 7026	DNA-PK^inhibitor	O=C1C=C(Oc2c1ccc3ccccc23)N4CCOCC4	NU-7026;DNA-PK INHIBITOR II;LY-293646;NU 7026;NU7026	IUPH_5959	DNA dependent protein kinase catalytic subunit Inhibitor	PRKDC_Human (P78527) negative effect
MoA Reference	CPD0748	NU 7441	DNA-PK^inhibitor	O=C1C=C(Oc2c1cccc2c3cccc4c5ccccc5sc34)N6CCOCC6	NU-7441;KU-57788;NU7441	IUPH_8010	DNA dependent protein kinase catalytic subunit Inhibitor	PRKDC_Human (P78527) negative effect
MoA Reference	CPD0215	bromocriptine	Dopamine receptor^agonist	CC(C)C[C@H]1C(=O)N2CCC[C@H]2[C@]3(O)O[C@@](NC(=O)[C@@H]4C=C5c6cccc7[nH]c(Br)c(C[C@H]5N(C)C4)c67)(C(=O)N13)C(C)C {A4=S;A11=S;A12=S;A15=R;A19=R;A32=R}	BROMOCRIPTINE;(5'ALPHA) 2 BROMO 12' HYDROXY 2' (1 METHYLETHYL) 5' (2 METHYLPROPYL) 3',6',18 TRIOXOERGOTAMAN;(5'ALPHA) 2 BROMO 12' HYDROXY 2' (1 METHYLETHYL) 5' (2 METHYLPROPYL)ERGOTAMAN 3',6',18 TRIONE;(5'ALPHA) 2 BROMO 12' HYDROXY 5' ISOBUTYL 2' ISOPROPYL 3',6',18 TRIOXOERGOTAMAN;2 BROMO ALPHA ERGOCRYPTINE;2 BROMO ALPHA ERGOKRYPTIN;2 BROMO ALPHA ERGOKRYPTINE;2 BROMO ERGOCRYPTINE;2 BROMO ERGOKRYP…	IUPH_35;CMBL_CHEMBL1200503	5 HT 1A receptor Partial Agonist;5 HT 1D receptor Partial Agonist;D 5 receptor Full Agonist;D 4 receptor Antagonist;D 3 receptor Partial Agonist;5 HT 2A receptor Partial Agonist;5 HT 6 receptor Full Agonist;D 2 receptor Full Agonist;D 1 receptor Partial Agonist;alpha 2C adrenoceptor Antagonist;alpha 2B adrenoceptor Antagonist;alpha 2A adrenoceptor Antagonist;5 HT 2C receptor Partial Agonist;5 HT …	HTR1A_Human (P08908) positive effect;HTR1D_Human (P28221) positive effect;DRD5_Human (P21918) positive effect;DRD4_Human (P21917) negative effect;DRD3_Human (P35462) positive effect;HTR2A_Human (P28223) positive effect;HTR6_Human (P50406) positive effect;DRD2_Human (P14416) positive effect;DRD1_Human (P21728) positive effect;ADRA2C_Human (P18825) negative effect;ADRA2B_Human (P18089) negative eff…	D(3) dopamine receptor AGONIST;D(4) dopamine receptor AGONIST;D(2) dopamine receptor AGONIST	DRD3_Human (P35462) positive effect;DRD4_Human (P21917) positive effect;DRD2_Human (P14416) positive effect
MoA Reference	CPD0371	dopamine	Dopamine receptor^agonist	NCCc1ccc(O)c(O)c1	DOPAMINE;2 (3,4 DIHYDROXYPHENYL)ETHYLAMINE;3 HYDROXYTYRAMINE;3,4 DIHYDROXYPHENETHYLAMINE;4 (2 AMINOETHYL) 1,2 BENZENEDIOL;4 (2 AMINOETHYL)BENZENE 1,2 DIOL;4 (2 AMINOETHYL)CATECHOL;4 (2 AMINOETHYL)PYROCATECHOL;DOPAMINA;DOPAMINUM;OXYTYRAMINE;INTROPIN;REVIMINE;DOPAMINE HCL;DOPAMINE HCL INJ;DOPAMINE HYDROCHLORIDE;DOPAMINE HYDROCHLORIDE AND;DOPAMINE HYDROCHLORIDE AND DEXTROSE;INTROPIN INJECTION;DOPAMI…	IUPH_940;CMBL_CHEMBL1557	D 1 receptor Full Agonist;D 2 receptor Full Agonist;D 5 receptor Full Agonist;D 3 receptor Full Agonist;D 4 receptor Full Agonist	DRD1_Human (P21728) positive effect;DRD2_Human (P14416) positive effect;DRD5_Human (P21918) positive effect;DRD3_Human (P35462) positive effect;DRD4_Human (P21917) positive effect	Beta-1 adrenergic receptor AGONIST	ADRB1_Human (P08588) positive effect
MoA Reference	CPD0596	levodopa	Dopamine receptor^agonist	N[C@@H](Cc1ccc(O)c(O)c1)C(=O)O {A1=S}	LEVODOPA;() 3 (3,4 DIHYDROXYPHENYL) L ALANINE;() DOPA;3 HYDROXY L TYROSINE;3,4 DIHYDROXY L PHENYLALANINE;DIHYDROXY L PHENYLALANINE;L 3,4 DIHYDROXYPHENYLALANINE;L BETA (3,4 DIHYDROXYPHENYL)ALANINE;L DOPA;LEVODOPUM;(3,4 DIHYDROXYPHENYL) L ALANINE;(3,4 DIHYDROXYPHENYL)ALANINE;BIDOPAL;DOPAR;DOPARL;DOPASOL;DOPASTON;APO LEVOCARB TAB;APO LEVOCARB CR;CARBIDOPA AND LEVODOPA;CARBIDOPA, LEVODOPA AND ENTACAP…	IUPH_8611;IUPH_3639;CMBL_CHEMBL1009	GPR143 Agonist	GPR143_Human (P51810) positive effect	D(3) dopamine receptor AGONIST	DRD3_Human (P35462) positive effect
MoA Reference	CPD0861	pramipexole	Dopamine receptor^agonist	CCCN[C@H]1CCc2nc(N)sc2C1 {A4=S}	PRAMIPEXOLE;( ) PRAMIPEXOLE;(S) N6 PROPYL 4,5,6,7 TETRAHYDRO 1,3 BENZOTHIAZOLE 2,6 DIAMINE;2,6 BENZOTHIAZOLEDIAMINE, 4,5,6,7 TETRAHYDRO N(SUP 6) PROPYL , (S);PRAMIPEXOL;PRAMIPEXOLUM;GLEPARK;MEDOPEXOL;MIRAMEL;MIRAPER;MIRAPEXIN;PEXOLA;SIFROL;SIFROL ER;ACT PRAMIPEXOLE;APO PRAMIPEXOLE;AURO PRAMIPEXOLE;AVA PRAMIPEXOLE;DOM PRAMIPEXOLE;MIRAPEX;MIRAPEX ER;MYLAN PRAMIPEXOLE;NTP PRAMIPEXOLE;NU PRAMIPEXOLE;…	IUPH_953;CMBL_CHEMBL542257	D 2 receptor Full Agonist;D 3 receptor Full Agonist	DRD2_Human (P14416) positive effect;DRD3_Human (P35462) positive effect	D(3) dopamine receptor AGONIST;D(4) dopamine receptor AGONIST;D(2) dopamine receptor AGONIST	DRD3_Human (P35462) positive effect;DRD4_Human (P21917) positive effect;DRD2_Human (P14416) positive effect
MoA Reference	CPD0897	r(-)-apomorphine	Dopamine receptor^agonist	CN1CCc2cccc3c4c(O)c(O)ccc4C[C@@H]1c23 {A18=R}	APOMORPHINE;( ) 10,11 DIHYDROXYAPORPHINE;() 10,11 DIHYDROXYAPORPHINE;(6AR) 6 METHYL 5,6,6A,7 TETRAHYDRO 4H DIBENZO[DE,G]QUINOLINE 10,11 DIOL;(R) 5,6,6A,7 TETRAHYDRO 6 METHYL 4H DIBENZO[DE,G]QUINOLINE 10,11 DIOL;APOMORPHIN;R ( ) APOMORPHINE;R () APOMORPHINE;IXENSE;SPONTANE;UPRIMA;APOKYN;MOVAPO;S(+)-APOMORPHINE;S-APOMORPHINE;S-(+)-APOMORPHINE;APOMORPHINE HYDROCHLORIDE;6-METHYL-5,6,6A,7-TETRAHYDRO-4…	IUPH_8285;IUPH_33;CMBL_CHEMBL1616	5 HT 2C receptor Antagonist;alpha 2B adrenoceptor Antagonist;alpha 2C adrenoceptor Antagonist;D 1 receptor Full Agonist;D 2 receptor Partial Agonist;alpha 2A adrenoceptor Partial Agonist;TRPA1 Activator;5 HT 2B receptor Antagonist;D 5 receptor Partial Agonist;5 HT 1A receptor Partial Agonist;D 3 receptor Partial Agonist;D 4 receptor Partial Agonist;5 HT 2A receptor Antagonist	HTR2C_Human (P28335) negative effect;ADRA2B_Human (P18089) negative effect;ADRA2C_Human (P18825) negative effect;DRD1_Human (P21728) positive effect;DRD2_Human (P14416) positive effect;ADRA2A_Human (P08913) positive effect;TRPA1_Human (O75762) positive effect;HTR2B_Human (P41595) negative effect;DRD5_Human (P21918) positive effect;HTR1A_Human (P08908) positive effect;DRD3_Human (P35462) positive …	D(3) dopamine receptor AGONIST;D(4) dopamine receptor AGONIST;D(2) dopamine receptor AGONIST	DRD3_Human (P35462) positive effect;DRD4_Human (P21917) positive effect;DRD2_Human (P14416) positive effect
MoA Reference	CPD0926	ropinirole	Dopamine receptor^agonist	CCCN(CCC)CCc1cccc2NC(=O)Cc12	ROPINIROLE;ROPINIROL;ROPINIROLUM;ADARTREL;REQUIP CR;RONIROL;ACT ROPINIROLE;APO ROPINIROLE;DOM ROPINIROLE;JAMP ROPINIROLE;PHL ROPINIROLE;PMS ROPINIROLE;RAN ROPINIROLE;REQUIP;REQUIP XL;ROPINIROLE HYDROCHLORIDE;ROPINIROLE TABLETS;SKF-101468-A;SKF-101468A	IUPH_7295;CMBL_CHEMBL1200411	D 3 receptor Agonist;D 2 receptor Agonist	DRD3_Human (P35462) positive effect;DRD2_Human (P14416) positive effect	D(3) dopamine receptor AGONIST;D(4) dopamine receptor AGONIST;D(2) dopamine receptor AGONIST	DRD3_Human (P35462) positive effect;DRD4_Human (P21917) positive effect;DRD2_Human (P14416) positive effect
MoA Reference	CPD0799	pergolide	Dopamine receptor^agonist|Serotonin receptor^agonist	CCCN1C[C@H](CSC)C[C@@H]2c3cccc4[nH]cc(C[C@@H]12)c34 {A5=R;A10=R;A20=R}	PERGOLIDE;PERGOLIDA;PERGOLIDUM;PERMAX;PERMAX TAB;LY-127809;PERGOLIDE MESYLATE;9-METHYLSULFANYLMETHYL-7-PROPYL-4,6,6A,7,8,9,10,10A-OCTAHYDRO-INDOLO[4,3-FG]QUINOLINE; COMPOUND WITH METHANESULFONIC ACID;PERGOLIDE METHANESULFONATE	IUPH_48;CMBL_CHEMBL1275	5 HT 2A receptor Full Agonist;5 HT 1D receptor Partial Agonist;5 HT 1B receptor Full Agonist;5 HT 1A receptor Partial Agonist;D 1 receptor Full Agonist;D 3 receptor Partial Agonist;D 2 receptor Full Agonist;alpha 2A adrenoceptor Partial Agonist;alpha 2B adrenoceptor Partial Agonist;alpha 2C adrenoceptor Partial Agonist;5 HT 2B receptor Full Agonist;5 HT 2C receptor Partial Agonist;D 4 receptor Pa…	HTR2A_Human (P28223) positive effect;HTR1D_Human (P28221) positive effect;HTR1B_Human (P28222) positive effect;HTR1A_Human (P08908) positive effect;DRD1_Human (P21728) positive effect;DRD3_Human (P35462) positive effect;DRD2_Human (P14416) positive effect;ADRA2A_Human (P08913) positive effect;ADRA2B_Human (P18089) positive effect;ADRA2C_Human (P18825) positive effect;HTR2B_Human (P41595) positive…	D(3) dopamine receptor AGONIST;D(1B) dopamine receptor AGONIST;D(2) dopamine receptor AGONIST;D(1A) dopamine receptor AGONIST;D(4) dopamine receptor AGONIST	DRD3_Human (P35462) positive effect;DRD5_Human (P21918) positive effect;DRD2_Human (P14416) positive effect;DRD1_Human (P21728) positive effect;DRD4_Human (P21917) positive effect
MoA Reference	CPD0435	fluphenazine	Dopamine receptor^antagonist	CCCCCCC(=O)OCCN1CCN(CCCN2c3ccccc3Sc4ccc(cc24)C(F)(F)F)CC1	FLUPHENAZINE ENANTHATE;PROLIXIN ENANTHATE	CMBL_CHEMBL1200951			D(2) dopamine receptor ANTAGONIST	DRD2_Human (P14416) negative effect
MoA Reference	CPD1059	thiethylperazine	Dopamine receptor^antagonist	CCSc1ccc2Sc3ccccc3N(CCCN4CCN(C)CC4)c2c1	THIETHYLPERAZINE;2 (ETHYLTHIO) 10 [3 (4 METHYLPIPERAZIN 1 YL)PROPYL] 10H PHENOTHIAZINE;NORZINE;THIETHYLPERAZIN;THIETHYLPERAZINUM;TIETILPERAZINA;TORECAN;GS-95;THIETHYLPERAZINE MALEATE;THIETHYLPERAZINE MALATE	IUPH_7306;CMBL_CHEMBL1200856;CMBL_CHEMBL1201074			D(2) dopamine receptor ANTAGONIST	DRD2_Human (P14416) negative effect
MoA Reference	CPD1089	triflupromazine	Dopamine receptor^antagonist	CN(C)CCCN1c2ccccc2Sc3ccc(cc13)C(F)(F)F	TRIFLUPROMAZINE;10 (3 (DIMETHYLAMINO)PROPYL) 2 (TRIFLUOROMETHYL)PHENOTHIAZINE;2 (TRIFLUOROMETHYL)PROMAZINE;2 TRIFLUOROMETHYL 10 (GAMMA DIMETHYLAMINOPROPYL)PHENOTHIAZINE;FLUOPROMAZINE;TRIFLUPROMAZIN;TRIFLUPROMAZINA;TRIFLUPROMAZINUM;VESPRIN;TRIFLUPROMAZINE HYDROCHLORIDE;DIMETHYL-[3-(2-TRIFLUOROMETHYL-PHENOTHIAZIN-10-YL)-PROPYL]-AMINE (TRICHLORMETHIAZIDE);DIMETHYL-[3-(2-TRIFLUOROMETHYL-PHENOTHIAZIN-…	IUPH_4330;CMBL_CHEMBL570;CMBL_CHEMBL1201102	Maxi Cl Activator		D(2) dopamine receptor ANTAGONIST	DRD2_Human (P14416) negative effect
MoA Reference	CPD0201	blonanserin	Dopamine receptor^antagonist|Serotonin receptor^antagonist	CCN1CCN(CC1)c2cc(c3ccc(F)cc3)c4CCCCCCc4n2	BLONANSERIN;AD 5423;AD-5423;LONASEN	IUPH_7670	5 HT 2A receptor Antagonist;D 2 receptor Antagonist	HTR2A_Human (P28223) negative effect;DRD2_Human (P14416) negative effect
MoA Reference	CPD0264	chlorpromazine	Dopamine receptor^antagonist|Serotonin receptor^antagonist	CN(C)CCCN1c2ccccc2Sc3ccc(Cl)cc13	CHLORPROMAZINE;3 (2 CHLORO 10H PHENOTHIAZIN 10 YL) N,N DIMETHYL 1 PROPANAMINE;3 (2 CHLOROPHENOTHIAZIN 10 YL) N,N DIMETHYL PROPAN 1 AMINE;CHLORPROMAZINUM;CLORPROMAZINA;CPZ;N (3 DIMETHYLAMINOPROPYL) 3 CHLOROPHENOTHIAZINE;AMINAZINE;CHLORDERAZIN;CHLOROPROMAZINE;CHLORPROMADOS;CHLORPROMANYL;CONTOMIN;LARGACTIL;THORAZINE;APO CHLORPROMAZINE;CHLORPROM TAB;CHLORPROMANYL 20 SYR;CHLORPROMANYL 40 DROPS SYR;CHL…	IUPH_83;CMBL_CHEMBL1713;CMBL_CHEMBL71	5 HT 2C receptor Antagonist;H 1 receptor Antagonist;5 HT 7 receptor Inverse Agonist;5 HT 6 receptor Inverse Agonist;D 5 receptor Antagonist;alpha 2A adrenoceptor Antagonist;alpha 2B adrenoceptor Antagonist;D 4 receptor Antagonist;alpha 2C adrenoceptor Antagonist;D 1 receptor Antagonist;D 2 receptor Antagonist;D 3 receptor Antagonist;Maxi Cl Activator;5 HT 2A receptor Inverse Agonist;5 HT 1A recep…	HTR2C_Human (P28335) negative effect;HRH1_Human (P35367) negative effect;HTR7_Human (P34969) negative effect;HTR6_Human (P50406) negative effect;DRD5_Human (P21918) negative effect;ADRA2A_Human (P08913) negative effect;ADRA2B_Human (P18089) negative effect;DRD4_Human (P21917) negative effect;ADRA2C_Human (P18825) negative effect;DRD1_Human (P21728) negative effect;DRD2_Human (P14416) negative eff…	5-hydroxytryptamine receptor 2A ANTAGONIST;D(3) dopamine receptor ANTAGONIST;D(4) dopamine receptor ANTAGONIST;D(2) dopamine receptor ANTAGONIST	HTR2A_Human (P28223) negative effect;DRD3_Human (P35462) negative effect;DRD4_Human (P21917) negative effect;DRD2_Human (P14416) negative effect
MoA Reference	CPD0294	clozapine	Dopamine receptor^antagonist|Serotonin receptor^antagonist	CN1CCN(CC1)C2=Nc3cc(Cl)ccc3Nc4ccccc24	CLOZAPINE;CLOZAPIN;CLOZAPINA;CLOZAPINUM;AZALEPTINE;CLOMENT;CLONEX;CLOPIN;CLOPINE;CLOPSINE;CLORAZEM;LANOLEPT;LAPENAX;LEPONEX;LODUX;LOZAPIN;LUFTEN;MEZAPIN;REFRACT;REFRAXOL;SENSIPIN;SEQUAX;SIZOPIN;SIZOPRIL;SYCLOP;SYZOPIN;TANYL;USPEN;ZAPEN;ZAPENIA;ZAPINE;ZIPROC;ZOPIN;AA CLOZAPINE;AURO CLOZAPINE;CLOZAPINE TABLETS;CLOZARIL;FAZACLO;GEN CLOZAPINE;PMS CLOZAPINE;SANDOZ CLOZAPINE;VERSACLOZ;CLORAZIL;HF-1854;…	IUPH_38;CMBL_CHEMBL42	alpha 1B adrenoceptor Antagonist;alpha 1A adrenoceptor Antagonist;5 HT 7 receptor Inverse Agonist;5 HT 1F receptor Full Agonist;5 HT 6 receptor Inverse Agonist;5 HT 5A receptor Antagonist;5 HT 2C receptor Inverse Agonist;5 HT 2B receptor Antagonist;5 HT 2A receptor Inverse Agonist;5 ht 1e receptor Full Agonist;5 HT 1D receptor Full Agonist;5 HT 1B receptor Full Agonist;5 HT 1A receptor Full Agoni…	ADRA1B_Human (P35368) negative effect;ADRA1A_Human (P35348) negative effect;HTR7_Human (P34969) negative effect;HTR1F_Human (P30939) positive effect;HTR6_Human (P50406) negative effect;HTR5A_Human (P47898) negative effect;HTR2C_Human (P28335) negative effect;HTR2B_Human (P41595) negative effect;HTR2A_Human (P28223) negative effect;HTR1E_Human (P28566) positive effect;HTR1D_Human (P28221) positive…	5-hydroxytryptamine receptor 2A ANTAGONIST;D(2) dopamine receptor ANTAGONIST	HTR2A_Human (P28223) negative effect;DRD2_Human (P14416) negative effect
MoA Reference	CPD0492	haloperidol	Dopamine receptor^antagonist|Serotonin receptor^antagonist	O=C(CCCN1CCC(O)(CC1)c2ccc(Cl)cc2)c3ccc(F)cc3	HALOPERIDOL;1 (3 P FLUOROBENZOYLPROPYL) 4 P CHLOROPHENYL 4 HYDROXYPIPERIDINE;4 (4 (PARA CHLOROPHENYL) 4 HYDROXYPIPERIDINO) 4' FLUOROBUTYROPHENONE;4 [4 (4 CHLOROPHENYL) 4 HYDROXY 1 PIPERIDYL] 1 (4 FLUOROPHENYL) BUTAN 1 ONE;4' FLUORO 4 (4 (P CHLOROPHENYL) 4 HYDROXYPIPERIDINYL)BUTYROPHENONE;4' FLUORO 4 (4 HYDROXY 4 (4' CHLOROPHENYL)PIPERIDINO)BUTYROPHENONE;HALOPERIDOLUM;(4 (P CHLOROPHENYL) 4 HYDROXP…	IUPH_86;CMBL_CHEMBL54;CMBL_CHEMBL2096643	5 HT 7 receptor Antagonist;5 HT 2B receptor Antagonist;5 HT 2A receptor Antagonist;5 HT 1D receptor Antagonist;5 HT 1A receptor Antagonist;D 1 receptor Antagonist;D 2 receptor Antagonist;D 3 receptor Antagonist;D 4 receptor Antagonist;D 5 receptor Antagonist;H 1 receptor Antagonist;K v 10.1 Channel blocker;K ir 3.2 Inhibitor	HTR7_Human (P34969) negative effect;HTR2B_Human (P41595) negative effect;HTR2A_Human (P28223) negative effect;HTR1D_Human (P28221) negative effect;HTR1A_Human (P08908) negative effect;DRD1_Human (P21728) negative effect;DRD2_Human (P14416) negative effect;DRD3_Human (P35462) negative effect;DRD4_Human (P21917) negative effect;DRD5_Human (P21918) negative effect;HRH1_Human (P35367) negative effect…	5-hydroxytryptamine receptor 2A ANTAGONIST;D(3) dopamine receptor INVERSE AGONIST;D(4) dopamine receptor INVERSE AGONIST;D(2) dopamine receptor INVERSE AGONIST	HTR2A_Human (P28223) negative effect;DRD3_Human (P35462) negative effect;DRD4_Human (P21917) negative effect;DRD2_Human (P14416) negative effect
MoA Reference	CPD0530	iloperidone	Dopamine receptor^antagonist|Serotonin receptor^antagonist	COc1cc(ccc1OCCCN2CCC(CC2)c3noc4cc(F)ccc34)C(C)=O	ILOPERIDONE;1 [4 [3 [4 (6 FLUORO 1,2 BENZISOXAZOL 3 YL) 1 PIPERIDINYL]PROPOXY] 3 METHOXYPHENYL]ETHANONE;4' (3 (4 (6 FLUORO 1,2 BENZISOXAZOL 3 YL)PIPERIDINO)PROPOXY) 3' METHOXYACETOPHENONE;FANAPTA;ILOPERIDONA;ILOPERIDONUM;ZOMARIL;FANAPT;FIAPTA;HP-873;1-(4-{3-[4-(6-FLUORO-BENZO[D]ISOXAZOL-3-YL)-PIPERIDIN-1-YL]-PROPOXY}-3-METHOXY-PHENYL)-ETHANONE	IUPH_87;CMBL_CHEMBL14376	5 HT 7 receptor Antagonist;5 HT 6 receptor Antagonist;5 HT 1A receptor Antagonist;D 2 receptor Antagonist	HTR7_Human (P34969) negative effect;HTR6_Human (P50406) negative effect;HTR1A_Human (P08908) negative effect	5-hydroxytryptamine receptor 2A ANTAGONIST;D(2) dopamine receptor ANTAGONIST	HTR2A_Human (P28223) negative effect;DRD2_Human (P14416) negative effect
MoA Reference	CPD0688	molindone	Dopamine receptor^antagonist|Serotonin receptor^antagonist	CCc1c(C)[nH]c2CCC(CN3CCOCC3)C(=O)c12	MOLINDONE;(+ ) MOLINDONE;MOLINDONA;MOLINDONUM;MOBAN;MOLINDONE HYDROCHLORIDE;(+-)-MOLINDONE;EN-1733A;MOLINDONE HCL	IUPH_207;CMBL_CHEMBL1200419	5 HT 2A receptor Antagonist;H 1 receptor Antagonist	HTR2A_Human (P28223) negative effect;HRH1_Human (P35367) negative effect	D(2) dopamine receptor ANTAGONIST;5-hydroxytryptamine receptor 2A ANTAGONIST	DRD2_Human (P14416) negative effect;HTR2A_Human (P28223) negative effect
MoA Reference	CPD0842	pimozide	Dopamine receptor^antagonist|Serotonin receptor^antagonist	O=C1Nc2ccccc2N1C3CCN(CCCC(c4ccc(F)cc4)c5ccc(F)cc5)CC3	PIMOZIDE;PIMOZIDA;PIMOZIDUM;NEOPERIDOLE;OPIRAN;ORAP;ORAP TAB;PMS PIMOZIDE;HALDOL DECANOATE;R-6238;1-{1-[4,4-BIS-(4-FLUORO-PHENYL)-BUTYL]-PIPERIDIN-4-YL}-1,3-DIHYDRO-BENZOIMIDAZOL-2-ONE;N-BENZYL-N-(3-ISOBUTOXY-2-(PYRROLIDIN-1-YL)PROPYL)BENZENAMINE;1-(1-(4,4-BIS(4-FLUOROPHENYL)BUTYL)PIPERIDIN-4-YL)-1H-BENZO[D]IMIDAZOL-2(3H)-ONE;1-{1-[4,4-BIS(4-FLUOROPHENYL)BUTYL]PIPERIDIN-4-YL}-2,3-DIHYDRO-1H-1,3-B…	IUPH_90;CMBL_CHEMBL1423	5 HT 2A receptor Antagonist;5 HT 1A receptor Antagonist;D 3 receptor Antagonist;H 1 receptor Antagonist;Ca v 3.3 Channel Blocker;D 2 receptor Antagonist;K v 1.8 Channel blocker;K ir 3.2 Inhibitor;Ca v 3.2 Channel Blocker;Ca v 3.1 Channel Blocker;5 HT 7 receptor Antagonist;5 HT 6 receptor Antagonist	HTR2A_Human (P28223) negative effect;HTR1A_Human (P08908) negative effect;DRD3_Human (P35462) negative effect;HRH1_Human (P35367) negative effect;CACNA1I_Human (Q9P0X4) negative effect;DRD2_Human (P14416) negative effect;KCNA10_Human (Q16322) negative effect	5-hydroxytryptamine receptor 2A ANTAGONIST;D(3) dopamine receptor ANTAGONIST;D(1B) dopamine receptor ANTAGONIST;D(2) dopamine receptor ANTAGONIST;D(1A) dopamine receptor ANTAGONIST;D(4) dopamine receptor ANTAGONIST	HTR2A_Human (P28223) negative effect;DRD3_Human (P35462) negative effect;DRD5_Human (P21918) negative effect;DRD2_Human (P14416) negative effect;DRD1_Human (P21728) negative effect;DRD4_Human (P21917) negative effect
MoA Reference	CPD0964	sertindole	Dopamine receptor^antagonist|Serotonin receptor^antagonist	O=C1NCCN1CCN2CCC(CC2)c3cn(c4ccc(Cl)cc34)c5ccc(F)cc5	SERTINDOLE;1 [2 [4 [5 CHLORO 1 (4 FLUOROPHENYL) INDOL 3 YL] 1 PIPERIDYL]ETHYL]IMIDAZOLIDIN 2 ONE;SERLECT;SERTINDOL;SERTINDOLUM;SERDOLECT	IUPH_98	H 1 receptor Antagonist;5 HT 2C receptor Inverse Agonist;5 HT 1D receptor Antagonist;5 HT 1B receptor Antagonist;5 ht 1e receptor Antagonist;5 HT 1F receptor Antagonist;D 4 receptor Antagonist;D 3 receptor Antagonist;5 HT 1A receptor Antagonist;D 2 receptor Antagonist;5 HT 2A receptor Antagonist	HRH1_Human (P35367) negative effect;HTR2C_Human (P28335) negative effect;HTR1D_Human (P28221) negative effect;HTR1B_Human (P28222) negative effect;HTR1E_Human (P28566) negative effect;HTR1F_Human (P30939) negative effect;DRD4_Human (P21917) negative effect;DRD3_Human (P35462) negative effect;HTR1A_Human (P08908) negative effect;DRD2_Human (P14416) negative effect;HTR2A_Human (P28223) negative eff…
MoA Reference	CPD1063	thioridazine	Dopamine receptor^antagonist|Serotonin receptor^antagonist	CSc1ccc2Sc3ccccc3N(CCC4CCCCN4C)c2c1 {A16=q}	THIORIDAZINE;10 [2 (1 METHYL 2 PIPERIDYL)ETHYL] 2 METHYLSULFANYL PHENOTHIAZINE;2 METHYLMERCAPTO 10 (2 (N METHYL 2 PIPERIDYL)ETHYL)PHENOTHIAZINE;3 METHYLMERCAPTO N (2' (N METHYL 2 PIPERIDYL)ETHYL)PHENOTHIAZINE;THIORIDAZIN;THIORIDAZINUM;TIORIDAZINA;ALDAZINE;MALLOROL;MALLORYL;MELERIL;MELLARIL S;MELLERETS;MELLERETTE;MELLERETTEN;MELLERIL;NOVORIDAZINE;ORSANIL;RIDAZIN;RIDAZINE;SONAPAX;THIORIL;MELLARIL;M…	IUPH_100;CMBL_CHEMBL479;CMBL_CHEMBL1200916	5 HT 6 receptor Inverse Agonist;5 HT 2C receptor Antagonist;5 HT 2A receptor Antagonist;5 HT 7 receptor Inverse Agonist;5 HT 1A receptor Antagonist;D 1 receptor Antagonist;D 5 receptor Antagonist;H 1 receptor Antagonist;K ir 3.2 Inhibitor	HTR6_Human (P50406) negative effect;HTR2C_Human (P28335) negative effect;HTR2A_Human (P28223) negative effect;HTR7_Human (P34969) negative effect;HTR1A_Human (P08908) negative effect;DRD1_Human (P21728) negative effect;DRD5_Human (P21918) negative effect;HRH1_Human (P35367) negative effect	5-hydroxytryptamine receptor 2C ANTAGONIST;D(3) dopamine receptor ANTAGONIST;D(4) dopamine receptor ANTAGONIST;D(2) dopamine receptor ANTAGONIST;5-hydroxytryptamine receptor 2A ANTAGONIST	HTR2C_Human (P28335) negative effect;DRD3_Human (P35462) negative effect;DRD4_Human (P21917) negative effect;DRD2_Human (P14416) negative effect;HTR2A_Human (P28223) negative effect
MoA Reference	CPD1168	ziprasidone	Dopamine receptor^antagonist|Serotonin receptor^antagonist	O=C1Cc2cc(CCN3CCN(CC3)c4nsc5ccccc45)c(Cl)cc2N1	ZIPRASIDONE;ZIPRASIDONA;ZIPRASIDONUM;GD ZIPRASIDONE;GEODON;ZELDOX;ZIPRASIDONE HYDROCHLORIDE;CP-88059;CP-88059-27;CP-880591;CP-8805927;ZIPRASIDONE MESYLATE;5-[2-(4-BENZO[D]ISOTHIAZOL-3-YL-PIPERAZIN-1-YL)-ETHYL]-6-CHLORO-1,3-DIHYDRO-INDOL-2-ONE HYDROCHLORIDE	IUPH_59;CMBL_CHEMBL1200997;CMBL_CHEMBL1712	5 HT 2A receptor Antagonist;5 HT 1A receptor Partial Agonist;5 HT 2C receptor Inverse Agonist;5 HT 7 receptor Inverse Agonist;SERT Inhibitor;5 HT 1B receptor Full Agonist;5 ht 1e receptor Full Agonist;D 2 receptor Antagonist;5 HT 1D receptor Full Agonist;H 1 receptor Antagonist;NET Inhibitor	HTR2A_Human (P28223) negative effect;HTR1A_Human (P08908) positive effect;HTR2C_Human (P28335) negative effect;HTR7_Human (P34969) negative effect;SLC6A4_Human (P31645) negative effect;HTR1B_Human (P28222) positive effect;HTR1E_Human (P28566) positive effect;DRD2_Human (P14416) negative effect;HTR1D_Human (P28221) positive effect;HRH1_Human (P35367) negative effect	5-hydroxytryptamine receptor 2A ANTAGONIST;5-hydroxytryptamine receptor 2C ANTAGONIST;D(2) dopamine receptor ANTAGONIST	HTR2A_Human (P28223) negative effect;HTR2C_Human (P28335) negative effect;DRD2_Human (P14416) negative effect
MoA Reference	CPD0658	metoclopramide	Dopamine receptor^antagonist|Serotonin receptor^antagonist|Serotonin receptor^agonist	CCN(CC)CCNC(=O)c1cc(Cl)c(N)cc1OC	METOCLOPRAMIDE;2 METHOXY 4 AMINO 5 CHLORO N,N (DIMETHYLAMINOETHYL)BENZAMIDE;2 METHOXY 5 CHLOROPROCAINAMIDE;4 AMINO 5 CHLORO 2 METHOXY N ( DIETHYLAMINOETHYL)BENZAMIDE;4 AMINO 5 CHLORO N (2 (DIETHYLAMINO)ETHYL) O ANISAMIDE;METOCLOPRAMIDA;METOCLOPRAMIDUM;CERUCAL;DEGAN;ELIETEN;MAXERAN;MAXOLON;METOZOLV;PLASIL1;PLAZILIN;PRAMIN;PRIMPERAN;PULIN;PYLOMID;RELIVERAN;APO METOCLOP TAB;MAXERAN LIQ;MAXERAN 10;MA…	IUPH_241;CMBL_CHEMBL1200940	5 HT 3 A Antagonist;5 HT 3 AB Antagonist;5 HT 4 receptor Full Agonist;D 2 receptor Antagonist	HTR3A_Human (P46098) negative effect;HTR3B negative effect;HTR3A_Human (P46098) positive effect	D(2) dopamine receptor ANTAGONIST;5-hydroxytryptamine receptor 3A ANTAGONIST;5-hydroxytryptamine receptor 4 AGONIST	DRD2_Human (P14416) negative effect;HTR3A_Human (P46098) negative effect;HTR4_Human (Q13639) positive effect
MoA Reference	CPD0128	aripiprazole	Dopamine receptor^partial_agonist|Serotonin receptor^agonist|Serotonin receptor^antagonist	O=C1CCc2ccc(cc2N1)OCCCCN3CCN(CC3)c4cccc(Cl)c4Cl	ARIPIPRAZOLE;ABILITAT;ARIPIPRAZOL;ARIPIPRAZOLUM;OPC;ABILIFY;ABILIFY MAINTENA;ABILIFY MYCITE;ARIPIPRAZOLE ACCORD;ARIPIPRAZOLE MYLAN PHARMA;ARIPIPRAZOLE SANDOZ;ARIPIPRAZOLE ZENTIVA;ARISTADA;ARIPIPREX;OPC 14597;OPC-14597;ABILIFY MAINTENA KIT;7-(4-(4-(2,3-DICHLOROPHENYL)PIPERAZIN-1-YL)BUTOXY)-3,4-DIHYDROQUINOLIN-2(1H)-ONE;8-(4-(4-(2,3-DICHLOROPHENYL)PIPERAZIN-1-YL)BUTOXY)-3,4-DIHYDROQUINOLIN-2(1H)-ON…	IUPH_34;CMBL_CHEMBL1112	5 HT 1A receptor Partial Agonist;5 HT 1B receptor Full Agonist;5 HT 1D receptor Full Agonist;5 HT 2A receptor Full Agonist;H 1 receptor Antagonist;D 2 receptor Partial Agonist;5 HT 2C receptor Full Agonist;D 4 receptor Antagonist;5 HT 6 receptor Full Agonist;5 HT 7 receptor Full Agonist	HTR1A_Human (P08908) positive effect;HTR1B_Human (P28222) positive effect;HTR1D_Human (P28221) positive effect;HTR2A_Human (P28223) positive effect;HRH1_Human (P35367) negative effect;DRD2_Human (P14416) positive effect;HTR2C_Human (P28335) positive effect	D(2) dopamine receptor PARTIAL AGONIST;5-hydroxytryptamine receptor 1A PARTIAL AGONIST;5-hydroxytryptamine receptor 2A ANTAGONIST	DRD2_Human (P14416) positive effect;HTR1A_Human (P08908) positive effect;HTR2A_Human (P28223) negative effect
MoA Reference	CPD0151	AZ 191	DYRK^inhibitor	COc1cc(ccc1Nc2nccc(n2)c3cn(C)c4cnccc34)N5CCN(C)CC5	AZ191;AZ-191;COMPOUND 19 [PMID25738750]	IUPH_9268	dual specificity tyrosine phosphorylation regulated kinase 1B Inhibitor	DYRK1B_Human (Q9Y463) negative effect
MoA Reference	CPD0538	INDY	DYRK^inhibitor	CCN1C(=C/C(C)=O)/Sc2ccc(O)cc12
MoA Reference	CPD1039	TC-S 7004	DYRK^inhibitor	COc1ncc2C=C(C(=O)Nc3cc(ccc3Cl)C(=O)NCc4cccc(Cl)c4)C(=O)Nc2n1
MoA Reference	CPD0179	bendroflumethiazide	Electroneutral cation-Cl cotransporter (SLC12)^inhibitor	NS(=O)(=O)c1cc2c(cc1C(F)(F)F)NC(Cc3ccccc3)NS2(=O)=O	BENDROFLUMETHIAZIDE;+ 3 BENZYL 3,4 DIHYDRO 6 (TRIFLUOROMETHYL) 2H 1,2,4 BENZOTHIADIAZINE 7 SULFONAMIDE 1,1 DIOXIDE;6 TRIFLUOROMETHYL 3 BENZYL 7 SULFAMYL 3,4 DIHYDRO 1,2,4 BENZOTHIADIAZINE 1,1 DIOXIDE;BENDROFLUAZIDE;BENDROFLUMETHIAZID;BENDROFLUMETHIAZIDUM;BENDROFLUMETIAZIDA;BENZHYDROFLUMETHIAZIDE;APRINOX;CENTYL;NATURETIN;NEO NACLEX;SALURES;CORZIDE;CORZIDE TAB W NADOLOL;NADOLOL AND BENDROFLUMETHIAZ…	IUPH_7122;CMBL_CHEMBL1684			Solute carrier family 12 member 3 INHIBITOR	SLC12A3_Human (P55017) negative effect
MoA Reference	CPD0182	benzthiazide	Electroneutral cation-Cl cotransporter (SLC12)^inhibitor	NS(=O)(=O)c1cc2c(cc1Cl)N=C(CSCc3ccccc3)NS2(=O)=O	BENZTHIAZIDE;3 ((BENZYLTHIO)METHYL) 6 CHLORO 7 SULFAMOYL 2H BENZO 1,2,4 THIADIAZINE 1,1 DIOXIDE;3 BENZYLTHIOMETHYL 6 CHLORO 2H 1,2,4 BENZOTHIADIAZINE 7 SULFONAMIDE 1,1 DIOXIDE;3 BENZYLTHIOMETHYL 6 CHLORO 7 SULFAMOYL 1,2,4 BENZOTHIADIAZINE 1,1 DIOXIDE;6 CHLORO 1,1 DIOXO 3 (PHENYLMETHYLSULFANYLMETHYL) 4H BENZO[E][1,2,4]THIADIAZINE 7 SULFONAMIDE;6 CHLORO 7 SULFAMOYL 3 BENZYLTHIOMETHYL 2H 1,2,4 BENZO…	IUPH_7125;CMBL_CHEMBL1201039			Solute carrier family 12 member 3 INHIBITOR	SLC12A3_Human (P55017) negative effect
MoA Reference	CPD0263	chlorothiazide	Electroneutral cation-Cl cotransporter (SLC12)^inhibitor	NS(=O)(=O)c1cc2c(cc1Cl)N=CNS2(=O)=O	CHLOROTHIAZIDE;6 CHLORO 1,1 DIOXO 1,2 DIHYDRO 1LAMBDA*6* BENZO[1,2,4]THIADIAZINE 7 SULFONIC ACID AMIDE;6 CHLORO 7 SULFAMOYL 2H 1,2,4 BENZOTHIADIAZINE 1,1 DIOXIDE;CHLOROTHIAZID;CHLOROTHIAZIDUM;CHLORTHIAZIDE;CLOROTIAZIDA;MECHLOZID;UROFLUX;CHLOROTHIAZIDE SODIUM;DIURIL;SODIUM DIURIL;SUPRES 150 TAB;SUPRES 250 TAB;CHLOROTHIAZIDE + METHYLDOPA;MICROZIDE;DIUPRES-500;DIUPRES-250;CHLOROTHIAZIDE W/ RESERPINE…	IUPH_4835;CMBL_CHEMBL842;CMBL_CHEMBL1200616	Na Cl symporter Inhibitor	SLC12A3_Human (P55017) negative effect	Solute carrier family 12 member 3 INHIBITOR	SLC12A3_Human (P55017) negative effect
MoA Reference	CPD0533	indapamide	Electroneutral cation-Cl cotransporter (SLC12)^inhibitor	CC1Cc2ccccc2N1NC(=O)c3ccc(Cl)c(c3)S(N)(=O)=O	INDAPAMIDE;INDAPAMID;INDAPAMIDA;INDAPAMIDUM;METINDAMIDE;ARIFON;BAJATEN;FLUDEX;INDAMOL;IPAMIX;LOZIDE;LOZOL;NATRILIX;NATRIX;NORANAT;TANDIX;TERTENSIF;VEROXIL;APO INDAPAMIDE;ARCOSYL PLUS;ARCOSYL PLUS LD;COVERSYL PLUS;COVERSYL PLUS HD;COVERSYL PLUS LD;DOM INDAPAMIDE TABLETS;INDAPAMIDE HEMIHYDRATE;INDAPAMIDE HEMIHYDRATE TAB;INDAPAMIDE 2.5;JAMP INDAPAMIDE;MYLAN INDAPAMIDE;NTP INDAPAMIDE;NU INDAPAMIDE;NU…	IUPH_7203;CMBL_CHEMBL406			Solute carrier family 12 member 3 INHIBITOR	SLC12A3_Human (P55017) negative effect
MoA Reference	CPD0659	metolazone	Electroneutral cation-Cl cotransporter (SLC12)^inhibitor	Cc1ccccc1N2C(=O)c3cc(c(Cl)cc3NC2C)S(N)(=O)=O	METOLAZONE;2 METHYL 3 O TOLYL 6 SULFAMYL 7 CHLORO 1,2,3,4 TETRAHYDRO 4 QUINAZOLINONE;7 CHLORO 1,2,3,4 TETRAHYDRO 2 METHYL 3 (2 METHYLPHENYL) 4 OXO 6 QUINAZOLINESULFONAMIDE;7 CHLORO 1,2,3,4 TETRAHYDRO 2 METHYL 4 OXO 3 O TOLYL 6 QUINAZOLINESULFONAMIDE;METOLAZON;METOLAZONA;METOLAZONUM;DIULO;DIUREM;METADURE;METENIX;METOLAZ;METORAL;METOZ;METOZONE;MYKROX;PAVEDAL;ZAROXOLYN;ZYTANIX;ZAROXOLYN TAB;SR-720-2…	IUPH_4838;CMBL_CHEMBL878	Na Cl symporter Inhibitor	SLC12A3_Human (P55017) negative effect	Solute carrier family 12 member 3 INHIBITOR	SLC12A3_Human (P55017) negative effect
MoA Reference	CPD0854	polythiazide	Electroneutral cation-Cl cotransporter (SLC12)^inhibitor	CN1C(CSCC(F)(F)F)Nc2cc(Cl)c(cc2S1(=O)=O)S(N)(=O)=O	POLYTHIAZIDE;RENESE;P-2525;RENESE-R;MINIZIDE	IUPH_7274;CMBL_CHEMBL1587			Solute carrier family 12 member 3 INHIBITOR	SLC12A3_Human (P55017) negative effect
MoA Reference	CPD1085	trichlormethiazide	Electroneutral cation-Cl cotransporter (SLC12)^inhibitor	NS(=O)(=O)c1cc2c(cc1Cl)NC(NS2(=O)=O)C(Cl)Cl	TRICHLORMETHIAZIDE;ANISTADIN;CARVACRON;DIU HYDRIN;DIURESE;FLUITRAN;KUBACRON;METAHYDRIN;NAQUA;6 CHLORO 3 (DICHLOROMETHYL) 3,4 DIHYDRO 2H 1,2,4 BENZOTHIADIAZINE 7 SULFONAMIDE 1,1 DIOXIDE;TRICHLOROMETHIAZIDE;NAQUIVAL;METATENSIN #4;METATENSIN #2;TRICHLORMETHIAZIDE W/ RESERPINE;TRICHLORMAS;TRICHLOREX;6-CHLORO-3-DICHLOROMETHYL-1,1-DIOXO-1,2,3,4-TETRAHYDRO-1LAMBDA*6*-BENZO[1,2,4]THIADIAZINE-7-SULFONIC A…	IUPH_7314;CMBL_CHEMBL1054			Solute carrier family 12 member 3 INHIBITOR	SLC12A3_Human (P55017) negative effect
MoA Reference	CPD0266	chlorthalidone	Electroneutral cation-Cl cotransporter (SLC12)^inhibitor|Carbonic anhydrase^inhibitor	NS(=O)(=O)c1cc(ccc1Cl)C2(O)NC(=O)c3ccccc23	CHLORTHALIDONE;1 KETO 3 (3' SULFAMYL 4' CHLOROPHENYL) 3 HYDROXYISOINDOLINE;1 OXO 3 (3 SULFAMYL 4 CHLOROPHENYL) 3 HYDROXYISOINDOLINE;2 CHLORO 5 (1 HYDROXY 3 OXO 1 ISOINDOLINYL)BENZENESULFONAMIDE;2 CHLORO 5 (2,3 DIHYDRO 1 HYDROXY 3 OXO 1H ISOINDOL 1 YL)BENZENESULFONAMIDE;3 (4' CHLORO 3' SULFAMOYLPHENYL) 3 HYDROXYPHTHALIMIDINE;3 HYDROXY 3 (4 CHLORO 3 SULFAMYLPHENYL)PHTHALIMIDINE;CHLORPHTHALIDOLONE;C…	IUPH_7147;CMBL_CHEMBL1055	carbonic anhydrase 7 Inhibitor;carbonic anhydrase 4 Inhibitor;carbonic anhydrase 14 Inhibitor;carbonic anhydrase 1 Inhibitor;carbonic anhydrase 12 Inhibitor	CA7_Human (P43166) negative effect;CA4_Human (P22748) negative effect;CA14_Human (Q9ULX7) negative effect;CA1_Human (P00915) negative effect;CA12_Human (O43570) negative effect	Solute carrier family 12 member 3 INHIBITOR	SLC12A3_Human (P55017) negative effect
MoA Reference	CPD0315	cyclothiazide	Electroneutral cation-Cl cotransporter (SLC12)^inhibitor|Ionotropic glutamate receptor, AMPA^modulator	NS(=O)(=O)c1cc2c(cc1Cl)NC(NS2(=O)=O)C3CC4C=CC3C4	CYCLOTHIAZIDE;6 CHLORO 3 (2 NORBORNEN 5 YL) 7 SULFAMYL 3,4 DIHYDRO 1,2,4 BENZOTHIADIAZINE 1,1 DIOXIDE;6 CHLORO 3,4 DIHYDRO 3 (2 NORBORNEN 5 YL) 2H 1,2,4 BENZOTHIADIAZINE 7 SULFONAMIDE 1,1 DIOXIDE;6 CHLORO 3,4 DIHYDRO 3 (2 NORBORNEN 5 YL) 7 SULFAMOYL 1,2,4 BENZOTHIADIAZINE 1,1 DIOXIDE;6 CHLORO 3,4 DIHYDRO 3 (5 NORBORNEN 2 YL) 2H 1,2,4 BENZOTHIADIAZINE 7 SULFONAMIDE 1,1 DIOXIDE;CICLOTIAZIDA;CICLOTI…	IUPH_4167;CMBL_CHEMBL61593	GluA2 Positive Allosteric Modulator;GluA3 Positive Allosteric Modulator;GluA4 Positive Allosteric Modulator;Na Cl symporter Inhibitor;GluA1 Positive Allosteric Modulator	GRIA2_Human (P42262) negative or positive effect;GRIA3_Human (P42263) negative or positive effect;GRIA4_Human (P48058) negative or positive effect;SLC12A3_Human (P55017) negative effect;GRIA1_Human (P42261) negative or positive effect	Solute carrier family 12 member 3 INHIBITOR	SLC12A3_Human (P55017) negative effect
MoA Reference	CPD0077	AG 556	ErbB family^inhibitor	N#CC(=C/c1ccc(O)c(O)c1)/C(=O)NCCCCc2ccccc2
MoA Reference	CPD0205	BMS 599626 dihydrochloride	ErbB family^inhibitor	Cc1c(cn2ncnc(Nc3ccc4c(cnn4Cc5cccc(F)c5)c3)c12)NC(=O)OC[C@@H]6COCCN6 {A33=S}	BMS 599626;BMS-599626;AC1480 (FREE BASE);AC480;BMS599626;[4-[[1-(3-FLUOROPHENYL)METHYL]-1H-INDAZOL-5-YLAMINO]-5-METHYL-PYRROLO[2,1-F][1,2,4]TRIAZIN-6-YL]-CARBAMIC ACID,(3S)-3-MORPHOLINYLMETHYL ESTER;AC-480;[4-[[1-(3-FLUOROPHENYL)METHYL]-1H-INDAZOL-5-YLAMINO]-5-METHYL-PYRROLO[2,1-F][1,2,4]TRIAZIN-6-YL]-CARBAMIC ACID	IUPH_7647;CMBL_CHEMBL1645462	erb b2 receptor tyrosine kinase 4 Inhibitor;erb b2 receptor tyrosine kinase 2 Inhibitor;epidermal growth factor receptor Inhibitor	ERBB4_Human (Q15303) negative effect;ERBB2_Human (P04626) negative effect;EGFR_Human (P00533) negative effect	Epidermal growth factor receptor INHIBITOR;Receptor tyrosine-protein kinase erbB-4 INHIBITOR;Receptor tyrosine-protein kinase erbB-2 INHIBITOR	EGFR_Human (P00533) negative effect;ERBB4_Human (Q15303) negative effect;ERBB2_Human (P04626) negative effect
MoA Reference	CPD0396	erlotinib	ErbB family^inhibitor	C#Cc1cccc(c1)Nc2ncnc3cc(OCCOC)c(cc23)OCCOC	ERLOTINIB;[6,7 BIS (2 METHOXY ETHOXY) QUINAZOLIN 4 YL] (3 ETHYNYL PHENYL) AMINE;OSI 774;APO ERLOTINIB;PMS ERLOTINIB;TARCEVA;TEVA ERLOTINIB;NSC 718781;OSI 744;OSI-774;R 1415;ERLOTINIB HYDROCHLORIDE	IUPH_4920;CMBL_CHEMBL1079742	OATP2B1 Inhibitor;epidermal growth factor receptor Inhibitor	SLCO2B1_Human (O94956) negative effect;EGFR_Human (P00533) negative effect	Epidermal growth factor receptor INHIBITOR	EGFR_Human (P00533) negative effect
MoA Reference	CPD0561	JNJ 28871063 hydrochloride	ErbB family^inhibitor	Nc1ncnc(Nc2ccc(OCc3ccccc3)c(Cl)c2)c1/C=N/OCCN4CCOCC4
MoA Reference	CPD0794	PD 153035 hydrochloride	ErbB family^inhibitor	COc1cc2ncnc(Nc3cccc(Br)c3)c2cc1OC
MoA Reference	CPD0849	PKI 166 hydrochloride	ErbB family^inhibitor	C[C@@H](Nc1ncnc2[nH]c(cc12)c3ccc(O)cc3)c4ccccc4 {A1=R}	PKI166;NVP-PKI166;PKI-166	IUPH_7642;CMBL_CHEMBL1963502	epidermal growth factor receptor Inhibitor	EGFR_Human (P00533) negative effect	Epidermal growth factor receptor INHIBITOR	EGFR_Human (P00533) negative effect
MoA Reference	CPD1018	TAK 165	ErbB family^inhibitor	FC(F)(F)c1ccc(/C=C/c2nc(co2)COc3ccc(cc3)CCCCn4ccnn4)cc1	MUBRITINIB;TAK 165;TAK-165;TAK165	IUPH_6011;CMBL_CHEMBL1614707	erb b2 receptor tyrosine kinase 2 Inhibitor	ERBB2_Human (P04626) negative effect	Receptor tyrosine-protein kinase erbB-2 INHIBITOR	ERBB2_Human (P04626) negative effect
MoA Reference	CPD1146	WHI-P 154	ErbB family^inhibitor|Janus kinase family^inhibitor|Non-selective kinase^inhibitor	COc1cc2ncnc(Nc3ccc(O)c(Br)c3)c2cc1OC	JAK3 INHIBITOR II;WHI-P154	IUPH_5993	Janus kinase 3 Inhibitor;Janus kinase 2 Inhibitor;Janus kinase 1 Inhibitor;epidermal growth factor receptor Inhibitor	JAK3_Human (P52333) negative effect;JAK2_Human (O60674) negative effect;JAK1_Human (P23458) negative effect;EGFR_Human (P00533) negative effect
MoA Reference	CPD0076	AG 18	ErbB family^inhibitor|PDGFR family^inhibitor	N#CC(C#N)=Cc1ccc(O)c(O)c1
MoA Reference	CPD1119	vandetanib	ErbB family^inhibitor|RET RTK^inhibitor|VEGFR family^inhibitor|Ephrin receptor family^inhibitor|TIE family^inhibitor|Src family^inhibitor|Non-selective Tyrosine kinase^inhibitor	COc1cc2c(cc1OCC3CCN(C)CC3)ncnc2Nc4ccc(Br)cc4F	VANDETANIB;N (4 BROMO 2 FLUOROPHENYL) 6 METHOXY 7 ((1 METHYL 4 PIPERIDINYL)METHOXY) 4 QUINAZOLINAMINE;N (4 BROMO 2 FLUOROPHENYL) 6 METHOXY 7 ((1 METHYLPIPERIDIN 4 YL)METHOXY)QUINAZOLIN 4 AMINE;ZACTIMA;ZICTIFA;CAPRELSA;CH 331;ZD 6474;ZD-6474;ZD6474;(4-BROMO-2-FLUORO-PHENYL)-[6-METHOXY-7-(PIPERIDIN-4-YLMETHOXY)-QUINAZOLIN-4-YL]-AMINE;4-(4-BROMO-2-FLUOROBENZYL)-6-METHOXY-7-((1-METHYLPIPERIDIN-4-YL)M…	IUPH_5717;CMBL_CHEMBL24828	kinase insert domain receptor Inhibitor;epidermal growth factor receptor Inhibitor;ret proto oncogene Inhibitor	KDR_Human (P35968) negative effect;EGFR_Human (P00533) negative effect;RET_Human (P07949) negative effect	Vascular endothelial growth factor receptor 1 INHIBITOR;Vascular endothelial growth factor receptor 3 INHIBITOR;Vascular endothelial growth factor receptor 2 INHIBITOR;Angiopoietin-1 receptor INHIBITOR;Ephrin type-A receptor 2 INHIBITOR;Ephrin type-A receptor 4 INHIBITOR;Ephrin type-A receptor 5 INHIBITOR;Ephrin type-A receptor 7 INHIBITOR;Ephrin type-B receptor 3 INHIBITOR;Ephrin type-B receptor…	FLT1_Human (P17948) negative effect;FLT4_Human (P35916) negative effect;KDR_Human (P35968) negative effect;TEK_Human (Q02763) negative effect;EPHA2_Human (P29317) negative effect;EPHA4_Human (P54764) negative effect;EPHA5_Human (P54756) negative effect;EPHA7_Human (Q15375) negative effect;EPHB3_Human (P54753) negative effect;EPHB2_Human (P29323) negative effect;EPHA6_Human (Q9UF33) negative effec…
MoA Reference	CPD0850	Pluripotin	ERK1/2^inhibitor	Cc1cc(Nc2ncc3CN(C(=O)N(C)c3n2)c4cc(ccc4C)NC(=O)c5cccc(c5)C(F)(F)F)n(C)n1
MoA Reference	CPD1158	XMD 8-92	ERK5^inhibitor|Polo-like kinase^inhibitor|TNK1^inhibitor	CCOc1cc(ccc1Nc2ncc3c(n2)N(C)c4ccccc4C(=O)N3C)N5CCC(O)CC5	XMD8-92;XMD 8-92	IUPH_8057	polo like kinase 4 Inhibitor;tyrosine kinase non receptor 1 Inhibitor;mitogen activated protein kinase 7 Inhibitor;doublecortin like kinase 2 Inhibitor	PLK4_Human (O00444) negative effect;TNK1_Human (Q13470) negative effect;MAPK7_Human (Q13164) negative effect;DCLK2_Human (Q8N568) negative effect
MoA Reference	CPD0348	dienestrol	Estrogen receptor^agonist	C/C=C(/C(=C/C)c1ccc(O)cc1)c2ccc(O)cc2	DIENESTROL;ALPHA DIENESTROL DIACETATE;CYCLADIENE;DEHYDROSTILBESTROL;DIENESTROLUM;DV;ESTRAGUARD;ESTRORAL;ORTHO DIENESTROL;RESTROL;RETALON;SEXADIEN;SYNESTROL;ORTHO DIENESTROL CRM;4-[1-[(E)-ETHYLIDENE]-2-(4-HYDROXYPHENYL)-(E)-2-BUTENYL]PHENOL	IUPH_7160;CMBL_CHEMBL1018			Estrogen receptor AGONIST	ESR1_Human (P03372) positive effect
MoA Reference	CPD0349	diethylstilbestrol	Estrogen receptor^agonist	CCC(=C(CC)/c1ccc(O)cc1)/c2ccc(O)cc2	DIETHYLSTILBESTROL;(E) 3,4 BIS(4 HYDROXYPHENYL) 3 HEXENE;(E) 4,4' (1,2 DIETHYL 1,2 ETHENEDIYL)BISPHENOL;4,4' DIHYDROXY ALPHA,BETA DIETHYLSTILBENE;4,4' DIHYDROXY , DIETHYLSTILBENE;ALPHA,ALPHA' DIETHYL (E) 4,4' STILBENEDIOL;DES;DIETHYLSTILBESTROLUM;DIETILESTILBESTROL;DISTILBENE;STILBOESTROL;TRANS 4,4' (1,2 DIETHYL 1,2 ETHENEDIYL)BISPHENOL;TRANS DIETHYLSTILBESTEROL;TRANS DIETHYLSTILBESTROL;TRANS DIE…	IUPH_2801;CMBL_CHEMBL411	Estrogen related receptor beta Antagonist;Estrogen receptor alpha Agonist;Estrogen related receptor gamma Antagonist;Estrogen receptor beta Agonist;Estrogen related receptor alpha Antagonist	ESRRB_Human (O95718) negative effect;ESR1_Human (P03372) positive effect;ESRRG_Human (P62508) negative effect;ESR2_Human (Q92731) positive effect	Estrogen receptor AGONIST	ESR1_Human (P03372) positive effect
MoA Reference	CPD0401	estradiol	Estrogen receptor^agonist	C[C@]12CC[C@@H]3c4ccc(O)cc4CC[C@H]3[C@@H]1CC[C@@H]2O {A1=S;A4=S;A14=R;A15=S;A18=S}	ESTRADIOL;(17) ESTRA 1,3,5(10) TRIENE 3,17 DIOL;17BETA OESTRADIOL;17 ESTRA 1,3,5(10) TRIENE 3,17 DIOL;17 ESTRADIOL;17 OESTRADIOL;BETA ESTRADIOL;CIS ESTRADIOL;ESTRADIOL 17BETA;ESTRADIOLUM;ESTRADERM MX;ESTRADERM TTS;ESTRASORB;ESTROFEM;FEMTRACE;INNOFEM;VIVELLE;ACTIVELLA;ACTIVELLE;ACTIVELLE LD;ALORA;AMABELZ;ANGELIQ;CLIMARA;CLIMARA PRO;COMBIPATCH;COMBIPATCH (ESTRADIOL/NORETHINDRONE ACETATE TRANSDERMAL…	IUPH_1012;IUPH_1013;CMBL_CHEMBL135	GPER Full Agonist;Pregnane X receptor Agonist;K Ca 1.1 Activator;Estrogen receptor beta Agonist;Estrogen receptor alpha Agonist	GPER1_Human (Q99527) positive effect;NR1I2_Human (O75469) positive effect;KCNMA1_Human (Q12791) positive effect;ESR2_Human (Q92731) positive effect;ESR1_Human (P03372) positive effect	Estrogen receptor AGONIST	ESR1_Human (P03372) positive effect
MoA Reference	CPD0402	estradiol cypionate	Estrogen receptor^agonist	C[C@]12CC[C@@H]3c4ccc(O)cc4CC[C@H]3[C@@H]1CC[C@@H]2OC(=O)CCC5CCCC5 {A1=S;A4=S;A14=R;A15=S;A18=S}	ESTRADIOL CYPIONATE;DEPO ESTRADIOL;DEPO-ESTRADIOL;LUNELLE;TESTOSTERONE CYPIONATE-ESTRADIOL CYPIONATE;DEPO-TESTADIOL;(8R,9S,13S,14S,17S)-3-HYDROXY-13-METHYL-7,8,9,11,12,13,14,15,16,17-DECAHYDRO-6H-CYCLOPENTA[A]PHENANTHREN-17-YL 3-CYCLOPENTYLPROPANOATE	CMBL_CHEMBL1200973			Estrogen receptor AGONIST	ESR1_Human (P03372) positive effect
MoA Reference	CPD0403	estradiol valerate	Estrogen receptor^agonist	CCCCC(=O)O[C@H]1CC[C@H]2[C@@H]3CCc4cc(O)ccc4[C@H]3CC[C@]12C {A7=S;A10=S;A11=R;A21=S;A24=S}	ESTRADIOL VALERATE;DELESTROGEN;DELESTROGEN INJ;NATAZIA;NEO PAUSE INJECTION;NEO DIOL INJ;PMS ESTRADIOL VALERATE INJ;DIENOGEST + DIENOGEST + ESTRADIOL VALERATE + ESTRADIOL VALERATE + ESTRADIOL VALERATE + ESTRADIOL VALERATE;ESTRADIOL VALERATE + TESTOSTERONE ENANTHATE;CLIMAVAL;ESTRADIOL VALERATE AND DIENOGEST;TESTOSTERONE ENANTHATE AND ESTRADIOL VALERATE;DITATE-DS	IUPH_7655;CMBL_CHEMBL1511			Estrogen receptor AGONIST	ESR1_Human (P03372) positive effect
MoA Reference	CPD0404	estrone	Estrogen receptor^agonist	C[C@]12CC[C@@H]3c4ccc(O)cc4CC[C@H]3[C@@H]1CCC2=O {A1=S;A4=S;A14=R;A15=S}	ESTRONE;3 HYDROXY 1,3,5(10) ESTRATRIEN 17 ONE;ESTRONA;ESTRONUM;FOLLICULAR HORMONE;FOLLICULIN;OESTRONE;ESTRAGYN VAGINAL CREAM;OESTRILIN CONES VAGINAUX;OESTRILIN CREME VAGINALE;AQUEST;KESTRONE;(8S,9S,13S,14S)-3-HYDROXY-13-METHYL-6,7,8,9,11,12,13,14,15,16-DECAHYDRO-CYCLOPENTA[A]PHENANTHREN-17-ONE;ESTROGENIC SUBSTANCE;THEELIN;NATURAL ESTROGENIC SUBSTANCE-ESTRONE;(S)-3-HYDROXY-13-METHYL-6,7,8,9,11,12,…	IUPH_2818;CMBL_CHEMBL1405	Estrogen receptor beta Agonist;Estrogen receptor alpha Agonist	ESR2_Human (Q92731) positive effect;ESR1_Human (P03372) positive effect	Estrogen receptor AGONIST	ESR1_Human (P03372) positive effect
MoA Reference	CPD0405	estrone sulfuric acid	Estrogen receptor^agonist	C[C@]12CC[C@@H]3c4ccc(cc4CC[C@H]3[C@@H]1CCC2=O)OS(=O)(=O)O {A1=S;A4=S;A13=R;A14=S}	ESTRONE SULFATE;ESTRA 1,3,5 (10) TRIENE 17 ONE 3 YL SULFATE;ESTRONE 3 SULFATE;ESTRONE BISULFATE;ESTRONE HEMISULFATE;ESTRONE HYDROGEN SULFATE;ESTRONE SULPHATE;ESTRONE 3 SULPHATE;ESTRONE, HYDROGEN SULFATE;OGEN;ORTHO EST;ESTERIFIED ESTROGENS AND METHYLTESTOSTERONE;ESTROPIPATE;OGEN .625;OGEN 1.25;OGEN 2.5;ESTRONE SULFATE + METHYLTESTOSTERONE;[3H]ESTRONE-3-SULPHATE;[3H]-ESTRONE HYDROGEN SULFATE;[3H]-E…	IUPH_4748;IUPH_4749;CMBL_CHEMBL1200980	OATP1A2 None;OATP4A1 None;OATP1B1 None;OATP3A1 None;OATP1C1 None;OATP2B1 None;OATP1B1 Inhibitor	SLCO1A2_Human (P46721) neutral effect;SLCO4A1_Human (Q96BD0) neutral effect;SLCO1B1_Human (Q9Y6L6) neutral effect;SLCO3A1_Human (Q9UIG8) neutral effect;SLCO1C1_Human (Q9NYB5) neutral effect;SLCO2B1_Human (O94956) neutral effect	Estrogen receptor AGONIST	ESR1_Human (P03372) positive effect
MoA Reference	CPD0641	mestranol	Estrogen receptor^agonist	C#C[C@]1(O)CC[C@H]2[C@@H]3CCc4cc(ccc4[C@H]3CC[C@]12C)OC {A2=R;A6=S;A7=R;A16=S;A19=S}	MESTRANOL;NECON;NORINYL;NORINYL 1/50 (21 DAY REGIMEN);NORINYL 1/50 (28 DAY REGIMEN);NORINYL 1/50 21 TAB;NORINYL 1/50 28 TAB;ORTHO NOVUM 1/50 TABLETS (21 DAY);ORTHO NOVUM 1/50 TABLETS (28 DAY);MESTRANOL + NORETHISTERONE;EE3-ME;ORTHO-NOVUM 2-21;ENOVID;NORINYL 1+80 21-DAY;ENOVID-E 21;OVULEN;ENOVID-E;NORINYL 1+50 28-DAY;NORINYL 1+50 21-DAY;NORETHINDRONE AND MESTRANOL;OVULEN-28;ORTHO-NOVUM 1/80 21;ORT…	IUPH_7087;CMBL_CHEMBL1201151			Estrogen receptor AGONIST	ESR1_Human (P03372) positive effect
MoA Reference	CPD0890	quinestrol	Estrogen receptor^agonist	C#C[C@]1(O)CC[C@H]2[C@@H]3CCc4cc(ccc4[C@H]3CC[C@]12C)OC5CCCC5 {A2=R;A6=S;A7=R;A16=S;A19=S}	QUINESTROL;17 ALPHA ETHINYLESTRADIOL 3 CYCLOPENTYL ETHER;17ALPHA ETHYNYLESTRADIOL 3 CYCLOPENTYL ETHER;ESTON;ESTRADIOL 17 BETA 3 CYCLOPENTYL ETHER;ESTROVIS;ESTROVISTER;ETHINYL ESTRADIOL 3 CYCLOPENTYL ETHER;PLESTROVIS;QUILEA;QUINESTROLO;QUINESTROLUM;W-3566	IUPH_7097;CMBL_CHEMBL1201165			Estrogen receptor AGONIST;Estrogen receptor beta AGONIST	ESR1_Human (P03372) positive effect;ESR2_Human (Q92731) positive effect
MoA Reference	CPD1023	tamoxifen	Estrogen receptor^antagonist|Estrogen receptor^agonist	CCC(=C(c1ccccc1)/c2ccc(cc2)OCCN(C)C)\c3ccccc3	TAMOXIFEN;(Z) 2 (4 (1,2 DIPHENYL 1 BUTENYL)PHENOXY) N,N DIMETHYLETHANAMINE;(Z) 2 (PARA (1,2 DIPHENYL 1 BUTENYL)PHENOXY) N,N DIMETHYLAMINE;1 P BETA DIMETHYLAMINOETHOXYPHENYL TRANS 1,2 DIPHENYLBUT 1 ENE;1 PARA BETA DIMETHYLAMINOETHOXYPHENYL TRANS 1,2 DIPHENYLBUT 1 ENE;TAMOXIFENE;TAMOXIFENO;TAMOXIFENUM;TRANS TAMOXIFEN;ADIFEN;ADOPAN;BILEM;CADITAM;CITOFEN;CRISAFENO;DOCTAMOXIFENE;EBEFEN;FENAHEX;GENOX;G…	IUPH_5384;IUPH_1016;CMBL_CHEMBL786	Estrogen receptor alpha Antagonist;Estrogen receptor beta Agonist;GPER Full Agonist;Maxi Cl Activator;VRAC Channel blocker	ESR1_Human (P03372) negative effect;ESR2_Human (Q92731) positive effect;GPER1_Human (Q99527) positive effect	Estrogen receptor MODULATOR	ESR1_Human (P03372) negative or positive effect
MoA Reference	CPD0560	JNJ 1661010	FAAH^inhibitor	O=C(Nc1ccccc1)N2CCN(CC2)c3nc(ns3)c4ccccc4	JNJ1661010;JNJ 1661010;JNJ-1661010	IUPH_5206	Fatty acid amide hydrolase 2 Inhibitor;Fatty acid amide hydrolase Inhibitor	FAAH2_Human (Q6GMR7) negative effect;FAAH_Human (O00519) negative effect
MoA Reference	CPD0808	PF 3845	FAAH^inhibitor	O=C(Nc1cccnc1)N2CCC(Cc3cccc(c3)Oc4ccc(cn4)C(F)(F)F)CC2	PF3845;PF 3845;PF-3845	IUPH_5243	Fatty acid amide hydrolase Inhibitor	FAAH_Human (O00519) negative effect
MoA Reference	CPD0815	PF 750	FAAH^inhibitor	O=C(Nc1ccccc1)N2CCC(Cc3cnc4ccccc4c3)CC2	PF750;PF 750;PF-750	IUPH_5244	Fatty acid amide hydrolase Inhibitor	FAAH_Human (O00519) negative effect
MoA Reference	CPD0935	SA 47	FAAH^inhibitor	CNC(=O)COC(=O)NCCC1CCN(CC1)c2cccc(C)n2
MoA Reference	CPD0936	SA 57	FAAH^inhibitor	CNC(=O)COC(=O)N1CCC(CCc2ccc(Cl)cc2)CC1
MoA Reference	CPD1019	TAK 21d	FAAH^inhibitor	O=C(Nc1cccnn1)N2CCN(CC2)c3nccc(n3)c4ccc(F)c(F)c4
MoA Reference	CPD1033	TC-F 2	FAAH^inhibitor	CCN1C(=O)N(c2ccccc12)[C@H]3CCCN(C3)c4nccc(n4)c5cc6ccccc6o5 {A12=S}
MoA Reference	CPD1114	URB 597	FAAH^inhibitor	NC(=O)c1cccc(c1)c2cccc(c2)OC(=O)NC3CCCCC3	URB597;URB 597;URB-597	IUPH_4339	Fatty acid amide hydrolase Inhibitor;Fatty acid amide hydrolase 2 Inhibitor;TRPA1 Activator	FAAH_Human (O00519) negative effect;FAAH2_Human (Q6GMR7) negative effect;TRPA1_Human (O75762) positive effect
MoA Reference	CPD0421	fexaramine	Farnesoid X receptor^agonist	COC(=O)/C=C/c1cccc(c1)N(Cc2ccc(cc2)c3ccc(cc3)N(C)C)C(=O)C4CCCCC4	FEXARAMINE;FEX	IUPH_2744	Farnesoid X receptor Agonist	NR1H4_Human (Q96RI1) positive effect
MoA Reference	CPD0087	alendronate	Farnesyl pyrophosphate synthase^inhibitor	NCCCC(O)(P(=O)(O)O)P(=O)(O)O	ALENDRONIC ACID;(4 AMINO 1 HYDROXYBUTANE 1,1 DIYL)BIS(PHOSPHONIC ACID);(4 AMINO 1 HYDROXYBUTYLIDENE)BISPHOSPHONIC ACID;4 AMINO 1 HYDROXYBUTANE 1,1 DIPHOSPHONIC ACID;ABDP;ACIDE ALENDRONIQUE;ACIDO ALENDRONICO;ACIDUM ALENDRONICUM;ALENDRONATE;ALENOTOP;ALNED;ARENDAL;BEENOS;BERLEX;DENFOS;DENSIDRON;DRONAT;DUROST;FIXOPAN;FOROSA;FOSAGEN;FOSALEN;FOSMIN;FOSTOLIN;FOSVAL;HUESOBONE;LENDRATE;OSEOLEN;OSTEMAX;ACC…	IUPH_3141;CMBL_CHEMBL675	farnesyl diphosphate synthase Inhibitor	FDPS_Human (P14324) negative effect	Farnesyl pyrophosphate synthase INHIBITOR	FDPS_Human (P14324) negative effect
MoA Reference	CPD0520	ibandronate	Farnesyl pyrophosphate synthase^inhibitor	CCCCCN(C)CCC(O)(P(=O)(O)O)P(=O)(O)O	IBANDRONATE;IBANDRONIC ACID;ADRONIL;BONDRONAT;BONVIVA;BONDENZA;BONIVA;IASIBON;IBANDRONATE SODIUM;IBANDRONIC ACID ACCORD;IBANDRONIC ACID SANDOZ	IUPH_3059;CMBL_CHEMBL1201008	farnesyl diphosphate synthase Inhibitor;squalene synthase Inhibitor	FDPS_Human (P14324) negative effect	Farnesyl pyrophosphate synthase INHIBITOR	FDPS_Human (P14324) negative effect
MoA Reference	CPD0780	pamidronate	Farnesyl pyrophosphate synthase^inhibitor	NCCC(O)(P(=O)(O)O)P(=O)(O)O	PAMIDRONATE;ACIDE PAMIDRONIQUE;ACIDO PAMIDRONICO;ACIDUM PAMIDRONICUM;PAMIDRONIC ACID;RIBODROAT;AMINOMUX;PAMIMED;AREDIA;AREDIA LIQ INJ;PAMIDRONATE DISODIUM;PAMIDRONATE DISODIUM FOR INJECTION;PAMIDRONATE DISODIUM OMEGA;PMS PAMIDRONATE;VAL PAMIDRONATE DISODIUM;CGP-23339AE;DISODIUM PAMIDRONATE;DISODIUM HYDROGEN3-AMINO-1-HYDROXY-1-(HYDROXYPHOSPHINATO)PROPYLPHOSPHONATE	IUPH_7259;CMBL_CHEMBL676	farnesyl diphosphate synthase Inhibitor	FDPS_Human (P14324) negative effect	Farnesyl pyrophosphate synthase INHIBITOR	FDPS_Human (P14324) negative effect
MoA Reference	CPD0914	risedronate	Farnesyl pyrophosphate synthase^inhibitor	O=P(O)(O)C(O)(Cc1cccnc1)P(=O)(O)O	RISEDRONATE;ACIDE RISEDRONIQE;ACIDO RISEDRONICO;ACIDUM RISEDRONICUM;RIDRON;RISEDRONIC ACID;RISEDRONSAURE;BENET;ACTONEL;ACTONEL DR;ACTONEL PLUS CALCIUM;ACTONEL SACHET KIT;APO RISEDRONATE;AURO RISEDRONATE;DOM RISEDRONATE;JAMP RISEDRONATE;MYLAN RISEDRONATE;NTP RISEDRONATE;PENDO RISEDRONATE;PHL RISEDRONATE;PMS RISEDRONATE;PMS RISEDRONATE PLUS CALCIUM;Q RISEDRONATE;RATIO RISEDRONATE;RISEDRONATE SODIUM…	IUPH_3176;CMBL_CHEMBL1654	farnesyl diphosphate synthase Inhibitor	FDPS_Human (P14324) negative effect	Farnesyl pyrophosphate synthase INHIBITOR	FDPS_Human (P14324) negative effect
MoA Reference	CPD1174	zoledronic-acid	Farnesyl pyrophosphate synthase^inhibitor	O=P(O)(O)C(O)(Cn1ccnc1)P(=O)(O)O	ZOLEDRONIC ACID;(1 HYDROXY 2 (1H IMIDAZOL 1 YL)ETHYLIDENE)BISPHOSPHONIC ACID;(1 HYDROXY 2 IMIDAZOL 1 YLETHYLIDENE)DIPHOSPHONIC ACID;ANHYDROUS ZOLEDRONIC ACID;ZOL;ZOLEDRONATE;ZOLEDRONIC ACID ANHYDROUS;ZOLEDRONIC ACID, ANHYDROUS;ACLASTA;ACT ZOLEDRONIC ACID;ACT ZOLEDRONIC ACID CONCENTRATE;PMS ZOLEDRONIC ACID;RECLAST;TARO ZOLEDRONIC ACID;TARO ZOLEDRONIC ACID CONCENTRATE;VAL ZOLEDRONIC ACID;ZOLEDRONIC…	IUPH_3177;CMBL_CHEMBL924	farnesyl diphosphate synthase Inhibitor	FDPS_Human (P14324) negative effect	Farnesyl pyrophosphate synthase INHIBITOR	FDPS_Human (P14324) negative effect
MoA Reference	CPD0212	brivanib	FGFR family^inhibitor|VEGFR family^inhibitor	Cc1cc2c(ccc(Oc3ncnn4cc(OC[C@@H](C)O)c(C)c34)c2F)[nH]1 {A18=R}	BRIVANIB;BRIVANIB ALANINATE;BMS 540215;BMS-540215;(R)-1-(4-(4-FLUORO-2-METHYL-1H-INDOL-5-YLOXY)-5-METHYLPYRROLO[2,1-F][1,2,4]TRIAZIN-6-YLOXY)PROPAN-2-OL;(R)-1-(4-(4-FLUORO-2-METHYL-1H-INDOL-5-YLOXY)-5-METHYLPYRROLO[1,2-F][1,2,4]TRIAZIN-6-YLOXY)PROPAN-2-OL	IUPH_5671;CMBL_CHEMBL377300	fibroblast growth factor receptor 1 Inhibitor;fms related tyrosine kinase 1 Inhibitor;kinase insert domain receptor Inhibitor	FGFR1_Human (P11362) negative effect;FLT1_Human (P17948) negative effect;KDR_Human (P35968) negative effect	Vascular endothelial growth factor receptor 1 INHIBITOR;Vascular endothelial growth factor receptor 3 INHIBITOR;Vascular endothelial growth factor receptor 2 INHIBITOR;Fibroblast growth factor receptor 3 INHIBITOR;Fibroblast growth factor receptor 4 INHIBITOR;Fibroblast growth factor receptor 1 INHIBITOR;Fibroblast growth factor receptor 2 INHIBITOR	FLT1_Human (P17948) negative effect;FLT4_Human (P35916) negative effect;KDR_Human (P35968) negative effect;FGFR3_Human (P22607) negative effect;FGFR4_Human (P22455) negative effect;FGFR1_Human (P11362) negative effect;FGFR2_Human (P21802) negative effect
MoA Reference	CPD0213	brivanib-alaninate	FGFR family^inhibitor|VEGFR family^inhibitor	Cc1cc2c(ccc(Oc3ncnn4cc(OC[C@@H](C)OC(=O)[C@H](C)N)c(C)c34)c2F)[nH]1 {A18=R;A23=S}	BRIVANIB ALANINATE;BRIVANIB ALINATE;BMS-582664;BMS582664;(R)-((R)-1-(4-(4-FLUORO-2-METHYL-1H-INDOL-5-YLOXY)-5-METHYLPYRROLO[2,1-F][1,2,4]TRIAZIN-6-YLOXY)PROPAN-2-YL) 2-AMINOPROPANOATE	IUPH_8097;CMBL_CHEMBL270995			Fibroblast growth factor receptor 3 INHIBITOR;Fibroblast growth factor receptor 4 INHIBITOR;Fibroblast growth factor receptor 1 INHIBITOR;Fibroblast growth factor receptor 2 INHIBITOR;Vascular endothelial growth factor receptor 1 INHIBITOR;Vascular endothelial growth factor receptor 3 INHIBITOR;Vascular endothelial growth factor receptor 2 INHIBITOR	FGFR3_Human (P22607) negative effect;FGFR4_Human (P22455) negative effect;FGFR1_Human (P11362) negative effect;FGFR2_Human (P21802) negative effect;FLT1_Human (P17948) negative effect;FLT4_Human (P35916) negative effect;KDR_Human (P35968) negative effect
MoA Reference	CPD0423	FIIN 1 hydrochloride	FGFR family^inhibitor|VEGFR family^inhibitor	C=CC(=O)Nc1cccc(c1)CN2C(=O)N(Cc3cnc(nc23)NCCCCN(CC)CC)c4c(Cl)c(cc(OC)c4Cl)OC
MoA Reference	CPD0751	NVP-BGJ398	FGFR family^inhibitor|VEGFR family^inhibitor	CCN1CCN(CC1)c2ccc(cc2)Nc3cc(ncn3)N(C)C(=O)Nc4c(Cl)c(cc(OC)c4Cl)OC	INFIGRATINIB;BGJ 398;BGJ-398;BGJ398;NVP-BGJ398	IUPH_7877;CMBL_CHEMBL1852688	kinase insert domain receptor Inhibitor;fibroblast growth factor receptor 4 Inhibitor;fibroblast growth factor receptor 3 Inhibitor;fibroblast growth factor receptor 2 Inhibitor;fibroblast growth factor receptor 1 Inhibitor	KDR_Human (P35968) negative effect;FGFR4_Human (P22455) negative effect;FGFR3_Human (P22607) negative effect;FGFR2_Human (P21802) negative effect;FGFR1_Human (P11362) negative effect	Fibroblast growth factor receptor 3 INHIBITOR;Fibroblast growth factor receptor 4 INHIBITOR;Fibroblast growth factor receptor 1 INHIBITOR;Fibroblast growth factor receptor 2 INHIBITOR	FGFR3_Human (P22607) negative effect;FGFR4_Human (P22455) negative effect;FGFR1_Human (P11362) negative effect;FGFR2_Human (P21802) negative effect
MoA Reference	CPD0414	FAK Inhibitor 14	Focal Adhesion Kinase^inhibitor	Nc1cc(N)c(N)cc1N
MoA Reference	CPD0814	PF 573228	Focal Adhesion Kinase^inhibitor	CS(=O)(=O)c1cccc(c1)CNc2nc(ncc2C(F)(F)F)Nc3ccc4NC(=O)CCc4c3
MoA Reference	CPD1159	Y 11	Focal Adhesion Kinase^inhibitor	OCC[N+]12CN3CN(CN(C3)C1)C2
MoA Reference	CPD0148	avagacestat	Gamma secretase^inhibitor	NC(=O)[C@@H](CCC(F)(F)F)N(Cc1ccc(cc1F)c2ncon2)S(=O)(=O)c3ccc(Cl)cc3 {A3=R}	AVAGACESTAT;BMS-708163;(R)-2-(4-CHLORO-N-(2-FLUORO-4-(1,2,4-OXADIAZOL-3-YL)BENZYL)PHENYLSULFONAMIDO)-5,5,5-TRIFLUOROPENTANAMIDE	IUPH_6489;CMBL_CHEMBL1090771	presenilin 1 Inhibitor	PSEN1_Human (P49768) negative effect	Gamma-secretase subunit APH-1B INHIBITOR;Gamma-secretase subunit PEN-2 INHIBITOR;Gamma-secretase subunit APH-1A INHIBITOR;Presenilin-2 INHIBITOR;Presenilin-1 INHIBITOR;Nicastrin INHIBITOR	APH1B_Human (Q8WW43) negative effect;PSENEN_Human (Q9NZ42) negative effect;APH1A_Human (Q96BI3) negative effect;PSEN2_Human (P49810) negative effect;PSEN1_Human (P49768) negative effect;NCSTN_Human (Q92542) negative effect
MoA Reference	CPD0177	begacestat	Gamma secretase^inhibitor	O=S(=O)(N[C@H](CO)C(C(F)(F)F)C(F)(F)F)c1ccc(Cl)s1 {A4=S}	BEGACESTAT;GSI-953;(S)-5-CHLORO-N-(4,4,4-TRIFLUORO-1-HYDROXY-3-(TRIFLUOROMETHYL)BUTAN-2-YL)THIOPHENE-2-SULFONAMIDE;5'-CHLORO-N-[3,3,3-TRIFLUORO-2-(TRIFLUOROMETHYL)-1-S-(HYDROXYMETHYL)PROPYL]THIOPHENE-2'-SULFONAMIDE	IUPH_6979;CMBL_CHEMBL463981	presenilin 1 Inhibitor	PSEN1_Human (P49768) negative effect	Gamma-secretase subunit APH-1B INHIBITOR;Gamma-secretase subunit PEN-2 INHIBITOR;Gamma-secretase subunit APH-1A INHIBITOR;Presenilin-2 INHIBITOR;Presenilin-1 INHIBITOR;Nicastrin INHIBITOR	APH1B_Human (Q8WW43) negative effect;PSENEN_Human (Q9NZ42) negative effect;APH1A_Human (Q96BI3) negative effect;PSEN2_Human (P49810) negative effect;PSEN1_Human (P49768) negative effect;NCSTN_Human (Q92542) negative effect
MoA Reference	CPD0619	LY411575	Gamma secretase^inhibitor	C[C@H](NC(=O)[C@@H](O)c1cc(F)cc(F)c1)C(=O)N[C@@H]2C(=O)N(C)c3ccccc3c4ccccc24 {A1=S;A5=S;A18=S}
MoA Reference	CPD0098	amcinonide	Glucocorticoid receptor^agonist	CC(=O)OCC(=O)[C@@]12OC3(CCCC3)O[C@@H]1C[C@H]4[C@@H]5CCC6=CC(=O)C=C[C@]6(C)[C@@]5(F)[C@@H](O)C[C@]24C {A7=S;A15=R;A17=S;A18=S;A27=S;A29=R;A31=S;A34=S}	AMCINONIDE;AMCINONIDA;AMCINONIDUM;TRIAMCINOLONACETATCYCLOPENTANONID;MYCODERM;PENTICORT;VISDERM;CYCLOCORT;CYCLOCORT CRM;CYCLOCORT LOT;CYCLOCORT ONT;RATIO AMCINONIDE;TARO AMCINONIDE;CL-34699	IUPH_7060;CMBL_CHEMBL1200732			Glucocorticoid receptor AGONIST	NR3C1_Human (P04150) positive effect
MoA Reference	CPD0176	beclomethasone-dipropionate	Glucocorticoid receptor^agonist	CCC(=O)OCC(=O)[C@@]1(OC(=O)CC)[C@@H](C)C[C@H]2[C@@H]3CCC4=CC(=O)C=C[C@]4(C)[C@@]3(Cl)[C@@H](O)C[C@]12C {A8=R;A14=S;A17=S;A18=S;A27=S;A29=R;A31=S;A34=S}	BECLOMETHASONE DIPROPIONATE;(11,16) 9 CHLORO 11 HYDROXY 16 METHYL 17,21 BIS(1 OXOPROPOXY)PREGNA 1,4 DIENE 3,20 DIONE;9 CHLORO 11 HYDROXY 16 METHYLPREGNA 1,4 DIENE 3,20 DIONE 17,21 DIPROPIONATE;9 CHLORO 16 METHYL 11,17,21 TRIHYDROXYPREGNA 1,4 DIENE 3,20 DIONE 17,21 DIPROPIONATE;BECLOMETASONE 17,21 DIPROPIONATE;BECLOMETASONE DIPROPIONATE;AEROBEC;ALDECIN;ANCERON;ANDION;BECLACIN;BECLOFORTE;BECLOMET;B…	IUPH_5894;CMBL_CHEMBL1200500	ADGRG3 Full Agonist	ADGRG3_Human (Q86Y34) positive effect	Glucocorticoid receptor AGONIST	NR3C1_Human (P04150) positive effect
MoA Reference	CPD0351	difluprednate	Glucocorticoid receptor^agonist	CCCC(=O)O[C@@]1(CC[C@H]2[C@@H]3C[C@H](F)C4=CC(=O)C=C[C@]4(C)[C@@]3(F)[C@@H](O)C[C@]12C)C(=O)COC(C)=O {A6=R;A9=S;A10=S;A12=S;A20=S;A22=R;A24=S;A27=S}	DIFLUPREDNATE;DFBA;DIFLUOROPREDNISOLONE BUTYRATE ACETATE;DUREZOL;W-6309;BUTYRIC ACID 17-(2-ACETOXY-ACETYL)-6,9-DIFLUORO-11-HYDROXY-10,13-DIMETHYL-3-OXO-6,7,8,9,10,11,12,13,14,15,16,17-DODECAHYDRO-3H-CYCLOPENTA[A]PHENANTHREN-17-YL ESTER	IUPH_7474;CMBL_CHEMBL1201749	Glucocorticoid receptor Agonist	NR3C1_Human (P04150) positive effect	Glucocorticoid receptor AGONIST	NR3C1_Human (P04150) positive effect
MoA Reference	CPD0430	flumethasone pivalate	Glucocorticoid receptor^agonist	C[C@@H]1C[C@H]2[C@@H]3C[C@H](F)C4=CC(=O)C=C[C@]4(C)[C@@]3(F)[C@@H](O)C[C@]2(C)[C@@]1(O)C(=O)COC(=O)C(C)(C)C {A1=R;A3=S;A4=S;A6=S;A14=S;A16=R;A18=S;A21=S;A23=R}	FLUMETHASONE PIVALATE;FLUMETASONE;LOCORTEN;2,2-DIMETHYL-PROPIONIC ACID 2-(6,9-DIFLUORO-11,17-DIHYDROXY-10,13,16-TRIMETHYL-3-OXO-6,7,8,9,10,11,12,13,14,15,16,17-DODECAHYDRO-3H-CYCLOPENTA[A]PHENANTHREN-17-YL)-2-OXO-ETHYL ESTER;FLUMETHAZONE PIVALATE	IUPH_7075;CMBL_CHEMBL1200877			Glucocorticoid receptor AGONIST	NR3C1_Human (P04150) positive effect
MoA Reference	CPD0431	fluocinolone acetonide	Glucocorticoid receptor^agonist	CC1(C)O[C@@H]2C[C@H]3[C@@H]4C[C@H](F)C5=CC(=O)C=C[C@]5(C)[C@@]4(F)[C@@H](O)C[C@]3(C)[C@@]2(O1)C(=O)CO {A4=R;A6=S;A7=S;A9=S;A17=S;A19=R;A21=S;A24=S;A26=S}	FLUOCINOLONE ACETONIDE;6ALPHA FLUOROTRIAMCINOLONE ACETONIDE;6ALPHA,9ALPHA DIFLUORO 16ALPHA HYDROXYPREDNISOLONE 16,17 ACETONIDE;6 FLUOROTRIAMCINOLONE ACETONIDE;6,9 DIFLUORO 16 HYDROXYPREDNISOLONE 16,17 ACETONIDE;ACETONIDE DE FLUOCINOLONE;ACETóNIDO DE FLUOCINOLONA;FLUOCINOLON ACETONID;FLUOCINOLONE 16,17 ACETONIDE;FLUOCINOLONI ACETONIDUM;CORIPHATE;CORTIPLASTOL;DERMALAR;FLUCINAR;FLUCORT;FLUOCET;FLUON…	IUPH_7077;CMBL_CHEMBL989	Glucocorticoid receptor Agonist	NR3C1_Human (P04150) positive effect	Glucocorticoid receptor AGONIST	NR3C1_Human (P04150) positive effect
MoA Reference	CPD0433	fluorometholone	Glucocorticoid receptor^agonist	CC(=O)[C@@]1(O)CC[C@H]2[C@@H]3C[C@H](C)C4=CC(=O)C=C[C@]4(C)[C@@]3(F)[C@@H](O)C[C@]12C {A3=R;A7=S;A8=S;A10=S;A18=S;A20=R;A22=S;A25=S}	FLUOROMETHOLONE;(1R,2S,8S,10S,11S,14R,15S,17S) 14 ACETYL 1 FLUORO 14,17 DIHYDROXY 2,8,15 TRIMETHYLTETRACYCLO[8.7.0.02,7.011,15]HEPTADECA 3,6 DIEN 5 ONE;9 FLUORO 11BETA,17 DIHYDROXY 6ALPHA METHYLPREGNA 1,4 DIENE 3,20 DIONE;FLUOROMETHOLON;FLUOROMETHOLONUM;FLUOROMETOLONA;NSC;OXYLONE;EFFLUMIDEX;FLUATON;FLUMETHOLON;FLUOR OP;FLUROLON;FML LIQUIFILM;FOXONE;FUCIN;FULUSON;FUMELON;HUMETORON;FLAREX;FML;FML F…	IUPH_7079;CMBL_CHEMBL1200600	Glucocorticoid receptor Agonist	NR3C1_Human (P04150) positive effect	Glucocorticoid receptor AGONIST	NR3C1_Human (P04150) positive effect
MoA Reference	CPD0436	flurandrenolide	Glucocorticoid receptor^agonist	CC1(C)O[C@@H]2C[C@H]3[C@@H]4C[C@H](F)C5=CC(=O)CC[C@]5(C)[C@H]4[C@@H](O)C[C@]3(C)[C@@]2(O1)C(=O)CO {A4=R;A6=S;A7=S;A9=S;A17=R;A19=S;A20=S;A23=S;A25=S}	FLURANDRENOLIDE;FLUDROSSICORTIDE;FLUDROXICORTIDA;FLUDROXICORTIDE;FLUDROXYCORTID;FLUDROXYCORTIDE;FLUDROXYCORTIDUM;FLURANDRENOLONE;CORDRAN;CORDRAN SP;DRENISON;HAELAN;DRENISON TAPE M 170 4MCG SQ CM;FLURANDRENOLIDE CREAM;NOLIX;CORDRAN N;12-FLUORO-5-HYDROXY-6B-(2-HYDROXY-ACETYL)-4A,6A,8,8-TETRAMETHYL-3,4,4A,4B,5,6,6A,6B,9A,10,10A,10B,11,12-TETRADECAHYDRO-7,9-DIOXA-PENTALENO[2,1-A]PHENANTHREN-2-ONE	IUPH_7606;CMBL_CHEMBL1201012			Glucocorticoid receptor AGONIST	NR3C1_Human (P04150) positive effect
MoA Reference	CPD0514	hydrocortisone	Glucocorticoid receptor^agonist	C[C@]12C[C@H](O)[C@H]3[C@@H](CCC4=CC(=O)CC[C@]34C)[C@@H]1CC[C@]2(O)C(=O)CO {A1=S;A3=S;A5=S;A6=S;A15=R;A17=S;A20=R}	HYDROCORTISONE;(11ALPHA,14BETA) 11,17,21 TRIHYDROXYPREGN 4 ENE 3,20 DIONE;(11BETA) 11,17,21 TRIHYDROXYPREGN 4 ENE 3,20 DIONE;11BETA HYDROCORTISONE;11BETA,17ALPHA,21 TRIHYDROXY 4 PREGNENE 3,20 DIONE;11 HYDROCORTISONE;17 HYDROXYCORTICOSTERONE;4 PREGNEN 11BETA,17ALPHA,21 TRIOL 3,20 DIONE;CORTISOL;HIDROCORTISONA;HYDROCORTISONUM;KENDALL'S COMPOUND F;REICHSTEIN'S SUBSTANCE M;ACTICORT;AEROSEB HC;ALA SCA…	IUPH_2868;CMBL_CHEMBL389621	Glucocorticoid receptor Agonist;Mineralocorticoid receptor Agonist	NR3C1_Human (P04150) positive effect;NR3C2_Human (P08235) positive effect	Glucocorticoid receptor AGONIST	NR3C1_Human (P04150) positive effect
MoA Reference	CPD0656	methylprednisolone	Glucocorticoid receptor^agonist	C[C@H]1C[C@H]2[C@@H]3CC[C@](O)(C(=O)CO)[C@@]3(C)C[C@H](O)[C@@H]2[C@@]4(C)C=CC(=O)C=C14 {A1=S;A3=S;A4=S;A7=R;A13=S;A16=S;A18=S;A19=R}	METHYLPREDNISOLONE;(6ALPHA,11BETA) 11,17,21 TRIHYDROXY 6 METHYLPREGNA 1,4 DIENE 3,20 DIONE;(6,11) 11,17,21 TRIHYDROXY 6 METHYLPREGNA 1,4 DIENE 3,20 DIONE;1 DEHYDRO 6ALPHA METHYLHYDROCORTISONE;1 DEHYDRO 6 METHYLHYDROCORTISONE;6ALPHA METHYL 11BETA,17ALPHA,21 TRIOL 1,4 PREGNADIENE 3,20 DIONE;DELTA(1) 6ALPHA METHYLHYDROCORTISONE;MEDRATE;MEDRONE;METHYLPREDNISOLON;METHYLPREDNISOLONUM;METILPREDNISOLONA;…	IUPH_7088;CMBL_CHEMBL650;CMBL_CHEMBL1200844	Glucocorticoid receptor Agonist	NR3C1_Human (P04150) positive effect	Glucocorticoid receptor AGONIST	NR3C1_Human (P04150) positive effect
MoA Reference	CPD0689	mometasone furoate	Glucocorticoid receptor^agonist	C[C@@H]1C[C@H]2[C@@H]3CCC4=CC(=O)C=C[C@]4(C)[C@@]3(Cl)[C@@H](O)C[C@]2(C)[C@@]1(OC(=O)c5ccco5)C(=O)CCl {A1=R;A3=S;A4=S;A13=S;A15=R;A17=S;A20=S;A22=R}	FURAN-2-CARBOXYLIC ACID (8S,9R,10S,11S,13S,14S,16R,17R)-9-CHLORO-17-(2-CHLORO-ACETYL)-11-HYDROXY-10,13,16-TRIMETHYL-3-OXO-6,7,8,9,10,11,12,13,14,15,16,17-DODECAHYDRO-3H-CYCLOPENTA[A]PHENANTHREN-17-YL ESTER;ASMANEX HFA;DULERA;NASONEX;MOMETASONE FUROATE;ELOCON;ASMANEX TWISTHALER;MOMETASONE FUROATE MONOHYDRATE	CMBL_CHEMBL1161			Glucocorticoid receptor AGONIST	NR3C1_Human (P04150) positive effect
MoA Reference	CPD0048	A 1070722	Glycogen synthase kinase 3^inhibitor	COc1ccc2c(c1)nccc2NC(=O)Nc3cccc(n3)C(F)(F)F
MoA Reference	CPD0124	AR-A 014418	Glycogen synthase kinase 3^inhibitor	COc1ccc(cc1)CNC(=O)Nc2ncc(s2)[N+](=O)[O-]	N (4 METHOXYBENZYL) N' (5 NITRO 1,3 THIAZOL 2 YL)UREA;GSK-3BETA INHIBITOR VIII;AR-A014418;GSK-3B INHIBITOR VIII	IUPH_5979	glycogen synthase kinase 3 beta Inhibitor	GSK3B_Human (P49841) negative effect
MoA Reference	CPD0944	SB 216763	Glycogen synthase kinase 3^inhibitor	Cn1cc(C2=C(C(=O)NC2=O)c3ccc(Cl)cc3Cl)c4ccccc14	SB 216763;SB-216763;SB216763	IUPH_8015	glycogen synthase kinase 3 beta Inhibitor;glycogen synthase kinase 3 alpha Inhibitor	GSK3B_Human (P49841) negative effect;GSK3A_Human (P49840) negative effect
MoA Reference	CPD0946	SB 415286	Glycogen synthase kinase 3^inhibitor	O=C1NC(=O)C(=C1Nc2ccc(O)c(Cl)c2)c3ccccc3[N+](=O)[O-]	SB-415286;SB 415286;SB415286	IUPH_8019	glycogen synthase kinase 3 beta Inhibitor;glycogen synthase kinase 3 alpha Inhibitor	GSK3B_Human (P49841) negative effect;GSK3A_Human (P49840) negative effect
MoA Reference	CPD1034	TC-G 24	Glycogen synthase kinase 3^inhibitor	Cc1ccc(cc1Cl)Nc2nnc(o2)c3ccc(cc3)[N+](=O)[O-]
MoA Reference	CPD1036	TCS 2002	Glycogen synthase kinase 3^inhibitor	Cc1nnc(o1)c2ccc3occ(c3c2)c4ccc(cc4)S(C)=O
MoA Reference	CPD1103	TWS 119	Glycogen synthase kinase 3^inhibitor	Nc1cccc(c1)c2cc3c(ncnc3Oc4cccc(O)c4)[nH]2	TWS119;GSK INHIBITOR XII;GSK-3BETA INHIBITOR XII;TWS-119	IUPH_5980	glycogen synthase kinase 3 beta Inhibitor	GSK3B_Human (P49841) negative effect
MoA Reference	CPD0024	1-Deoxymannojirimycin hydrochloride	Glycosylase^inhibitor	OC[C@H]1NC[C@@H](O)[C@@H](O)[C@@H]1O {A2=R;A5=R;A7=R;A9=R}	DUVOGLUSTAT;1 DEOXYNOJIRIMYCIN;1 DEOXY NOJIRIMYCIN;1,5 DEOXY 1,5 IMINO D MANNITOL;1,5 DIDEOXY 1,5 IMINO D GLUCITOL;5 AMINO 1,5 DIDEOXY D GLUCOPYRANOSE;D 1 DEOXYNOJIRIMYCIN;DEOXYNOJIRIMYCIN;DNJ;1 DEOXYMANNOJIRIMYCIN;D MANNO DEOXYNOJIRIMYCIN;DEOXYMANNOJIRIMYCIN;MIGALASTAT;AMIGAL;GALAFOLD;1-DEOXYNOJIRIMYCIN;AT-2220;S-GI;1-DEOXYNOJIRIMYCIN HYDROCHLORIDE;DEOXYNOJIRIMYCIN HYDROCHLORIDE;DUVOGLUSTAT HYDR…	IUPH_4642;CMBL_CHEMBL460785	glucosidase alpha acid Inhibitor	GAA_Human (P10253) negative effect	Lysosomal alpha-glucosidase STABILISER	GAA_Human (P10253) positive effect
MoA Reference	CPD0025	1-Deoxynojirimycin	Glycosylase^inhibitor	OC[C@H]1NC[C@H](O)[C@@H](O)[C@@H]1O {A2=R;A5=S;A7=R;A9=R}	DUVOGLUSTAT;1 DEOXYNOJIRIMYCIN;1 DEOXY NOJIRIMYCIN;1,5 DEOXY 1,5 IMINO D MANNITOL;1,5 DIDEOXY 1,5 IMINO D GLUCITOL;5 AMINO 1,5 DIDEOXY D GLUCOPYRANOSE;D 1 DEOXYNOJIRIMYCIN;DEOXYNOJIRIMYCIN;DNJ;1 DEOXYMANNOJIRIMYCIN;D MANNO DEOXYNOJIRIMYCIN;DEOXYMANNOJIRIMYCIN;MIGALASTAT;AMIGAL;GALAFOLD;1-DEOXYNOJIRIMYCIN;AT-2220;S-GI;1-DEOXYNOJIRIMYCIN HYDROCHLORIDE;DEOXYNOJIRIMYCIN HYDROCHLORIDE;DUVOGLUSTAT HYDR…	IUPH_4642;CMBL_CHEMBL460785	glucosidase alpha acid Inhibitor	GAA_Human (P10253) negative effect	Lysosomal alpha-glucosidase STABILISER	GAA_Human (P10253) positive effect
MoA Reference	CPD0063	Acarbose	Glycosylase^inhibitor	C[C@H]1O[C@H](O[C@H]2[C@H](O)[C@@H](O)[C@@H](O[C@H]3[C@H](O)[C@@H](O)[C@H](O)O[C@@H]3CO)O[C@@H]2CO)[C@H](O)[C@@H](O)[C@@H]1N[C@H]4C=C(CO)[C@@H](O)[C@H](O)[C@H]4O {A1=R;A3=R;A5=S;A6=R;A8=R;A10=R;A12=S;A13=R;A15=R;A17=R;A20=R;A24=R;A27=R;A29=S;A31=S;A33=S;A38=R;A40=S;A42=S}	ACARBOSE;BAY-G 5421;BAY-G-5421;GLUCOBAY;PRECOSE;(2R,3R,4R,5R,6R)-5-((2R,3R,4R,5S,6R)-5-((2R,3R,4S,5S,6R)-3,4-DIHYDROXY-6-METHYL-5-((1S,4R,5S,6S)-4,5,6-TRIHYDROXY-3-(HYDROXYMETHYL)CYCLOHEX-2-ENYLAMINO)-TETRAHYDRO-2H-PYRAN-2-YLOXY)-3,4-DIHYDROXY-6-(HYDROXYMETHYL)-TETRAHYDRO-2H-PYRAN-2-YLOXY)-6-(HYDROXYMETHYL)-TETRAHYDRO-2H-PYRAN-2,3,4-TRIOL;(2R,3R,4R,5S,6R)-5-((2R,3R,4R,5S,6R)-5-((2R,3R,4S,5S,6R)-3…	IUPH_6791;CMBL_CHEMBL1566	maltase glucoamylase Inhibitor;amylase alpha 2A (pancreatic) Inhibitor		Maltase-glucoamylase, intestinal INHIBITOR;Pancreatic alpha-amylase INHIBITOR	MGAM_Human (O43451) negative effect;AMY2A_Human (P04746) negative effect
MoA Reference	CPD0242	Castanospermine	Glycosylase^inhibitor	O[C@H]1CCN2C[C@H](O)[C@@H](O)[C@H](O)[C@@H]12 {A1=S;A6=S;A8=R;A10=R;A12=R}	CASTANOSPERMINE;(1S (1,6,7,8,8)) OCTAHYDRO 1,6,7,8 INDOLIZINETETROL;(1S,6S,7R,8R,8AR) 1,6,7,8 TETRAHYDROXYINDOLIZIDINE;1,6,7,8 TETRAHYDROXYOCTAHYDROINDOLIZINE
MoA Reference	CPD0575	Kifunensine	Glycosylase^inhibitor	O=C1N[C@@H]2[C@@H](O)[C@@H](O)[C@H](O)[C@@H](CO)N2C1=O {A3=S;A4=R;A6=S;A8=R;A10=R}	KIFUNENSINE
MoA Reference	CPD0667	Miglitol	Glycosylase^inhibitor	OCCN1C[C@H](O)[C@@H](O)[C@H](O)[C@H]1CO {A5=S;A7=R;A9=R;A11=R}	MIGLITOL;MIGLITOLUM;DIABAN;DIAMIG;DIASET;DIASTABOL;ELITOX;EUGLITOL;GLYCET;GLYSET;LAIPING;MIGBOSE;MIGLIT;MIGNAR;MIGTOR;MISOBIT;PLUMAROL;SEIBULE;N-HYDROXYLETHYL-1-DEOXYNOJIRIMYCIN;(2R,3R,4R,5S)-1-ETHOXY-2-(HYDROXYMETHYL)PIPERIDINE-3,4,5-TRIOL;N-HYDROXYETHYL-1-DEOXYNOJIRIMYCIN	IUPH_4842;CMBL_CHEMBL1561	maltase glucoamylase Inhibitor;glucosidase alpha acid Inhibitor	MGAM_Human (O43451) negative effect;GAA_Human (P10253) negative effect	Maltase-glucoamylase, intestinal INHIBITOR;Lysosomal alpha-glucosidase INHIBITOR	MGAM_Human (O43451) negative effect;GAA_Human (P10253) negative effect
MoA Reference	CPD0668	Miglustat hydrochloride	Glycosylase^inhibitor	CCCCN1C[C@H](O)[C@@H](O)[C@H](O)[C@H]1CO {A6=S;A8=R;A10=R;A12=R}	MIGLUSTAT;BUDNJ;BUTYLDEOXYNOJIRIMYCIN;MIGLUSTATUM;N (N BUTYL)DEOXYNOJIRIMYCIN;N BUTYL DEOXYNOJIRIMYCIN;N BUTYL 1 DEOXYNOJIRIMYCIN;N BUTYLMORANOLINE;NB DNJ;SC 48334;ZAVESCA;SANDOZ MIGLUSTAT;N-BUTYL-1-DEOXYNOJIRIMYCIN;NB-DNJ;(2R,3R,4R,5S)-1-BUTYL-2-HYDROXYMETHYL-PIPERIDINE-3,4,5-TRIOL;1-BUTYL-2-HYDROXYMETHYL-PIPERIDINE-3,4,5-TRIOL;(2R,3R,4R,5S)-1-BUTYL-2-(HYDROXYMETHYL)PIPERIDINE-3,4,5-TRIOL;N-BUTY…	IUPH_4841;CMBL_CHEMBL1029	UDP glucose ceramide glucosyltransferase Inhibitor	UGCG_Human (Q16739) negative effect	Ceramide glucosyltransferase INHIBITOR	UGCG_Human (Q16739) negative effect
MoA Reference	CPD0729	N-Nonyldeoxynojirimycin	Glycosylase^inhibitor	CCCCCCCCCN1C[C@H](O)[C@@H](O)[C@H](O)[C@H]1CO {A11=S;A13=R;A15=R;A17=R}
MoA Reference	CPD1134	Voglibose	Glycosylase^inhibitor	OCC(CO)N[C@H]1C[C@](O)(CO)[C@@H](O)[C@H](O)[C@H]1O {A6=S;A8=S;A12=S;A14=R;A16=S}	VOGLIBOSE;BASEN;GLUSTAT;VOCARB;VOLIX
MoA Reference	CPD0210	brefeldin-a	Guanine nucleotide exchange factor^inhibitor|ER-Golgi transport^inhibitor	C[C@H]1CCCC=C[C@@H]2C[C@H](O)C[C@H]2[C@H](O)C=CC(=O)O1 {A1=S;A7=S;A9=S;A12=R;A13=R}	BREFELDIN A;(+) BREFELDIN A;ASCOTOXIN;CYANEIN;DECUMBIN;NECTROLIDE;SYNERGISIDIN
MoA Reference	CPD0208	BRD 4354	HDAC^inhibitor	CCN1CCN(CC1)C(c2cccnc2)c3cc(Cl)c4cccnc4c3O
MoA Reference	CPD0269	CI 994	HDAC^inhibitor	CC(=O)Nc1ccc(cc1)C(=O)Nc2ccccc2N	TACEDINALINE;CI994;4-ACETAMIDO-N-(2-AMINOPHENYL)BENZAMIDE;N-(2-AMINOPHENYL)-4-ACETYLAMINOBENZAMIDE;6-ACETAMIDO-N-(2-AMINO-5-(THIOPHEN-2-YL)PHENYL)NICOTINAMIDE	IUPH_8367;CMBL_CHEMBL235191	histone deacetylase 1 Inhibitor;histone deacetylase 3 Inhibitor;histone deacetylase 2 Inhibitor	HDAC1_Human (Q13547) negative effect;HDAC3_Human (O15379) negative effect;HDAC2_Human (Q92769) negative effect	Histone deacetylase 7 INHIBITOR;Histone deacetylase 5 INHIBITOR;Histone deacetylase 2 INHIBITOR;Histone deacetylase 6 INHIBITOR;Histone deacetylase 3 INHIBITOR;Histone deacetylase 1 INHIBITOR;Histone deacetylase 10 INHIBITOR;Histone deacetylase 9 INHIBITOR;Histone deacetylase 8 INHIBITOR;Histone deacetylase 11 INHIBITOR;Histone deacetylase 4 INHIBITOR	HDAC7_Human (Q8WUI4) negative effect;HDAC5_Human (Q9UQL6) negative effect;HDAC2_Human (Q92769) negative effect;HDAC6_Human (Q9UBN7) negative effect;HDAC3_Human (O15379) negative effect;HDAC1_Human (Q13547) negative effect;HDAC10_Human (Q969S8) negative effect;HDAC9_Human (Q9UKV0) negative effect;HDAC8_Human (Q9BY41) negative effect;HDAC11_Human (Q96DB2) negative effect;HDAC4_Human (P56524) negati…
MoA Reference	CPD0426	FK 228	HDAC^inhibitor	C/C=C1\NC(=O)[C@H]2CSSCCC=C[C@H](CC(=O)N[C@@H](C(=O)N2)C(C)C)OC(=O)[C@@H](NC1=O)C(C)C {A6=S;A14=S;A19=R;A29=S}	ROMIDEPSIN;CHROMODAX;ISTODAX;FK228;FR901228	IUPH_7006	histone deacetylase 3 Inhibitor;histone deacetylase 4 Inhibitor;histone deacetylase 2 Inhibitor;histone deacetylase 1 Inhibitor;histone deacetylase 5 Inhibitor;histone deacetylase 6 Inhibitor;histone deacetylase 7 Inhibitor;histone deacetylase 8 Inhibitor;histone deacetylase 9 Inhibitor	HDAC3_Human (O15379) negative effect;HDAC4_Human (P56524) negative effect;HDAC2_Human (Q92769) negative effect;HDAC1_Human (Q13547) negative effect;HDAC5_Human (Q9UQL6) negative effect;HDAC6_Human (Q9UBN7) negative effect;HDAC7_Human (Q8WUI4) negative effect;HDAC8_Human (Q9BY41) negative effect;HDAC9_Human (Q9UKV0) negative effect
MoA Reference	CPD0607	LMK 235	HDAC^inhibitor	Cc1cc(C)cc(c1)C(=O)NOCCCCCC(=O)NO
MoA Reference	CPD0621	M 344	HDAC^inhibitor	CN(C)c1ccc(cc1)C(=O)NCCCCCCC(=O)NO	4 DIMETHYLAMINO N (6 HYDROXYCARBAMOYETHYL)BENZAMIDE N HYDROXY 7 (4 DIMETHYLA MINOBENZOYL)AMINOHEPTANAMIDE
MoA Reference	CPD0626	MC 1742	HDAC^inhibitor	O=C(CCCCSC1=NC(=CC(=O)N1)c2ccc(cc2)c3ccccc3)NO
MoA Reference	CPD0663	MI 192	HDAC^inhibitor	C=C1CN(Cc2ccc(cc2)C(=O)Nc3ccccc3N)C(=O)c4ccccc14
MoA Reference	CPD0712	NCH 51	HDAC^inhibitor	CC(C)C(=O)SCCCCCCC(=O)Nc1nc(cs1)c2ccccc2
MoA Reference	CPD0791	PCI 34051	HDAC^inhibitor	COc1ccc(cc1)Cn2ccc3ccc(cc23)C(=O)NO
MoA Reference	CPD0882	Pyroxamide	HDAC^inhibitor	O=C(CCCCCCC(=O)Nc1cccnc1)NO	PYROXAMIDE
MoA Reference	CPD0937	SAHA	HDAC^inhibitor	O=C(CCCCCCC(=O)Nc1ccccc1)NO	VORINOSTAT;OCTANEDIOIC ACID HYDROXYAMIDE PHENYLAMIDE;SAHA;SHH;SUBERANILOHYDROXAMIC ACID;SUBEROYLANILIDE HYDROXAMIC ACID;VORINOSTATUM;ZOLINZA;N1-HYDROXY-N8-PHENYLOCTANEDIAMIDE;HEPTANEDIOIC ACID HYDROXYAMIDE PHENYLAMIDE;SUBEROYL ANILIDE HYDROXAMIC ACID;SUBEROYLANILIDE ACID;N-HYDROXY-N'-PHENYLOCTANEDIAMIDE;N-HYDROXY-6-(PHENYLAMINO)HEXANAMIDE;SUBEROYLAMIDE HYDROXAMIC ACID;VOTINOSTAT;SUBEROYL ANILIDE …	IUPH_6852;CMBL_CHEMBL98	histone deacetylase 6 Inhibitor;histone deacetylase 5 Inhibitor;histone deacetylase 8 Inhibitor;histone deacetylase 3 Inhibitor;histone deacetylase 2 Inhibitor;histone deacetylase 11 Inhibitor;histone deacetylase 10 Inhibitor;histone deacetylase 1 Inhibitor;histone deacetylase 9 Inhibitor	HDAC6_Human (Q9UBN7) negative effect;HDAC5_Human (Q9UQL6) negative effect;HDAC8_Human (Q9BY41) negative effect;HDAC3_Human (O15379) negative effect;HDAC2_Human (Q92769) negative effect;HDAC11_Human (Q96DB2) negative effect;HDAC10_Human (Q969S8) negative effect;HDAC1_Human (Q13547) negative effect;HDAC9_Human (Q9UKV0) negative effect	Histone deacetylase 6 INHIBITOR;Histone deacetylase 1 INHIBITOR;Histone deacetylase 2 INHIBITOR;Histone deacetylase 3 INHIBITOR	HDAC6_Human (Q9UBN7) negative effect;HDAC1_Human (Q13547) negative effect;HDAC2_Human (Q92769) negative effect;HDAC3_Human (O15379) negative effect
MoA Reference	CPD0949	SBHA	HDAC^inhibitor	O=C(CCCCCCC(=O)NO)NO
MoA Reference	CPD0955	Scriptaid	HDAC^inhibitor	O=C(CCCCCN1C(=O)c2cccc3cccc(C1=O)c23)NO	SCRIPTAID;GNF-PF-2024;SCRIPTIDE	IUPH_7505	histone deacetylase 9 Inhibitor;histone deacetylase 1 Inhibitor;histone deacetylase 2 Inhibitor;histone deacetylase 3 Inhibitor;histone deacetylase 4 Inhibitor;histone deacetylase 5 Inhibitor;histone deacetylase 6 Inhibitor;histone deacetylase 7 Inhibitor;histone deacetylase 8 Inhibitor	HDAC9_Human (Q9UKV0) negative effect;HDAC1_Human (Q13547) negative effect;HDAC2_Human (Q92769) negative effect;HDAC3_Human (O15379) negative effect;HDAC4_Human (P56524) negative effect;HDAC5_Human (Q9UQL6) negative effect;HDAC6_Human (Q9UBN7) negative effect;HDAC7_Human (Q8WUI4) negative effect;HDAC8_Human (Q9BY41) negative effect
MoA Reference	CPD0982	Sodium 4-Phenylbutyrate	HDAC^inhibitor	O=C(O)CCCc1ccccc1	PHENYLBUTYRIC ACID;4 PHENYL N BUTYRIC ACID;4 PHENYLBUTYRATE;4 PHENYLBUTYRIC ACID;BENZENEBUTYRIC ACID;PBA;PHENYLBUTYRATE;PHENYL N BUTYRIC ACID;É PHENYLBUTANOIC ACID;É PHENYLBUTYRIC ACID;AMMONAPS;TRIBUTYRATE;BUPHENYL;PHEBURANE;SODIUM PHENYLBUTYRATE;4-PHENYLBUTANOIC ACID;GAMMA-PHENYLBUTYRIC ACID	IUPH_8480
MoA Reference	CPD0983	Sodium butyrate	HDAC^inhibitor	CCCC(=O)O	BUTYRIC ACID;1 PROPANECARBOXYLIC ACID;BUTANOIC ACID;BUTYRATE;BUTYRICUM ACIDUM;ETHYLACETIC ACID;N BUTANOIC ACID;N BUTYRIC ACID;PROPYLFORMIC ACID;C4	IUPH_1059	FFA2 receptor Full Agonist;histone deacetylase 8 Inhibitor;FFA3 receptor Full Agonist;histone deacetylase 3 Inhibitor;histone deacetylase 2 Inhibitor;histone deacetylase 1 Inhibitor;HCA 2 receptor Agonist	FFAR2_Human (O15552) positive effect;HDAC8_Human (Q9BY41) negative effect;FFAR3_Human (O14843) positive effect;HDAC3_Human (O15379) negative effect;HDAC2_Human (Q92769) negative effect;HDAC1_Human (Q13547) negative effect;HCAR2_Human (Q8TDS4) positive effect
MoA Reference	CPD1035	TC-H 106	HDAC^inhibitor	Cc1ccc(cc1)NC(=O)CCCCCC(=O)Nc2ccccc2N
MoA Reference	CPD1042	TCS HDAC6 20b	HDAC^inhibitor	CC(C)C(=O)SCCCCC[C@H](NC(=O)OC(C)(C)C)C(=O)NC12CC3CC(CC(C3)C1)C2 {A11=S}
MoA Reference	CPD1087	Trichostatin A	HDAC^inhibitor	CC(/C=C/C(=O)NO)=C/[C@@H](C)C(=O)c1ccc(cc1)N(C)C {A9=R}	7 [4 (DIMETHYLAMINO)PHENYL] N HYDROXY 4,6 DIMETHYL 7 OXO 2,4 HEPTADIENAMIDE;TRICHOSTATIN A;TSA	IUPH_7005	histone deacetylase 2 Inhibitor;histone deacetylase 1 Inhibitor;histone deacetylase 3 Inhibitor;histone deacetylase 9 Inhibitor;histone deacetylase 4 Inhibitor;histone deacetylase 5 Inhibitor;histone deacetylase 6 Inhibitor;histone deacetylase 8 Inhibitor;histone deacetylase 7 Inhibitor	HDAC2_Human (Q92769) negative effect;HDAC1_Human (Q13547) negative effect;HDAC3_Human (O15379) negative effect;HDAC9_Human (Q9UKV0) negative effect;HDAC4_Human (P56524) negative effect;HDAC5_Human (Q9UQL6) negative effect;HDAC6_Human (Q9UBN7) negative effect;HDAC8_Human (Q9BY41) negative effect;HDAC7_Human (Q8WUI4) negative effect
MoA Reference	CPD1100	Tubacin	HDAC^inhibitor	O=C(CCCCCCC(=O)Nc1ccc(cc1)[C@@H]2O[C@@H](C[C@H](CSc3nc(c(o3)c4ccccc4)c5ccccc5)O2)c6ccc(cc6)CO)NO {A17=R;A19=S;A21=R}	TUBACIN;AC1O7Y2P	IUPH_7374	histone deacetylase 6 Inhibitor	HDAC6_Human (Q9UBN7) negative effect
MoA Reference	CPD1105	UF 010	HDAC^inhibitor	CCCCNNC(=O)c1ccc(Br)cc1
MoA Reference	CPD1117	Valproic acid, sodium salt	HDAC^inhibitor	CCCC(CCC)C(=O)O	VALPROIC ACID;2 N PROPYL N VALERIC ACID;2 PROPYL PENTANOIC ACID;2 PROPYLPENTANOIC ACID;2 PROPYLVALERIC ACID;4 HEPTANECARBOXYLIC ACID;ACIDE VALPROIQUE;ACIDO VALPROICO;ACIDUM VALPROICUM;DI N PROPYLACETIC ACID;DI N PROPYLESSIGSAURE;DIPROPYLACETIC ACID;DPA;N DPA;VALPROATE;VALPROINSAURE;VPA;CONVULEX;DEPAKINE;DEPRAKINE;ENCORATE;EPILIM;VALCOTE;VALPARIN;APO DIVALPROEX;APO VALPROIC;APO VALPROIC SYRUP;DEPA…	IUPH_7009;CMBL_CHEMBL109;CMBL_CHEMBL2105613;CMBL_CHEMBL433	histone deacetylase 1 Inhibitor	HDAC1_Human (Q13547) negative effect	Succinate-semialdehyde dehydrogenase, mitochondrial INHIBITOR	ALDH5A1_Human (P51649) negative effect
MoA Reference	CPD0022	17-DMAG hydrochloride	Heat shock protein^inhibitor	CO[C@H]1C=CC=C(C)C(=O)NC2=CC(=O)C(NCCN(C)C)=C(C[C@@H](C)C[C@H](OC)[C@H](O)[C@@H](C)C=C(C)[C@@H]1OC(N)=O)C2=O {A2=S;A24=R;A27=S;A30=R;A32=S;A37=S}	ALVESPIMYCIN;17 (DIMETHYLAMINOETHYLAMINO) 17 DEMETHOXYGELDANAMYCIN;17 DMAG;17-DMAG	IUPH_9828	heat shock protein 90 alpha family class A member 1 Inhibitor	HSP90AA1_Human (P07900) negative effect
MoA Reference	CPD0075	AEG 3482	Heat shock protein^inhibitor	NS(=O)(=O)c1nn2cc(nc2s1)c3ccccc3
MoA Reference	CPD0195	BIIB 021	Heat shock protein^inhibitor	COc1c(C)cnc(Cn2cnc3c2nc(N)nc3Cl)c1C	BIIB021	IUPH_9258	heat shock protein 90 alpha family class A member 1 Inhibitor;coactivator associated arginine methyltransferase 1 Inhibitor	HSP90AA1_Human (P07900) negative effect;CARM1_Human (Q86X55) negative effect
MoA Reference	CPD0246	CCT 018159	Heat shock protein^inhibitor	CCc1cc(c2n[nH]c(C)c2c3ccc4OCCOc4c3)c(O)cc1O	4 [4 (2,3 DIHYDRO 1,4 BENZODIOXIN 6 YL) 3 METHYL 1H PYRAZOL 5 YL] 6 ETHYLBENZENE 1,3 DIOL
MoA Reference	CPD0381	EC 144	Heat shock protein^inhibitor	COc1c(C)cnc(Cn2cc(C#CCC(C)(C)O)c3c2nc(N)nc3Cl)c1C
MoA Reference	CPD0449	ganetespib	Heat shock protein^inhibitor	CC(C)c1cc(C2=NNC(=O)N2c3ccc4c(ccn4C)c3)c(O)cc1O	GANETESPIB;3-(2,4-DIHYDROXY-5-ISOPROPYLPHENYL)-4-(1-METHYL-1H-INDOL-5-YL)-1H-1,2,4-TRIAZOL-5(4H)-ONE	CMBL_CHEMBL2103879			Heat shock protein HSP 90-beta INHIBITOR;Heat shock protein HSP 90-alpha INHIBITOR	HSP90AB1_Human (P08238) negative effect;HSP90AA1_Human (P07900) negative effect
MoA Reference	CPD0451	gedunin	Heat shock protein^inhibitor	CC(=O)O[C@@H]1C[C@H]2C(C)(C)C(=O)C=C[C@]2(C)[C@H]3CC[C@@]4(C)[C@@H](OC(=O)[C@H]5O[C@@]45[C@]13C)c6ccoc6 {A4=R;A6=R;A14=R;A16=R;A19=S;A21=S;A25=S;A27=R;A28=S}
MoA Reference	CPD0750	NVP-AUY922	Heat shock protein^inhibitor	CCNC(=O)c1noc(c1c2ccc(cc2)CN3CCOCC3)c4cc(c(O)cc4O)C(C)C	LUMINESPIB;AUY922;NVP-AUY922	IUPH_9261	heat shock protein 90 alpha family class B member 1 Inhibitor;TNF receptor associated protein 1 Inhibitor	HSP90AB1_Human (P08238) negative effect;TRAP1_Human (Q12931) negative effect
MoA Reference	CPD0752	NVP-HSP990	Heat shock protein^inhibitor	COc1cccc(n1)c2cc(F)ccc2[C@H]3Cc4nc(N)nc(C)c4C(=O)N3 {A15=R}
MoA Reference	CPD0838	pifithrin-mu	Heat shock protein^inhibitor	NS(=O)(=O)C#Cc1ccccc1
MoA Reference	CPD0879	PU H71	Heat shock protein^inhibitor	CC(C)NCCCn1c(nc2c1ncnc2N)Sc3cc4OCOc4cc3I	PU H71
MoA Reference	CPD0701	NAB 2	HECT family^activator|Ubiquitin E3 ligase^activator	Cc1ccc(C)c(c1)n2cnc3cc(ccc23)C(=O)NCc4ccccc4Cl
MoA Reference	CPD0054	A01	HECT family^inhibitor|Ubiquitin E3 ligase^inhibitor	Cc1ccnn1c2ccc(cc2)C(=O)N3CCN(CC3)S(=O)(=O)c4ccc(Cl)c(c4)C(F)(F)F
MoA Reference	CPD0496	Heclin	HECT family^inhibitor|Ubiquitin E3 ligase^inhibitor	CCc1ccc(/C=C/C(=O)Nc2ccc(cc2)C(C)=O)o1
MoA Reference	CPD0717	nesbuvir	Hepatitis C virus RNA synthesis^inhibitor	CNC(=O)c1c2cc(c(cc2oc1c3ccc(F)cc3)N(CCO)S(C)(=O)=O)C4CC4	NESBUVIR
MoA Reference	CPD0676	MK-8033	HGF receptor family^inhibitor	Cn1cc(cn1)c2cnc3C=Cc4ccc(cc4C(=O)c3c2)CS(=O)(=O)NCc5ccccn5	C-[3-(1-METHYL-1H-PYRAZOL-4-YL)-5-OXO-5H-BENZO[4,5]CYCLOHEPTA[1,2-B]PYRIDIN-7-YL]-N-PYRIDIN-2-YLMETHYL-METHANESULFONAMIDE;MK-8033	CMBL_CHEMBL2323775			Macrophage-stimulating protein receptor INHIBITOR;Hepatocyte growth factor receptor INHIBITOR	MST1R_Human (Q04912) negative effect;MET_Human (P08581) negative effect
MoA Reference	CPD0802	PF 04217903 mesylate	HGF receptor family^inhibitor	OCCn1cc(cn1)c2cnc3nnn(Cc4ccc5ncccc5c4)c3n2	PF 04217903;2-(4-(1-(QUINOLIN-6-YLMETHYL)-1H-[1,2,3]TRIAZOLO[4,5-B]PYRAZIN-6-YL)-1H-PYRAZOL-1-YL)-ETHANOL;PF-04217903;2-(4-(1-(QUINOLIN-6-YLMETHYL)-1H-[1,2,3]TRIAZOLO[4,5-B]PYRAZIN-6-YL)-1H-PYRAZOL-1-YL)ETHANOL	CMBL_CHEMBL2001019			Hepatocyte growth factor receptor INHIBITOR	MET_Human (P08581) negative effect
MoA Reference	CPD0969	SGX 523	HGF receptor family^inhibitor	Cn1cc(cn1)c2ccc3nnc(Sc4ccc5ncccc5c4)n3n2	6 {[6 (1 METHYL 1H PYRAZOL 4 YL)[1,2,4]TRIAZOLO[4,3 B]PYRIDAZIN 3 YL]SULFANYL}QUINOLINE;SGX-523;SGX523;6-(6-(1-METHYL-1H-PYRAZOL-4-YL)-[1,2,4]TRIAZOLO[4,3-B]PYRIDAZIN-3-YLTHIO)QUINOLINE	IUPH_5709;CMBL_CHEMBL1236107	MET proto oncogene receptor tyrosine kinase Inhibitor	MET_Human (P08581) negative effect	Hepatocyte growth factor receptor INHIBITOR	MET_Human (P08581) negative effect
MoA Reference	CPD1067	tivantinib	HGF receptor family^inhibitor|Microtubule^inhibitor	O=C1NC(=O)[C@@H](c2cn3CCCc4cccc2c34)[C@@H]1c5c[nH]c6ccccc56 {A5=R;A18=R}	TIVANTINIB;ARQ-197;ARQ197	IUPH_7948;CMBL_CHEMBL2103882	MET proto oncogene receptor tyrosine kinase Inhibitor	MET_Human (P08581) negative effect	Hepatocyte growth factor receptor INHIBITOR	MET_Human (P08581) negative effect
MoA Reference	CPD0100	AMG458	HGF receptor family^inhibitor|VEGFR family^inhibitor	COc1ccc2c(c1)nccc2Oc3ccc(nc3)NC(=O)C4=C(C)N(CC(C)(C)O)N(C4=O)c5ccccc5
MoA Reference	CPD0467	GN 44028	HIF^inhibitor	c1ccc2c(c1)Cc3c(n[nH]c23)Nc4ccc5OCCOc5c4
MoA Reference	CPD0569	KC7F2	HIF^inhibitor	O=S(=O)(NCCSSCCNS(=O)(=O)c1cc(Cl)ccc1Cl)c2cc(Cl)ccc2Cl
MoA Reference	CPD1040	TC-S 7009	HIF^inhibitor	O=[N+]([O-])c1c2nonc2ccc1Nc3cc(F)cc(Cl)c3
MoA Reference	CPD0070	acrivastine	Histamine receptor^antagonist	Cc1ccc(cc1)C(=C/CN2CCCC2)/c3cccc(/C=C/C(=O)O)n3	ACRIVASTINE;(2E) 3 {6 [(1E) 1 (4 METHYLPHENYL) 3 (PYRROLIDIN 1 YL)PROP 1 EN 1 YL]PYRIDIN 2 YL}ACRYLIC ACID;SEMPREX D;ACRIVASTINE + PSEUDOEPHEDRINE;(E)-3-[6-((E)-3-PYRROLIDIN-1-YL-1-P-TOLYL-PROPENYL)-PYRIDIN-2-YL]-ACRYLIC ACID;SEMPREX-D;3-{6-[1-(4-METHYLPHENYL)-3-TETRAHYDRO-1H-1-PYRROLYL-(E)-1-PROPENYL]-2-PYRIDYL}-(E)-2-PROPENOIC ACID	CMBL_CHEMBL1224			Histamine H1 receptor ANTAGONIST	HRH1_Human (P35367) negative effect
MoA Reference	CPD0088	alimemazine	Histamine receptor^antagonist	CC(CN(C)C)CN1c2ccccc2Sc3ccccc13.CC(CN(C)C)CN1c2ccccc2Sc3ccccc13	ALIMEMAZINE;METHYLPROMAZINE;REPELTIN;TRIMEPRAZINE;ALIMEZINE;NEDELTRAN;PANECTYL;THERALEN;THERALENE;VALLERGAN;PANECTYL 2.5 LIQ;PANECTYL TAB;TEMARIL;TRIMEPRAZINE TARTRATE	IUPH_7237;CMBL_CHEMBL1713082	H 1 receptor Antagonist		Histamine H1 receptor ANTAGONIST	HRH1_Human (P35367) negative effect
MoA Reference	CPD0115	antazoline	Histamine receptor^antagonist	c1ccc(cc1)CN(CC2=NCCN2)c3ccccc3	ANTAZOLINE;VASOCON A;ALBALON A;COOPER A.R.;NESTABS ONE;OPHTRIVIN A OPHTHALMIC DPS;REFRESH EYE ALLERGY RELIEF;STERITEARS AR;VASOCON A EYE DROPS;VASOCON A OPH SOLN;ZINCFRIN A;ANTAZOLINE + NAPHAZOLINE;ANTAZOLINE + XYLOMETAZOLINE;ANTAZOLINE + NAPHAZOLINE + ZINC SULFATE;ANTAZOLINE + CHOLECALCIFEROL + CYANOCOBALAMIN + FOLIC ACID + IRON + MAGNESIUM OXIDE + PYRIDOXINE + TOCOPHEROL + VITAMIN C + ZINC OXID…	IUPH_7116;CMBL_CHEMBL1200550			Histamine H1 receptor ANTAGONIST	HRH1_Human (P35367) negative effect
MoA Reference	CPD0136	astemizole	Histamine receptor^antagonist	COc1ccc(cc1)CCN2CCC(CC2)Nc3nc4ccccc4n3Cc5ccc(F)cc5	ASTEMIZOLE;1 (P FLUOROBENZYL) 2 ((1 (2 (P METHOXYPHENYL)ETHYL)PIPERID 4 YL)AMINO)BENZIMIDAZOLE;1 (P FLUOROBENZYL) 2 ((1 (P METHOXYPHENETHYL) 4 PIPERIDYL)AMINO)BENZIMIDAZOLE;ASTEMISON;ASTEMIZOL;ASTEMIZOLUM;ACEMIZ;ALERKIN;ASTESEN;HISMANAL;HISTALONG;LERGIBRUMIZOL;STEMIZ;HISMANAL TAB;HISMANAL SUSPENSION;[1-(4-FLUORO-BENZYL)-1H-BENZOIMIDAZOL-2-YL]-{1-[2-(4-METHOXY-PHENYL)-ETHYL]-PIPERIDIN-4-YL}-AMINE …	IUPH_2603;CMBL_CHEMBL296419	H 1 receptor Antagonist;K v 10.1 Channel blocker;K v 11.1 Channel blocker	HRH1_Human (P35367) negative effect;KCNH1_Human (O95259) negative effect;KCNH2_Human (Q12809) negative effect	Histamine H1 receptor ANTAGONIST	HRH1_Human (P35367) negative effect
MoA Reference	CPD0164	azelastine	Histamine receptor^antagonist	CN1CCCC(CC1)N2N=C(Cc3ccc(Cl)cc3)c4ccccc4C2=O	AZELASTINE;4 (P CHLOROBENZYL) 2 (HEXAHYDRO 1 METHYL 1H AZEPIN 4 YL) 1 (2H) PHTHALAZINONE;AZELASTINA;AZELASTINUM;ASTELIN;ASTEPRO;AZELASTINE HCL NASAL;AZELASTINE HYDROCHLORIDE;DYMISTA;OPTIVAR;TICALAST;AZELASTINE + FLUTICASONE PROPIONATE;A-5610;E-0659;RHINOLAST;W-2979M;RAC-AZELASTINE HYDROCHLORIDE	IUPH_7121;CMBL_CHEMBL1200809	H 1 receptor Antagonist	HRH1_Human (P35367) negative effect	Histamine H1 receptor ANTAGONIST	HRH1_Human (P35367) negative effect
MoA Reference	CPD0237	carbinoxamine	Histamine receptor^antagonist	CN(C)CCOC(c1ccc(Cl)cc1)c2ccccn2	CARBINOXAMINE;(+ ) CARBINOXAMINE;{2 [(4 CHLORO PHENYL) PYRIDIN 2 YL METHOXY] ETHYL} DIMETHYL AMINE;2 (P CHLORO ALPHA (2 (DIMETHYLAMINO)ETHOXY)BENZYL)PYRIDINE;CARBINOXAMIN;CARBINOXAMINA;CARBINOXAMINE BASE;CARBINOXAMINUM;PARACARBINOXAMINE;ALLERGEFON;CLISTIN;HISTIN;KARBINAL;ROTOXAMINE;SATINMIN;ARBINOXA;CARBINOXAMINE MALEATE;KARBINAL ER;RYVENT	IUPH_7139;CMBL_CHEMBL1200974			Histamine H1 receptor ANTAGONIST	HRH1_Human (P35367) negative effect
MoA Reference	CPD0277	cimetidine	Histamine receptor^antagonist	C/N=C(\NC#N)NCCSCc1nc[nH]c1C	CIMETIDINE;1 CYANO 2 METHYL 3 (2 (((5 METHYL 4 IMIDAZOLYL)METHYL)THIO)ETHYL)GUANIDINE;2 CYANO 1 METHYL 3 (2 (((5 METHYLIMIDAZOL 4 YL)METHYL)THIO)ETHYL)GUANIDINE;CIMETAG;CIMETIDIN;CIMETIDINA;CIMETIDINUM;N CYANO N' METHYL N'' (2 ([(5 METHYL 1H IMIDAZOL 4 YL)METHYL]SULFANYL)ETHYL)GUANIDINE;N'' CYANO N METHYL N' (2 {[(5 METHYL 1H IMIDAZOL 4 YL)METHYL]THIO}ETHYL)GUANIDINE;TAGAMET HB;ULCERFEN;TAGAMET H…	IUPH_1231;CMBL_CHEMBL30;CMBL_CHEMBL1201051	Plasma membrane monoamine transporter Inhibitor;Multidrug and toxin extrusion Inhibitor;MATE2 Inhibitor;H 2 receptor Antagonist	SLC29A4_Human (Q7RTT9) negative effect;SLC47A1_Human (Q96FL8) negative effect;SLC47A2_Human (Q86VL8) negative effect;HRH2_Human (P25021) negative effect	Histamine H2 receptor ANTAGONIST	HRH2_Human (P25021) negative effect
MoA Reference	CPD0361	diphenhydramine	Histamine receptor^antagonist	CN(C)CCOC(c1ccccc1)c2ccccc2	DIMENHYDRINATE;(O BENZHYDRYL(DIMETHYLAMINO)ETHANOL) 8 CHLOROTHEOPHYLLINATE;8 CHLORO 1,3 DIMETHYL 3,7 DIHYDRO 1H PURINE 2,6 DIONE 2 (DIPHENYLMETHOXY) N,N DIMETHYLETHANAMINE (1:1);BENZHYDRYL BETA DIMETHYLAMINOETHYLETHER 8 CHLOROTHEOPHYLLINE;BETA DIMETHYLAMINOETHYL BENZHYDRYL ETHER 1,3 DIMETHYL 8 CHLOROXANTHINE;DIMENHIDRINATO;DIMENHYDRINATUM;DIPHENHYDRAMINE 8 CHLOROTHEOPHYLLINATE;DIPHENHYDRAMINE 8 C…
MoA Reference	CPD0384	emedastine	Histamine receptor^antagonist	CCOCCn1c2ccccc2nc1N3CCCN(C)CC3	EMEDASTINE;1 (2 ETHOXY ETHYL) 2 (4 METHYL [1,4]DIAZEPAN 1 YL) 1H BENZOIMIDAZOLE;1 (2 ETHOXYETHYL) 2 (HEXAHYDRO 4 METHYL 1H 1,4 DIAZEPIN 1 YL)BENZIMIDAZOLE;1 [2 (ETHOXY)ETHYL] 2 (4 METHYL 1 HOMOPIPERAZINYL)BENZIMIDAZOLE;EMEDASTINA;EMEDASTINUM;EMADINE;AL-3432A;EMEDASTINE DIFUMARATE	IUPH_7174;CMBL_CHEMBL2103739			Histamine H1 receptor ANTAGONIST	HRH1_Human (P35367) negative effect
MoA Reference	CPD0390	epinastine	Histamine receptor^antagonist	NC1=NCC2c3ccccc3Cc4ccccc4N12	EPINASTINE;(+ ) EPINASTINE;3 AMINO 9,13B DIHYDRO 1H DIBENZ(C,F)IMIDAZO(1,5 A)AZEPINE;EPINASTIN;EPINASTINA;EPINASTINUM;ALEGAIN;ALENAPION;ALESION;ALESIOTEC;ALKET;ALLERNOTHIN;ALLERSTIN;ALPEED;APLATIN;ARESTEN;ASMOT;ATERGIT;AZUSALEON;ELPINAN;EPINAZION;EPIOFTAL;FLURINOL;HELVOTTZ;KAI LAI ZHI;PINASION;PURIVIST;RELENASTINE;RELESTAT;TALERC;TIMKENT;YUPITEL;ELESTAT;EPINASTINE HYDROCHLORIDE	IUPH_7176;CMBL_CHEMBL1200491	H 1 receptor Antagonist	HRH1_Human (P35367) negative effect	Histamine H1 receptor ANTAGONIST	HRH1_Human (P35367) negative effect
MoA Reference	CPD0415	famotidine	Histamine receptor^antagonist	N=C(N)Nc1nc(cs1)CSCCC(=N)NS(N)(=O)=O	FAMOTIDINE;(1 AMINO 3 (((2 ((DIAMINOMETHYLENE)AMINO) 4 THIAZOLYL)METHYL)THIO)PROPYLIDENE)SULFAMIDE;3 (((2 ((AMINOIMINOMETHYL)AMINO) 4 THIAZOLYL)METHYL)THIO) N (AMINOSULFONYL)PROPANIMIDAMIDE;3 (((2 ((DIAMINOMETHYLENE)AMINO) 4 THIAZOLYL)METHYL)THIO) N(SUP 2) SULFAMOYLPROPIONAMIDINE;FAMOTIDINA;FAMOTIDINUM;N SULFAMOYL 3 ((2 GUANIDINOTHIAZOL 4 YL)METHYLTHIO)PROPIONAMIDE;AMFAMOX;ANTODINE;CONFOBOS;CRONO…	IUPH_7074;CMBL_CHEMBL902	H 2 receptor Antagonist	HRH2_Human (P25021) negative effect	Histamine H2 receptor ANTAGONIST	HRH2_Human (P25021) negative effect
MoA Reference	CPD0422	fexofenadine	Histamine receptor^antagonist	CC(C)(C(=O)O)c1ccc(cc1)C(O)CCCN2CCC(CC2)C(O)(c3ccccc3)c4ccccc4 {A12=q}	FEXOFENADINE;4 (1 HYDROXY 4 (4 (HYDROXYDIPHENYLMETHYL) 1 PIPERIDINYL)BUTYL) ALPHA,ALPHA DIMETHYLBENZENEACETIC ACID;CARBOXYTERFENADINE;TERFENADINE ACID METABOLITE;TERFENADINE CARBOXYLATE;TERFENADINE COOH;FASTOFEN;FEXIDINE;TELFAST;VIFAS;24 HOUR ALLERGY;7 SELECT ALLERGY RELIEF;ALLEGRA;ALLEGRA 12 HOUR;ALLEGRA 24 HOUR;ALLEGRA ALLERGY;ALLEGRA D 12 HOUR ALLERGY AND CONGESTION;ALLEGRA D 12 HOUR;ALLEGRA D…	IUPH_4819;CMBL_CHEMBL1200618	H 1 receptor Antagonist	HRH1_Human (P35367) negative effect	Histamine H1 receptor ANTAGONIST	HRH1_Human (P35367) negative effect
MoA Reference	CPD0574	ketotifen	Histamine receptor^antagonist	CN1CCC(CC1)=C2c3ccsc3C(=O)Cc4ccccc24	KETOTIFEN;KETOTIFENE;KETOTIFENO;KETOTIFENUM;TOTIFEN;ZASTEN;ALAWAY;ALLERGY EYE;ALLERGY EYE DROPS;ALLERGY EYE ORIGINAL PRESCRIPTION STRENGTH;ALLERGY RELIEF EYE;ALLERGY RELIEF EYE DROPS;ANTIHISTAMINE EYE;APO KETOTIFEN SYR;CARE ONE ALLERGY EYE;CARE ONE EYE ITCH RELIEF;EQUALINE EYE ITCH RELIEF;EQUATE EYE ITCH RELIEF;EQUATE ITCHY EYE;EYE ITCH;EYE ITCH RELIEF;GOOD NEIGHBOR PHARMACY EYE ITCH RELIEF;GOOD …	IUPH_7206;CMBL_CHEMBL1633	H 1 receptor Antagonist	HRH1_Human (P35367) negative effect	Histamine H1 receptor ANTAGONIST	HRH1_Human (P35367) negative effect
MoA Reference	CPD0595	levocabastine	Histamine receptor^antagonist	C[C@@H]1CN(CC[C@]1(C(=O)O)c2ccccc2)[C@H]3CC[C@@](C#N)(CC3)c4ccc(F)cc4 {A1=S;A6=R}	LEVOCABASTINE;LEVOCABASTIN;LEVOCABASTINA;LEVOCABASTINUM;LIVOSTIN;LIVOSTIN EYE DROPS;LIVOSTIN SUS NAS;LEVOCOBASTINE;LEVOCABASTINE HYDROCHLORIDE	IUPH_1586;CMBL_CHEMBL1237102	NTS 2 receptor Full Agonist	NTSR2_Human (O95665) positive effect	Histamine H1 receptor ANTAGONIST	HRH1_Human (P35367) negative effect
MoA Reference	CPD0612	loratadine	Histamine receptor^antagonist	CCOC(=O)N1CCC(CC1)=C2c3ccc(Cl)cc3CCc4cccnc24	LORATADINE;LORATADINA;LORATADINUM;AEROTINA;ALAVERT;BILOINA;CIVERAN;CLARITIN;FRISTAMIN;HISTALORAN;LOMILAN;LORACERT;LORADEX;LORANOX;LORASTINE;LORATYNE;LORITINE;NULAREF;RESTAMINE;ROLETRA;SENSIBIT;24 HOUR ALLERGY RELIEF;24 HOUR ALLERGY REMEDY;7 SELECT ALLERGY RELIEF;ALAVERT ALLERGY;ALAVERT ALLERGY SINUS D 12;ALLEGY RELIEF 24 HOUR NON DROWSY;ALLERCLEAR D 24 HOUR;ALLERGY;ALLERGY AND CONGESTION RELIEF;A…	IUPH_7216;CMBL_CHEMBL998	B 0 AT2 Inhibitor;H 1 receptor Antagonist	SLC6A15_Human (Q9H2J7) negative effect;HRH1_Human (P35367) negative effect	Histamine H1 receptor ANTAGONIST	HRH1_Human (P35367) negative effect
MoA Reference	CPD0638	mepyramine	Histamine receptor^antagonist	COc1ccc(cc1)CN(CCN(C)C)c2ccccn2	MEPYRAMINE;N (P METHOXYBENZYL) N',N' DIMETHYL N (ALPHA PYRIDYL)ETHYLENEDIAMINE;N [(4 METHOXYPHENYL)METHYL] N',N' DIMETHYL N 2 PYRIDINYL 1,2 ETHANEDIAMINE;N',N' DIMETHYL N (P METHOXYBENZYL) N (2 PYRIDYL)ETHYLENEDIAMINE;PYRANISAMINE;PYRILAMINE;ANTITUSSIVE DECONG ANTIHISTAMINE SYR;ARA MENSTRUAL COMPLETE;BABYS OWN COUGH SYR;BRONCHODEX FORT DM SYR;BRONCHOSIRUM POUR ENFANTS;BUSCAPINA;CALDOMINE DH ADULT…	IUPH_1220;IUPH_1227;IUPH_3957;CMBL_CHEMBL1201006	H 1 receptor Inverse Agonist;H 4 receptor Antagonist	HRH1_Human (P35367) negative effect;HRH4_Human (Q9H3N8) negative effect	Histamine H1 receptor ANTAGONIST	HRH1_Human (P35367) negative effect
MoA Reference	CPD0646	methantheline	Histamine receptor^antagonist	CC[N+](C)(CC)CCOC(=O)C1c2ccccc2Oc3ccccc13	METHANTHELINE;METHANTHELINIUM;METHANTHELINUM;BANTHINE;VAGANTIN;METHANTHELINE BROMIDE	CMBL_CHEMBL1200988			Histamine H2 receptor ANTAGONIST	HRH2_Human (P25021) negative effect
MoA Reference	CPD0649	methdilazine	Histamine receptor^antagonist	CN1CCC(CN2c3ccccc3Sc4ccccc24)C1	METHDILAZINE;METHDILAZINUM;METODILAZINA;DILOSYN;TACARYL;METHDILAZINE HYDROCHLORIDE	IUPH_7231;CMBL_CHEMBL1200959;CMBL_CHEMBL1200532			Histamine H1 receptor ANTAGONIST	HRH1_Human (P35367) negative effect
MoA Reference	CPD0726	nizatidine	Histamine receptor^antagonist	CNC(=C/[N+](=O)[O-])/NCCSCc1csc(CN(C)C)n1	NIZATIDINE;NIZATIDINA;NIZATIDINUM;ACINON;TAZAC;APO NIZATIDINE;AXID;AXID AR;DOM NIZATIDINE;GEN NIZATIDINE;NIZATIDINE SOLUTION;NIZATIDINE 150;NIZATIDINE 300;NOVO NIZATIDINE;NU NIZATIDINE;PHL NIZATIDINE;PMS NIZATIDINE;LY-139037;5-NITRO-FURAN-2-CARBALDEHYDE OXIME (NIZATIDINE);N-{2-[({2-[(DIMETHYLAMINO)METHYL]-1,3-THIAZOL-4-YL}METHYL)THIO]ETHYL}-N-[(E)-1-(METHYLAMINO)-2-NITROVINYL]AMINE;N-(2-((2-((DIM…	IUPH_7248;CMBL_CHEMBL653			Histamine H2 receptor ANTAGONIST	HRH2_Human (P25021) negative effect
MoA Reference	CPD0761	olopatadine	Histamine receptor^antagonist	CN(C)CC/C=C\1c2ccccc2COc3ccc(cc\13)CC(=O)O	OLOPATADINE;OLOPATADIN;OLOPATADINA;OLOPATADINUM;OPATANOL;ALCHEK;ALERCHEK;ALLELOCK;PATANOL S;ACT OLOPATADINE;APO OLOPATADINE;JAMP OLOPATADINE;MINT OLOPATADINE;OLOPATADINE HYDROCHLORIDE;OLOPATADINE HYDROCHLORIDE NASAL;OLOPATADINE OPHTHALMIC SOLUTION;PATADAY;PATANASE;PATANOL;PAZEO;SANDOZ OLOPATADINE;ALO-4943A;KW-4679;[11-(3-DIMETHYLAMINO-PROPYLIDENE)-6,11-DIHYDRO-DIBENZO[B,E]OXEPIN-2-YL]-ACETIC ACID…	IUPH_7249;CMBL_CHEMBL1719			Histamine H1 receptor ANTAGONIST	HRH1_Human (P35367) negative effect
MoA Reference	CPD0869	promethazine	Histamine receptor^antagonist	CC(CN1c2ccccc2Sc3ccccc13)N(C)C	PROMETHAZINE;(2 DIMETHYLAMINO 2 METHYL)ETHYL N DIBENZOPARATHIAZINE;10 (2 DIMETHYLAMINOPROPYL)PHENOTHIAZINE;10 [2 (DIMETHYLAMINO)PROPYL]PHENOTHIAZINE;N (2' DIMETHYLAMINO 2' METHYL)ETHYLPHENOTHIAZINE;N,N,ALPHA TRIMETHYL 10H PHENOTHIAZINE 10 ETHANAMINE;N,N, TRIMETHYL 10H PHENOTHIAZINE 10 ETHANAMINE;PROAZAMINE;PROMETAZINA;PROMETHAZINUM;AVOMINE;FARGAN;FARGANESSE;LERGIGAN;PROTHIAZINE;RECEPTOZINE;ROMERG…	IUPH_7282;CMBL_CHEMBL1200750	H 1 receptor Antagonist	HRH1_Human (P35367) negative effect	Histamine H1 receptor ANTAGONIST	HRH1_Human (P35367) negative effect
MoA Reference	CPD0901	ranitidine	Histamine receptor^antagonist	CNC(=C[N+](=O)[O-])NCCSCc1ccc(CN(C)C)o1 {B2,3=x}	RANITIDINE;RAN;RANITIDINA;RANITIDINUM;ALQUEN;CORALEN;GASTROLAV;GASTROSEDOL;KURACID;NU RANIT;PEP RANI;PTINOLIN;RANIBERL;RANIBLOC;RANICUX;RANIDIL;RANIDIN;RANIDINE;RANIDURA;RANIFUR;RANIGAST;RANIPLEX;RANISAN;RANITAB;RANITIC;RANITIDIN;RANITIN;RANITINE;RANOBEL;RANTACID;RANUBER;RENATAC;SOSTRIL;TANIDINA;TORIOL;ULCODIN;ZANDID;ZANTIC;7 SELECT ACID REDUCER;ACID REDUCER;ACID REDUCER MAXIMUM STRENGTH;ACID RED…	IUPH_1234;CMBL_CHEMBL2110372;CMBL_CHEMBL2111286	H 2 receptor Antagonist	HRH2_Human (P25021) negative effect	Histamine H2 receptor ANTAGONIST	HRH2_Human (P25021) negative effect
MoA Reference	CPD1051	terfenadine	Histamine receptor^antagonist	CC(C)(C)c1ccc(cc1)C(O)CCCN2CCC(CC2)C(O)(c3ccccc3)c4ccccc4	TERFENADINE;(RS) 1 (4 TERT BUTYLPHENYL) 4 {4 [HYDROXY(DIPHENYL)METHYL]PIPERIDIN 1 YL} BUTAN 1 OL;TERFENADIN;TERFENADINA;TERFENADINUM;BRONAL;DAYLERT;SELDANE;SERVININ;TELDANE;TERFED;TERFENADIN AL;TERFENADINE FLX;TERFIN;TERNADIN;TREXYL;TRILUDAN;ALLERGY RELIEF;APO TERFENADINE TAB;APO TERFENADINE TABLETS;NOVO TERFENADINE TAB;PHARMAPLUS ONCE A DAY ALLERGY CAPLET;SELDANE SUS;SELDANE TAB;RMI-9918	IUPH_2608	CYP2J2 Inhibitor;H 1 receptor Antagonist;K v 10.1 Channel blocker;K v 11.1 Channel blocker	CYP2J2_Human (P51589) negative effect;HRH1_Human (P35367) negative effect;KCNH1_Human (O95259) negative effect;KCNH2_Human (Q12809) negative effect
MoA Reference	CPD0228	C646	Histone acetyltransferase^inhibitor	CC1=NN(C(=O)/C1=C\c2ccc(o2)c3cc(C)c(C)cc3[N+](=O)[O-])c4ccc(cc4)C(=O)O	C646	IUPH_7004	E1A binding protein p300 Inhibitor	EP300_Human (Q09472) negative effect
MoA Reference	CPD0583	L002	Histone acetyltransferase^inhibitor	COc1ccc(cc1)S(=O)(=O)ON=C2C=C(C)C(=O)C(C)=C2
MoA Reference	CPD0328	Daminozide	Histone demethylase^inhibitor	CN(C)NC(=O)CCC(=O)O	DAMINOZIDE;B 995;DMASA;SADH	IUPH_7025	lysine demethylase 2A Inhibitor;lysine demethylase 7A Inhibitor;PHD finger protein 8 Inhibitor	KDM2A_Human (Q9Y2K7) negative effect;KDM7A_Human (Q6ZMT4) negative effect;PHF8_Human (Q9UPP1) negative effect
MoA Reference	CPD0475	GSK J4	Histone demethylase^inhibitor	CCOC(=O)CCNc1cc(nc(n1)c2ccccn2)N3CCc4ccccc4CC3	GSK-J4;GSK J4;GSKJ4	IUPH_8979	lysine demethylase 6B Inhibitor;lysine demethylase 6A Inhibitor;lysine demethylase 5B Inhibitor;lysine demethylase 5C Inhibitor	KDM6B_Human (O15054) negative effect;KDM6A_Human (O15550) negative effect;KDM5B_Human (Q9UGL1) negative effect;KDM5C_Human (P41229) negative effect
MoA Reference	CPD0477	GSK LSD 1 dihydrochloride	Histone demethylase^inhibitor	c1ccc(cc1)[C@@H]2C[C@H]2NC3CCNCC3 {A6=S;A8=R}	GSK-LSD1	IUPH_8241	lysine demethylase 1A Inhibitor	KDM1A_Human (O60341) negative effect
MoA Reference	CPD0540	IOX 1	Histone demethylase^inhibitor	O=C(O)c1ccc(O)c2ncccc12	IOX1	IUPH_8230	lysine demethylase 6B Inhibitor;egl 9 family hypoxia inducible factor 1 Inhibitor;lysine demethylase 3A Inhibitor;lysine demethylase 4C Inhibitor	KDM6B_Human (O15054) negative effect;EGLN1_Human (Q9GZT9) negative effect;KDM3A_Human (Q9Y4C1) negative effect;KDM4C_Human (Q9H3R0) negative effect
MoA Reference	CPD0559	JIB 04	Histone demethylase^inhibitor	Clc1ccc(nc1)N/N=C(c2ccccc2)/c3ccccn3
MoA Reference	CPD0740	NSC 636819	Histone demethylase^inhibitor	O=[N+]([O-])c1cc(c(/C=C/c2ccc(Cl)c(Cl)c2)cc1/C=C/c3ccc(Cl)c(Cl)c3)[N+](=O)[O-]
MoA Reference	CPD0789	PBIT	Histone demethylase^inhibitor	Cc1ccc(cc1)N2Sc3ccccc3C2=O	PBIT	IUPH_7026	lysine demethylase 5C Inhibitor;lysine demethylase 5B Inhibitor;lysine demethylase 5A Inhibitor	KDM5C_Human (P41229) negative effect;KDM5B_Human (Q9UGL1) negative effect;KDM5A_Human (P29375) negative effect
MoA Reference	CPD0933	S 2101	Histone demethylase^inhibitor	N[C@@H]1C[C@H]1c2cc(F)cc(F)c2OCc3ccccc3 {A1=q;A3=q}
MoA Reference	CPD1031	TC-E 5002	Histone demethylase^inhibitor	O=C(O)CCN(O)C(=O)CCCCCCCCC1CC1
MoA Reference	CPD0922	RN 1 dihydrochloride	Histone demethylase^inhibitor|Monoamine oxidase^inhibitor	CN1CCN(CC1)C(=O)CN[C@H]2C[C@@H]2c3ccc(cc3)OCc4ccccc4 {A11=S;A13=R}	RN-1	IUPH_8980	lysine demethylase 1A Inhibitor	KDM1A_Human (O60341) negative effect
MoA Reference	CPD1081	Tranylcypromine hydrochloride	Histone demethylase^inhibitor|Monoamine oxidase^inhibitor	N[C@@H]1C[C@H]1c2ccccc2 {A1=R;A3=S}	TRANYLCYPROMINE;() TRANS 2 PHENYLCYCLOPROPYLAMINE;(1R*,2S*) 2 PHENYLCYCLOPROPAN 1 AMINE;DL TRANYLCYPROMINE;RACEMIC TRANYLCYPROMINE;TRANILCIPROMINA;TRANS 2 PHENYLCYCLOPROPYLAMINE;TRANS DL 2 PHENYLCYCLOPROPYLAMINE;TRANSAMINE;TRANYLCYPROMIN;TRANYLCYPROMINUM;JATROSOM;PARNATE;TRANYLCYPROMINE SULFATE;(1R,2S) 2 PHENYLCYCLOPROPANAMINIUM;(1R,2S) TRANYLCYPROMINE(1+);TRANYLCYPROMINE SULPHATE	IUPH_5281;CMBL_CHEMBL2218887	Monoamine oxidase B Inhibitor;Monoamine oxidase A Inhibitor;lysine demethylase 1A Inhibitor	MAOB_Human (P27338) negative effect;MAOA_Human (P21397) negative effect;KDM1A_Human (O60341) negative effect	Amine oxidase [flavin-containing] A INHIBITOR;Amine oxidase [flavin-containing] B INHIBITOR	MAOA_Human (P21397) negative effect;MAOB_Human (P27338) negative effect
MoA Reference	CPD0476	GSK J5	Histone demethylase^negative_control	CCOC(=O)CCNc1cc(nc(n1)c2cccnc2)N3CCc4ccccc4CC3
MoA Reference	CPD0536	indinavir	HIV protease^inhibitor	CC(C)(C)NC(=O)[C@@H]1CN(Cc2cccnc2)CCN1C[C@@H](O)C[C@@H](Cc3ccccc3)C(=O)N[C@H]4c5ccccc5C[C@H]4O {A7=S;A21=S;A24=R;A35=S;A43=R}	INDINAVIR;(1(1S,2R),5(S)) 2,3,5 TRIDEOXY N (2,3 DIHYDRO 2 HYDROXY 1H INDEN 1 YL) 5 (2 (((1,1 DIMETHYLETHYL)AMINO)CARBONYL) 4 (3 PYRIDINYLMETHYL) 1 PIPERAZINYL) 2 (PHENYLMETHYL) D ERYTHRO PENTONAMIDE;INDINAVIR ANHYDROUS;CRIXIVAN
MoA Reference	CPD0611	lopinavir	HIV protease^inhibitor	Cc1cccc(C)c1OCC(=O)N[C@@H](Cc2ccccc2)[C@@H](O)C[C@H](Cc3ccccc3)NC(=O)[C@H](C(C)C)N4CCCNC4=O {A13=S;A21=S;A24=S;A35=S}	LOPINAVIR;LPV;ALUVIRAN;KOLETRA;KALETRA;LOPINAVIR RITONAVIR;LOPINAVIR + RITONAVIR
MoA Reference	CPD0716	nelfinavir	HIV protease^inhibitor	Cc1c(O)cccc1C(=O)N[C@@H](CSc2ccccc2)[C@H](O)CN3C[C@H]4CCCC[C@H]4C[C@H]3C(=O)NC(C)(C)C {A11=R;A20=R;A25=S;A30=S;A32=S}	NELFINAVIR;VIRACEPT
MoA Reference	CPD0917	ritonavir	HIV protease^inhibitor|Cytochrome P450^inhibitor	CC(C)c1nc(cs1)CN(C)C(=O)N[C@H](C(=O)N[C@@H](Cc2ccccc2)C[C@H](O)[C@H](Cc3ccccc3)NC(=O)OCc4cncs4)C(C)C {A14=S;A18=S;A27=S;A29=S}	RITONAVIR;RITONAVIRUM;BUSVIR;EMPETUS;NORMUNE;NORVIR;HOLKIRA PAK;KALETRA;LOPINAVIR RITONAVIR;NORVIR SEC;TECHNIVIE;VIEKIRA PAK;VIEKIRA XR;LOPINAVIR + RITONAVIR;OMBITASVIR + PARITAPREVIR + RITONAVIR;DASABUVIR + OMBITASVIR + PARITAPREVIR + RITONAVIR;A-84538;ABBOTT-84538;ABT 538;ABT-538	IUPH_8804	UDP glucuronosyltransferase family 1 member A1 Inhibitor;CYP3A5 Inhibitor;CYP3A4 Inhibitor	UGT1A1_Human (P22309) negative effect;CYP3A5_Human (P20815) negative effect;CYP3A4_Human (P08684) negative effect
MoA Reference	CPD0143	atorvastatin	HMG-CoA reductase^inhibitor	CC(C)c1c(C(=O)Nc2ccccc2)c(c(c3ccc(F)cc3)n1CC[C@@H](O)C[C@@H](O)CC(=O)O)c4ccccc4 {A26=R;A29=R}	ATORVASTATIN;ATORVASTATINA;ATORVASTATINE;ATORVASTATINUM;ATOGAL;CARDYL;FABOXIM;HIPOLIXAN;LIPOTROPIC;LIPRIMAR;LOWDEN;NORMALIP;SINCOL;SORTIS;TORVACARD;TORVAST;TOTALIP;TULIP;VASTINA;XANATOR;XARATOR;ZURINEL;ACH ATORVASTATIN CALCIUM;AMLODIPINE BESYLATE AND ATORVASTATIN CALCIUM;AMLODIPINE BESYLATE/ATORVASTATIN CALCIUM;APO AMLODIPINE ATORVASTATIN;APO ATORVASTATIN;ATORVASTATIN CALCIUM;ATORVASTATIN 10;ATOR…	IUPH_2949;CMBL_CHEMBL393220	hydroxymethylglutaryl CoA reductase Inhibitor	HMGCR_Human (P04035) negative effect	3-hydroxy-3-methylglutaryl-coenzyme A reductase INHIBITOR	HMGCR_Human (P04035) negative effect
MoA Reference	CPD0252	cerivastatin	HMG-CoA reductase^inhibitor	COCc1c(nc(c(/C=C/[C@@H](O)C[C@@H](O)CC(=O)O)c1c2ccc(F)cc2)C(C)C)C(C)C {A10=S;A13=R}	CERIVASTATIN;LIPOBAY;RIVASTATIN;BAYCOL;CERIVASTATIN SODIUM	IUPH_2950;CMBL_CHEMBL1200563	hydroxymethylglutaryl CoA reductase Inhibitor	HMGCR_Human (P04035) negative effect	3-hydroxy-3-methylglutaryl-coenzyme A reductase INHIBITOR	HMGCR_Human (P04035) negative effect
MoA Reference	CPD0439	fluvastatin	HMG-CoA reductase^inhibitor	CC(C)n1c(/C=C/[C@@H](O)C[C@@H](O)CC(=O)O)c(c2ccccc12)c3ccc(F)cc3 {A7=q;A10=q}	FLUVASTATIN;FLUVASTATINA;FLUVASTATINE;FLUVASTATINUM;CANEF;CRANOC;FLUVASTATIN SODIUM;FLUVASTATIN SODIUM ER;LESCOL;LESCOL XL;SANDOZ FLUVASTATIN;TEVA FLUVASTATIN;(3R,5S,E)-7-(3-(4-FLUOROPHENYL)-1-ISOPROPYL-1H-INDOL-2-YL)-3,5-DIHYDROXYHEPT-6-ENOATE SODIUM SALT;REL-FLUVASTATIN SODIUM	IUPH_2951;CMBL_CHEMBL2218894	hydroxymethylglutaryl CoA reductase Inhibitor	HMGCR_Human (P04035) negative effect	3-hydroxy-3-methylglutaryl-coenzyme A reductase INHIBITOR	HMGCR_Human (P04035) negative effect
MoA Reference	CPD0440	Fluvastatin sodium	HMG-CoA reductase^inhibitor	CC(C)n1c(/C=C/[C@@H](O)C[C@@H](O)CC(=O)O)c(c2ccccc12)c3ccc(F)cc3.CC(C)n1c(/C=C/[C@H](O)C[C@H](O)CC(=O)O)c(c2ccccc12)c3ccc(F)cc3 {A7=S;A10=R;A37=R;A40=S}	FLUVASTATIN;FLUVASTATINA;FLUVASTATINE;FLUVASTATINUM;CANEF;CRANOC;FLUVASTATIN SODIUM;FLUVASTATIN SODIUM ER;LESCOL;LESCOL XL;SANDOZ FLUVASTATIN;TEVA FLUVASTATIN;(3R,5S,E)-7-(3-(4-FLUOROPHENYL)-1-ISOPROPYL-1H-INDOL-2-YL)-3,5-DIHYDROXYHEPT-6-ENOATE SODIUM SALT;REL-FLUVASTATIN SODIUM	IUPH_2951;CMBL_CHEMBL2218894	hydroxymethylglutaryl CoA reductase Inhibitor	HMGCR_Human (P04035) negative effect	3-hydroxy-3-methylglutaryl-coenzyme A reductase INHIBITOR	HMGCR_Human (P04035) negative effect
MoA Reference	CPD0846	Pitavastatin calcium	HMG-CoA reductase^inhibitor	O=C(O)C[C@H](O)C[C@H](O)/C=C/c1c(nc2ccccc2c1c3ccc(F)cc3)C4CC4 {A4=R;A7=S}	PITAVASTATIN;PITAVASTATIA;PITAVASTATINE;PITAVASTATINUM;LIVALO;ZYPITAMAG;ITAVASTATIN;PITAVASTATIN CALCIUM	IUPH_3035;CMBL_CHEMBL1237061	hydroxymethylglutaryl CoA reductase Inhibitor		3-hydroxy-3-methylglutaryl-coenzyme A reductase INHIBITOR	HMGCR_Human (P04035) negative effect
MoA Reference	CPD0862	pravastatin	HMG-CoA reductase^inhibitor	CC[C@H](C)C(=O)O[C@H]1C[C@H](O)C=C2C=C[C@H](C)[C@H](CC[C@@H](O)C[C@@H](O)CC(=O)O)[C@@H]12 {A2=S;A7=S;A9=S;A15=S;A17=S;A20=R;A23=R;A29=R}	PRAVASTATIN;(+) (3R,5R) 3,5 DIHYDROXY 7 [(1S,2S,6S,8S,8AR) 6 HYDROXY 2 METHYL 8 {[(S) 2 METHYLBUTYRYL]OXY} 1,2,6,7,8,8A HEXAHYDRO 1 NAPHTHYL]HEPTANOIC ACID;PRAVASTATIN ACID;PRAVASTATINA;PRAVASTATINE;PRAVASTATINUM;ELISOR;LIPOSTAT;MEVALOTIN;PRAVASELECT;SELIPRAN;ACH PRAVASTATIN;ACT PRAVASTATIN;APO PRAVASTATIN;AURO PRAVASTATIN;AVA PRAVASTATIN;BIO PRAVASTATIN;DOM PRAVASTATIN;IPG PRAVASTATIN;JAMP PRAVA…	IUPH_2953;CMBL_CHEMBL690	hydroxymethylglutaryl CoA reductase Inhibitor;OATP1B1 Binding	HMGCR_Human (P04035) negative effect;SLCO1B1_Human (Q9Y6L6) neutral effect	3-hydroxy-3-methylglutaryl-coenzyme A reductase INHIBITOR	HMGCR_Human (P04035) negative effect
MoA Reference	CPD0973	Simvastatin	HMG-CoA reductase^inhibitor	CCC(C)(C)C(=O)O[C@H]1C[C@@H](C)C=C2C=C[C@H](C)[C@H](CC[C@@H]3C[C@@H](O)CC(=O)O3)[C@@H]12 {A8=S;A10=R;A16=S;A18=S;A21=R;A23=R;A29=R}	SIMVASTATIN;2,2 DIMETHYLBUTYRIC ACID, 8 ESTER WITH (4R,6R) 6 (2 ((1S,2S,6R,8S,8AR) 1,2,6,7,8,8A HEXAHYDRO 8 HYDROXY 2,6 DIMETHYL 1 NAPHTHYL)ETHYL)TETRAHYDRO 4 HYDROXY 2H PYRAN 2 ONE;SIMVASTATINA;SIMVASTATINE;SIMVASTATINUM;SYNVINOLIN;CHOLESTAT;COLEMIN;LABISTATIN;LIPEX;LODALES;MEDIPO;NIVELIPOL;SIMOVIL;SINVACOR;SIVASTIN;SIVATIN;SIVINAR;SORFOX;SOTOVASTIN;STAREZIN;STARSTAT;STARZOKO;STASIVA;STATEX;STAT…	IUPH_2955;CMBL_CHEMBL1064	hydroxymethylglutaryl CoA reductase Inhibitor	HMGCR_Human (P04035) negative effect	3-hydroxy-3-methylglutaryl-coenzyme A reductase INHIBITOR	HMGCR_Human (P04035) negative effect
MoA Reference	CPD0588	lansoprazole	Hydrogen potassium ATPase^inhibitor	Cc1c(ccnc1CS(=O)c2nc3ccccc3[nH]2)OCC(F)(F)F	LANSOPRAZOLE;AG;BAMALITE;LANSOPRAZOL;LANSOPRAZOLUM;LANZOL;LANZOPRAL;LANZUL;LIMPIDEX;MONOLITUM;OGASTRO;OPIREN;AGOPTON;LANSOLOC;LANZOPRAN;OGAST;PREVACID;PREVACID 24HR;PREVACID IV;PROSOGAN;TAKEPRON;ULPAX;ZOPROL;ZOTON;APO LANSOPRAZOLE;APO LANSOPRAZOLE AMOXICILLIN CLARITHROMYCIN;BASIC CARE LANSOPRAZOLE;BERKLEY AND JENSEN LANSOPRAZOLE;CAREONE ACID REDUCER;CAREONE LANSOPRAZOLE;DG HEALTH LANSOPRAZOLE;DOM…	IUPH_5487;IUPH_7208
MoA Reference	CPD0764	omeprazole	Hydrogen potassium ATPase^inhibitor	COc1ccc2[nH]c(nc2c1)S(=O)Cc3ncc(C)c(OC)c3C	OMEPRAZOLE;OMEP;OMEPRAZOL;OMEPRAZOLUM;ANTRA;AUDAZOL;BELMAZOL;CEPRANDAL;DANLOX;DESEC;ELGAM;EMEPROTON;GASEC;GASTRIMUT;GASTROLOC;INDURGAN;INHIBITRON;LOGASTRIC;LOSEC;MEPRAL;MOPRAL;OLEXIN;OMAPREN;OMEPRAL;OMEPRAZON;OMEPROL;OMEZOL;OMISEC;OMIZAC;ORTANOL;PARIZAC;PRAZIDEC;PRAZOLIT;PROCELAC;RAMEZOL;REGULACID;SANAMIDOL;ULCERAL;ULCESEP;ULTOP;ZEPRAL;ACID REDUCER;AHI OMEPRAZOLE;APO OMEPRAZOLE;AURO OMEPRAZOLE;AV…	IUPH_4279;IUPH_5488	ClC 2 Activator;ATP4A Inhibitor	CLCN2_Human (P51788) positive effect;ATP4A_Human (P20648) negative effect
MoA Reference	CPD0782	pantoprazole	Hydrogen potassium ATPase^inhibitor	COc1ccnc(CS(=O)c2nc3cc(ccc3[nH]2)OC(F)F)c1OC	PANTOPRAZOLE;PANTOPRAZOL;PANTOPRAZOLUM;PANTOZOL;ABBOTT PANTOPRAZOLE;ACT PANTOPRAZOLE;APO PANTOPRAZOLE;AURO PANTOPRAZOLE;AVA PANTOPRAZOLE;BIO PANTOPRAZOLE;CONTROLOC CONTROL;DOM PANTOPRAZOLE;IPG PANTOPRAZOLE;JAMP PANTOPRAZOLE;M PANTOPRAZOLE;MAR PANTOPRAZOLE;MINT PANTOPRAZOLE;MYLAN PANTOPRAZOLE;MYLAN PANTOPRAZOLE T;NTP PANTOPRAZOLE;PANTECTA CONTROL;PANTO IV;PANTO BYK;PANTOLOC;PANTOLOC CONTROL;PANTOP…	IUPH_7260
MoA Reference	CPD0899	rabeprazole	Hydrogen potassium ATPase^inhibitor	COCCCOc1ccnc(CS(=O)c2nc3ccccc3[nH]2)c1C	RABEPRAZOLE;CLOFEZONE;PARIET;ABBOTT RABEPRAZOLE;ACIPHEX;ACIPHEX SPRINKLE;APO RABEPRAZOLE;DOM RABEPRAZOLE EC;MYLAN RABEPRAZOLE;NTP RABEPRAZOLE EC;PARIET, ENTERIC COATED TABLET;PAT RABEPRAZOLE;PMS RABEPRAZOLE EC;PRO RABEPRAZOLE;RABEPRAZOLE EC;RABEPRAZOLE SODIUM;RABERPRAZOLE SODIUM D/R;RAN RABEPRAZOLE;RAN RABEPRAZOLE EC;RIVA RABEPRAZOLE EC;SANDOZ RABEPRAZOLE;TEVA RABEPRAZOLE EC;TORRENT RABEPRAZOLE S…
MoA Reference	CPD0558	ivabridine	Hyperpolarization-activated cyclic nucleotide-gated channel^blocker	COc1cc2C[C@H](CN(C)CCCN3CCc4cc(OC)c(cc4CC3=O)OC)c2cc1OC {A6=S}	IVABRADINE;3 [3 ({[(7S) 3,4 DIMETHOXYBICYCLO[4.2.0]OCTA 1,3,5 TRIEN 7 YL]METHYL}(METHYL)AMINO)PROPYL] 7,8 DIMETHOXY 2,3,4,5 TETRAHYDRO 1H 3 BENZAZEPIN 2 ONE;IVABRADIN;IVABRADINA;IVABRADINUM;BRADIA;IVABID;CORLANOR;CORLENTOR;LANCORA;PROCORALAN;S-16257;IVABRADINE HYDROCHLORIDE	IUPH_2357;CMBL_CHEMBL2145077	HCN1 Channel Blocker;HCN3 Channel Blocker;HCN4 Channel Blocker;HCN2 Channel Blocker	HCN1_Human (O60741) negative effect;HCN3_Human (Q9P1Z3) negative effect;HCN4_Human (Q9Y3Q4) negative effect	Potassium/sodium hyperpolarization-activated cyclic nucleotide-gated channel 4 BLOCKER	HCN4_Human (Q9Y3Q4) negative effect
MoA Reference	CPD1164	zatebradine	Hyperpolarization-activated cyclic nucleotide-gated channel^blocker	COc1ccc(cc1OC)CCN(C)CCCN2CCc3cc(OC)c(cc3CC2=O)OC	ZATEBRADINE;UL-FS49	IUPH_2358	HCN1 Channel Blocker;HCN4 Channel Blocker;HCN3 Channel Blocker;HCN2 Channel Blocker	HCN1_Human (O60741) negative effect;HCN4_Human (Q9Y3Q4) negative effect;HCN3_Human (Q9P1Z3) negative effect;HCN2_Human (Q9UL51) negative effect
MoA Reference	CPD1165	ZD-7288	Hyperpolarization-activated cyclic nucleotide-gated channel^blocker	CCN(c1ccccc1)c2cc(NC)[n+](C)c(C)n2
MoA Reference	CPD0132	AS 1949490	Inositol phosphatase^inhibitor	C[C@H](NC(=O)c1sccc1OCc2ccc(Cl)cc2)c3ccccc3 {A1=S}
MoA Reference	CPD0584	L-690,330	Inositol phosphatase^inhibitor	CC(Oc1ccc(O)cc1)(P(=O)(O)O)P(=O)(O)O	L690330;L 690330;L-690,330;L-690330	IUPH_5208
MoA Reference	CPD0079	AG-1024	Insulin receptor family^inhibitor	CC(C)(C)c1cc(C=C(C#N)C#N)cc(Br)c1O	AG 1024;AG-1024;AG1024;TYRPHOSTIN AG 1024	IUPH_5912	Insulin like growth factor I receptor Inhibitor	IGF1R_Human (P08069) negative effect
MoA Reference	CPD0602	linsitinib	Insulin receptor family^inhibitor	C[C@]1(O)C[C@H](C1)c2nc(c3c(N)nccn23)c4ccc5ccc(nc5c4)c6ccccc6	LINSITINIB;ASP-7487;OSI 906;OSI-906;OSI906;CIS-3-(8-AMINO-1-(2-PHENYLQUINOLIN-7-YL)IMIDAZO[1,5-A]PYRAZIN-3-YL)-1-METHYLCYCLOBUTANOL;(1S,3S)-3-(8-AMINO-1-(2-PHENYLQUINOLIN-7-YL)IMIDAZO[1,5-A]PYRAZIN-3-YL)-1-METHYLCYCLOBUTANOL	IUPH_7423;CMBL_CHEMBL1091644	Insulin receptor related receptor Inhibitor;Insulin receptor Inhibitor;Insulin like growth factor I receptor Inhibitor	INSRR_Human (P14616) negative effect;INSR_Human (P06213) negative effect;IGF1R_Human (P08069) negative effect	Insulin receptor INHIBITOR;Insulin-like growth factor 1 receptor INHIBITOR	INSR_Human (P06213) negative effect;IGF1R_Human (P08069) negative effect
MoA Reference	CPD0860	PQ 401	Insulin receptor family^inhibitor	COc1ccc(Cl)cc1NC(=O)Nc2cc(C)nc3ccccc23	PQ401;IGF-1R INHIBITOR II;PQ 401;PQ-401	IUPH_5048	Insulin like growth factor I receptor Inhibitor	IGF1R_Human (P08069) negative effect
MoA Reference	CPD0539	Ionomycin free acid	Intracellular Calcium^activator	C[C@H](C[C@H](C)C(=O)/C=C(\O)[C@H](C)C[C@H](C)C/C=C/[C@@H](C)[C@@H](O)[C@@H](C)[C@@H](O)C[C@@H]1CC[C@](C)(O1)[C@H]2CC[C@](C)(O2)[C@@H](C)O)C[C@H](C)CCC(=O)O {A1=S;A3=S;A10=R;A13=R;A18=R;A20=R;A22=S;A24=S;A27=S;A30=S;A33=R;A36=S;A39=R;A43=R}
MoA Reference	CPD0735	NPC 15199	Intracellular Calcium^activator|Peroxisome proliferator-activated receptor^activator	CC(C)C[C@H](NC(=O)OCC1c2ccccc2c3ccccc13)C(=O)O {A4=S}	FMOC-L-LEUCINE	IUPH_2705	Peroxisome proliferator activated receptor gamma Partial Agonist	PPARG_Human (P37231) positive effect
MoA Reference	CPD0193	bicuculine	Ionotropic GABA-A receptor^antagonist	CN1CCc2cc3OCOc3cc2[C@H]1[C@@H]4OC(=O)c5c4ccc6OCOc56 {A13=S;A14=R}	BICUCULLINE;BICCULINE;BICUCULLIN;D BICUCULLINE;BICUCULLINE METHIODIDE	IUPH_2312	K Ca 2.1 Channel Blocker;GABA A receptor alpha 1 subunit Antagonist;GABA A receptor alpha 5 subunit Antagonist;GABA A receptor alpha 4 subunit Antagonist;GABA A receptor alpha 3 subunit Antagonist;GABA A receptor alpha 6 subunit Antagonist;GABA A receptor alpha 2 subunit Antagonist;K Ca 2.2 Channel Blocker	KCNN1_Human (Q92952) negative effect;GABRA1_Human (P14867) negative effect;GABRA5_Human (P31644) negative effect;GABRA4_Human (P48169) negative effect;GABRA3_Human (P34903) negative effect;GABRA6_Human (Q16445) negative effect;GABRA2_Human (P47869) negative effect
MoA Reference	CPD0092	alprazolam	Ionotropic GABA-A receptor^positive_allosteric_modulator	Cc1nnc2CN=C(c3ccccc3)c4cc(Cl)ccc4n12	ALPRAZOLAM;8 CHLORO 1 METHYL 6 PHENYL 4H S TRIAZOLO(4,3 A)(1,4)BENZODIAZEPINE;ALPLAX;ALPRAZOLAN;ALPRONAX;ALPROX;ALVIZ;CASSADAN;ESPARON;RALOZAM;RESTYL;SOLANAX;TAFIL;TRANKIMAZIN;TRANQUINAL;XANAX;XANOR;ALPRAZOLAM ER;ALPRAZOLAM EXTENDED RELEASE;ALPRAZOLAM TABLETS 0.25;ALPRAZOLAM TABLETS;ALPRAZOLAM TS;ALPRAZOLAM XR;ALPRAZOLAM 0.25;ALPRAZOLAM 0.5;APO ALPRAZ;APO ALPRAZ TS;GABAZOLAMINE;GABAZOLAMINE 0.5;I…	IUPH_7111;CMBL_CHEMBL661	GABA A receptor alpha 1 subunit Positive Allosteric Modulator;GABA A receptor alpha 2 subunit Positive Allosteric Modulator;GABA A receptor alpha 3 subunit Positive Allosteric Modulator;GABA A receptor alpha 5 subunit Positive Allosteric Modulator	GABRA1_Human (P14867) negative or positive effect;GABRA2_Human (P47869) negative or positive effect;GABRA3_Human (P34903) negative or positive effect;GABRA5_Human (P31644) negative or positive effect	Gamma-aminobutyric acid receptor subunit alpha-5 POSITIVE ALLOSTERIC MODULATOR;Gamma-aminobutyric acid receptor subunit pi POSITIVE ALLOSTERIC MODULATOR;Gamma-aminobutyric acid receptor subunit gamma-3 POSITIVE ALLOSTERIC MODULATOR;Gamma-aminobutyric acid receptor subunit beta-3 POSITIVE ALLOSTERIC MODULATOR;Gamma-aminobutyric acid receptor subunit alpha-1 POSITIVE ALLOSTERIC MODULATOR;Gamma-amin…	GABRA5_Human (P31644) negative or positive effect;GABRP_Human (O00591) negative or positive effect;GABRG3_Human (Q99928) negative or positive effect;GABRB3_Human (P28472) negative or positive effect;GABRA1_Human (P14867) negative or positive effect;GABRG2_Human (P18507) negative or positive effect;GABRB2_Human (P47870) negative or positive effect;GABRE_Human (P78334) negative or positive effect;G…
MoA Reference	CPD0336	desflurane	Ionotropic GABA-A receptor^positive_allosteric_modulator	FC(F)OC(F)C(F)(F)F	DESFLURANE;(+ ) 2 DIFLUOROMETHYL 1,2,2,2 TETRAFLUOROETHYL ETHER;1,1,1,2 TETRAFLUORO 2 (DIFLUOROMETHOXY)ETHANE;DESFLURANO;DESFLURANUM;DIFLUOROMETHYL 1,2,2,2 TETRAFLUOROETHYL ETHER;SUPRANE;I-653	IUPH_7156;CMBL_CHEMBL1200733			Glycine receptor subunit beta POSITIVE MODULATOR;Glycine receptor subunit alpha-1 POSITIVE MODULATOR;Potassium channel subfamily K member 10 OPENER;Gamma-aminobutyric acid receptor subunit alpha-5 POSITIVE ALLOSTERIC MODULATOR;Gamma-aminobutyric acid receptor subunit pi POSITIVE ALLOSTERIC MODULATOR;Gamma-aminobutyric acid receptor subunit gamma-3 POSITIVE ALLOSTERIC MODULATOR;Gamma-aminobutyric …	GLRB_Human (P48167) negative or positive effect;GLRA1_Human (P23415) negative or positive effect;KCNK10_Human (P57789) positive effect;GABRA5_Human (P31644) negative or positive effect;GABRP_Human (O00591) negative or positive effect;GABRG3_Human (Q99928) negative or positive effect;GABRB3_Human (P28472) negative or positive effect;GABRA1_Human (P14867) negative or positive effect;GABRG2_Human (P…
MoA Reference	CPD0342	diazepam	Ionotropic GABA-A receptor^positive_allosteric_modulator	CN1C(=O)CN=C(c2ccccc2)c3cc(Cl)ccc13	DIAZEPAM;7 CHLORO 1,3 DIHYDRO 1 METHYL 5 PHENYL 2H 1,4 BENZODIAZEPIN 2 ONE;METHYL DIAZEPINONE;DIAPAM;NERVIUM;RELANIUM;VALIUM;APO DIAZEPAM TAB;BIO DIAZEPAM;DIASTAT;DIAZEMULS;DIAZEPAM 10TAB;DIAZEPAM 2TAB;DIAZEPAM 5 TAB;DIAZEPAM AUTOINJECTOR;DIAZEPAM INJECTION SDZ;DIAZEPAM INJECTION USP;DIAZEPAM INTENSOL;E PAM TAB;GABAVALE 5;MEVAL 2;MEVAL 5;NOVO DIPAM TAB;PMS DIAZEPAM;PMS DIAZEPAM SOLUTION;TOPICAL N…	IUPH_3364;CMBL_CHEMBL12	GABA A receptor alpha 3 subunit Positive Allosteric Modulator;GABA A receptor alpha 2 subunit Positive Allosteric Modulator;GABA A receptor alpha 1 subunit Positive Allosteric Modulator;alpha 1A adrenoceptor Positive Allosteric Modulator;TRH 1 receptor Antagonist	GABRA3_Human (P34903) negative or positive effect;GABRA2_Human (P47869) negative or positive effect;GABRA1_Human (P14867) negative or positive effect;ADRA1A_Human (P35348) negative or positive effect	Gamma-aminobutyric acid receptor subunit alpha-5 POSITIVE ALLOSTERIC MODULATOR;Gamma-aminobutyric acid receptor subunit pi POSITIVE ALLOSTERIC MODULATOR;Gamma-aminobutyric acid receptor subunit gamma-3 POSITIVE ALLOSTERIC MODULATOR;Gamma-aminobutyric acid receptor subunit beta-3 POSITIVE ALLOSTERIC MODULATOR;Gamma-aminobutyric acid receptor subunit alpha-1 POSITIVE ALLOSTERIC MODULATOR;Gamma-amin…	GABRA5_Human (P31644) negative or positive effect;GABRP_Human (O00591) negative or positive effect;GABRG3_Human (Q99928) negative or positive effect;GABRB3_Human (P28472) negative or positive effect;GABRA1_Human (P14867) negative or positive effect;GABRG2_Human (P18507) negative or positive effect;GABRB2_Human (P47870) negative or positive effect;GABRE_Human (P78334) negative or positive effect;G…
MoA Reference	CPD0400	estazolam	Ionotropic GABA-A receptor^positive_allosteric_modulator	Clc1ccc2c(c1)C(=NCc3nncn23)c4ccccc4	ESTAZOLAM;8 CHLORO 6 PHENYL 4H S TRIAZOLO(4,3 A)(1,4)BENZODIAZEPINE;ESTAZOLAMUM;ESILGAN;EURODIN;NUCTALON;PROSOM;PROSOM TAB;D 40TA;8-CHLORO-6-PHENYL-4H-2,3,5,10B-TETRAAZA-BENZO[E]AZULENE;8-CHLORO-6-PHENYL-4H-S-TRIAZOLO[4,3-A][1,4]BENZODIAZEPINE	IUPH_7550;CMBL_CHEMBL285674			Gamma-aminobutyric acid receptor subunit alpha-5 POSITIVE ALLOSTERIC MODULATOR;Gamma-aminobutyric acid receptor subunit pi POSITIVE ALLOSTERIC MODULATOR;Gamma-aminobutyric acid receptor subunit gamma-3 POSITIVE ALLOSTERIC MODULATOR;Gamma-aminobutyric acid receptor subunit beta-3 POSITIVE ALLOSTERIC MODULATOR;Gamma-aminobutyric acid receptor subunit alpha-1 POSITIVE ALLOSTERIC MODULATOR;Gamma-amin…	GABRA5_Human (P31644) negative or positive effect;GABRP_Human (O00591) negative or positive effect;GABRG3_Human (Q99928) negative or positive effect;GABRB3_Human (P28472) negative or positive effect;GABRA1_Human (P14867) negative or positive effect;GABRG2_Human (P18507) negative or positive effect;GABRB2_Human (P47870) negative or positive effect;GABRE_Human (P78334) negative or positive effect;G…
MoA Reference	CPD0437	flurazepam	Ionotropic GABA-A receptor^positive_allosteric_modulator	CCN(CC)CCN1C(=O)CN=C(c2ccccc2F)c3cc(Cl)ccc13	FLURAZEPAM;FLURAZEPAMUM;INSUMIN;DALMADORM;DALMADORM MEDIUM;FELISON;FLUNOX;SOMPAN;VALDORM;BIO FLURAZEPAM;DALMANE;FLURAZEPAM HYDROCHLORIDE;NOVO FLUPAM CAP;PMS FLURAZEPAM CAP;RIVA FLURAZEPAM;SOM PAM;SOMNOL;RO-5-6901;RO-56901	IUPH_7188;CMBL_CHEMBL1200602			Gamma-aminobutyric acid receptor subunit alpha-5 POSITIVE ALLOSTERIC MODULATOR;Gamma-aminobutyric acid receptor subunit pi POSITIVE ALLOSTERIC MODULATOR;Gamma-aminobutyric acid receptor subunit gamma-3 POSITIVE ALLOSTERIC MODULATOR;Gamma-aminobutyric acid receptor subunit beta-3 POSITIVE ALLOSTERIC MODULATOR;Gamma-aminobutyric acid receptor subunit alpha-1 POSITIVE ALLOSTERIC MODULATOR;Gamma-amin…	GABRA5_Human (P31644) negative or positive effect;GABRP_Human (O00591) negative or positive effect;GABRG3_Human (Q99928) negative or positive effect;GABRB3_Human (P28472) negative or positive effect;GABRA1_Human (P14867) negative or positive effect;GABRG2_Human (P18507) negative or positive effect;GABRB2_Human (P47870) negative or positive effect;GABRE_Human (P78334) negative or positive effect;G…
MoA Reference	CPD0491	halazepam	Ionotropic GABA-A receptor^positive_allosteric_modulator	O=C1CN=C(c2ccccc2)c3cc(Cl)ccc3N1CC(F)(F)F	HALAZEPAM;HALAZEPAMUM;ALAPRYL;PACINONE;PAXIPAM;SCH-12041;7-CHLORO-5-PHENYL-1-(2,2,2-TRIFLUORO-ETHYL)-1,3-DIHYDRO-BENZO[E][1,4]DIAZEPIN-2-ONE	IUPH_7195;CMBL_CHEMBL970			Gamma-aminobutyric acid receptor subunit alpha-5 POSITIVE ALLOSTERIC MODULATOR;Gamma-aminobutyric acid receptor subunit pi POSITIVE ALLOSTERIC MODULATOR;Gamma-aminobutyric acid receptor subunit gamma-3 POSITIVE ALLOSTERIC MODULATOR;Gamma-aminobutyric acid receptor subunit beta-3 POSITIVE ALLOSTERIC MODULATOR;Gamma-aminobutyric acid receptor subunit alpha-1 POSITIVE ALLOSTERIC MODULATOR;Gamma-amin…	GABRA5_Human (P31644) negative or positive effect;GABRP_Human (O00591) negative or positive effect;GABRG3_Human (Q99928) negative or positive effect;GABRB3_Human (P28472) negative or positive effect;GABRA1_Human (P14867) negative or positive effect;GABRG2_Human (P18507) negative or positive effect;GABRB2_Human (P47870) negative or positive effect;GABRE_Human (P78334) negative or positive effect;G…
MoA Reference	CPD0647	metharbital	Ionotropic GABA-A receptor^positive_allosteric_modulator	CCC1(CC)C(=O)NC(=O)N(C)C1=O	METHARBITAL;METARBITAL;METHARBITALUM;GEMONIL;5,5-DIETHYL-1-METHYL-PYRIMIDINE-2,4,6-TRIONE	IUPH_7230;CMBL_CHEMBL450			Gamma-aminobutyric acid receptor subunit alpha-5 POSITIVE ALLOSTERIC MODULATOR;Gamma-aminobutyric acid receptor subunit pi POSITIVE ALLOSTERIC MODULATOR;Gamma-aminobutyric acid receptor subunit gamma-3 POSITIVE ALLOSTERIC MODULATOR;Gamma-aminobutyric acid receptor subunit beta-3 POSITIVE ALLOSTERIC MODULATOR;Gamma-aminobutyric acid receptor subunit alpha-1 POSITIVE ALLOSTERIC MODULATOR;Gamma-amin…	GABRA5_Human (P31644) negative or positive effect;GABRP_Human (O00591) negative or positive effect;GABRG3_Human (Q99928) negative or positive effect;GABRB3_Human (P28472) negative or positive effect;GABRA1_Human (P14867) negative or positive effect;GABRG2_Human (P18507) negative or positive effect;GABRB2_Human (P47870) negative or positive effect;GABRE_Human (P78334) negative or positive effect;G…
MoA Reference	CPD0651	methohexital	Ionotropic GABA-A receptor^positive_allosteric_modulator	C=CCC1(C(=O)NC(=O)N(C)C1=O)C(C)C#CCC	METHOHEXITAL;(+ ) 5 ALLYL 1 METHYL 5 (1 METHYL 2 PENTYNYL)BARBITURIC ACID;5 ALLYL 1 METHYL 5 (1 METHYL 2 PENTYNYL) 2,4,6(1H,3H,5H) PYRIMIDINETRIONE;5 ALLYL 1 METHYL 5 (1 METHYL PENT 2 YNYL) PYRIMIDINE 2,4,6 TRIONE;5 ALLYL 5 (3 HEXYN 2 YL) 1 METHYLBARBITURIC ACID;ALPHA DL 1 METHYL 5 ALLYL 5 (1' METHYLPENTYN 2 YL)BARBITURIC ACID;METHOHEXITALUM;METHOHEXITONE;METOHEXITAL;BREVITAL;BRIETAL;BREVITAL SOD…	IUPH_7233;CMBL_CHEMBL30219			Gamma-aminobutyric acid receptor subunit alpha-5 POSITIVE ALLOSTERIC MODULATOR;Gamma-aminobutyric acid receptor subunit pi POSITIVE ALLOSTERIC MODULATOR;Gamma-aminobutyric acid receptor subunit gamma-3 POSITIVE ALLOSTERIC MODULATOR;Gamma-aminobutyric acid receptor subunit beta-3 POSITIVE ALLOSTERIC MODULATOR;Gamma-aminobutyric acid receptor subunit alpha-1 POSITIVE ALLOSTERIC MODULATOR;Gamma-amin…	GABRA5_Human (P31644) negative or positive effect;GABRP_Human (O00591) negative or positive effect;GABRG3_Human (Q99928) negative or positive effect;GABRB3_Human (P28472) negative or positive effect;GABRA1_Human (P14867) negative or positive effect;GABRG2_Human (P18507) negative or positive effect;GABRB2_Human (P47870) negative or positive effect;GABRE_Human (P78334) negative or positive effect;G…
MoA Reference	CPD0872	propofol	Ionotropic GABA-A receptor^positive_allosteric_modulator	CC(C)c1cccc(c1O)C(C)C	PROPOFOL;2,6 BIS(1 METHYLETHYL)PHENOL;2,6 DIISOPROPYLPHENOL;DISOPRIVAN;DISOPROFOL;PROPOFOLUM;ANEPOL;ANESPRO;ANESVAN;CRITIFOL;DIPRIVAN;DORMOFOL;FRESOFOL;GOBBIFOL;HIPNOLAM;HYPRO;IV PRO;LIPURO;OLEO LAX;PLOFED;PROFOL;PROFOLEN;PROPOFABB;PROPOFIL;PROPOGEN;PROPOLIPID;PROPOVAN;PROPOVEN;PROVIVE;RAPINOVET;RECOFOL;SAFOL;TRIVAM;TROYPOFOL;UNIFOL;ACT PROPOFOL;ANESTHESIA S/I 40;ANESTHESIA S/I 50;ANESTHESIA S/I …	IUPH_5464;CMBL_CHEMBL526	HCN1 Channel blocker		Gamma-aminobutyric acid receptor subunit alpha-5 POSITIVE ALLOSTERIC MODULATOR;Gamma-aminobutyric acid receptor subunit pi POSITIVE ALLOSTERIC MODULATOR;Gamma-aminobutyric acid receptor subunit gamma-3 POSITIVE ALLOSTERIC MODULATOR;Gamma-aminobutyric acid receptor subunit beta-3 POSITIVE ALLOSTERIC MODULATOR;Gamma-aminobutyric acid receptor subunit alpha-1 POSITIVE ALLOSTERIC MODULATOR;Gamma-amin…	GABRA5_Human (P31644) negative or positive effect;GABRP_Human (O00591) negative or positive effect;GABRG3_Human (Q99928) negative or positive effect;GABRB3_Human (P28472) negative or positive effect;GABRA1_Human (P14867) negative or positive effect;GABRG2_Human (P18507) negative or positive effect;GABRB2_Human (P47870) negative or positive effect;GABRE_Human (P78334) negative or positive effect;G…
MoA Reference	CPD0885	quazepam	Ionotropic GABA-A receptor^positive_allosteric_modulator	Fc1ccccc1C2=NCC(=S)N(CC(F)(F)F)c3ccc(Cl)cc23	QUAZEPAM;QUAZEPAMUM;DORAL;DORMALIN;SCH-16134	IUPH_7288;CMBL_CHEMBL1200472			Gamma-aminobutyric acid receptor subunit alpha-5 POSITIVE ALLOSTERIC MODULATOR;Gamma-aminobutyric acid receptor subunit pi POSITIVE ALLOSTERIC MODULATOR;Gamma-aminobutyric acid receptor subunit gamma-3 POSITIVE ALLOSTERIC MODULATOR;Gamma-aminobutyric acid receptor subunit beta-3 POSITIVE ALLOSTERIC MODULATOR;Gamma-aminobutyric acid receptor subunit alpha-1 POSITIVE ALLOSTERIC MODULATOR;Gamma-amin…	GABRA5_Human (P31644) negative or positive effect;GABRP_Human (O00591) negative or positive effect;GABRG3_Human (Q99928) negative or positive effect;GABRB3_Human (P28472) negative or positive effect;GABRA1_Human (P14867) negative or positive effect;GABRG2_Human (P18507) negative or positive effect;GABRB2_Human (P47870) negative or positive effect;GABRE_Human (P78334) negative or positive effect;G…
MoA Reference	CPD1062	thiopental	Ionotropic GABA-A receptor^positive_allosteric_modulator	CCCC(C)C1(CC)C(=O)N=C(S)NC1=O	THIOPENTAL;(+ ) THIOPENTAL;2 THIO 5 ETHYL 5 SEC PENTYLBARBITURIC ACID;5 ETHYL 5 (1 METHYL BUTYL) 2 THIOXO DIHYDRO PYRIMIDINE 4,6 DIONE;BITARYL;OMEXOLON;PENTHIOBARBITAL;PENTOTHIOBARBITAL;SODIUM PENTOTHAL;THIOMEBUMALUM;THIOPENTOBARBITAL;THIOPENTOBARBITONE;THIOPENTOBARBITURIC ACID;THIOPENTONE;TIOPENTALE;TRAPANAL;ANESTHO;BENSULF;BITOL SODIUM;EKIPENTAL;FARMOTAL;INTRAVAL SODIUM;PENTAL SODYUM;PENTAZOL;P…	IUPH_2579;CMBL_CHEMBL738	K v 3.4 Gating inhibitor		Gamma-aminobutyric acid receptor subunit alpha-5 POSITIVE ALLOSTERIC MODULATOR;Gamma-aminobutyric acid receptor subunit pi POSITIVE ALLOSTERIC MODULATOR;Gamma-aminobutyric acid receptor subunit gamma-3 POSITIVE ALLOSTERIC MODULATOR;Gamma-aminobutyric acid receptor subunit beta-3 POSITIVE ALLOSTERIC MODULATOR;Gamma-aminobutyric acid receptor subunit alpha-1 POSITIVE ALLOSTERIC MODULATOR;Gamma-amin…	GABRA5_Human (P31644) negative or positive effect;GABRP_Human (O00591) negative or positive effect;GABRG3_Human (Q99928) negative or positive effect;GABRB3_Human (P28472) negative or positive effect;GABRA1_Human (P14867) negative or positive effect;GABRG2_Human (P18507) negative or positive effect;GABRB2_Human (P47870) negative or positive effect;GABRE_Human (P78334) negative or positive effect;G…
MoA Reference	CPD1163	zaleplon	Ionotropic GABA-A receptor^positive_allosteric_modulator	CCN(C(C)=O)c1cccc(c1)c2ccnc3c(C#N)cnn23	ZALEPLON;3' (3 CYANOPYRAZOLO(1,5 A)PYRIMIDIN 7 YL) N ETHYLACETANILIDE;ZALAPLON;SONATA;STARNOC;CL-284846;LJC-10846;ZAL-846;N-(3-(3-CYANOPYRAZOLO[1,5-A]PYRIMIDIN-7-YL)PHENYL)-N-ETHYLACETAMIDE	IUPH_4345;CMBL_CHEMBL1521			Gamma-aminobutyric acid receptor subunit alpha-1 POSITIVE ALLOSTERIC MODULATOR;Gamma-aminobutyric acid receptor subunit gamma-2 POSITIVE ALLOSTERIC MODULATOR;Gamma-aminobutyric acid receptor subunit beta-1 POSITIVE ALLOSTERIC MODULATOR	GABRA1_Human (P14867) negative or positive effect;GABRG2_Human (P18507) negative or positive effect;GABRB1_Human (P18505) negative or positive effect
MoA Reference	CPD1176	zolpidem	Ionotropic GABA-A receptor^positive_allosteric_modulator	Cc1ccc(cc1)c2nc3ccc(C)cn3c2CC(=O)N(C)C	ZOLPIDEM;N,N,6 TRIMETHYL 2 (4 METHYLPHENYL)IMIDAZO(1,2 A)PYRIDINE 3 ACETAMIDE;ZOLPIDEMUM;ADORMIX;BIKALM;DORMIZOL;HYPNOGEN;IVEDAL;NASEN;NIMADORM;NOTTEM;STILNOCT;STILNOX;STILNOX CR;ZOLSANA;ZOLTIS;AMBIEN;AMBIEN CR;APO ZOLPIDEM ODT;EDLUAR;GABAZOLPIDEM 5;INTERMEZZO;IVADAL;PMS ZOLPIDEM ODT;SENTRAZOLPIDEM PM 5;SUBLINOX;ZOLPIDEM TARTRATE;ZOLPIDEM TARTRATE EXTENDED RELEASE;ZOLPIDEM TARTRATE ODT;ZOLPIDEM T…	IUPH_4348;IUPH_4362;CMBL_CHEMBL1723343	GABA A receptor alpha 3 subunit Positive Allosteric Modulator;GABA A receptor alpha 2 subunit Positive Allosteric Modulator;GABA A receptor alpha 1 subunit Positive Allosteric Modulator	GABRA3_Human (P34903) negative or positive effect;GABRA2_Human (P47869) negative or positive effect;GABRA1_Human (P14867) negative or positive effect	Gamma-aminobutyric acid receptor subunit alpha-1 POSITIVE ALLOSTERIC MODULATOR;Gamma-aminobutyric acid receptor subunit gamma-2 POSITIVE ALLOSTERIC MODULATOR;Gamma-aminobutyric acid receptor subunit beta-1 POSITIVE ALLOSTERIC MODULATOR	GABRA1_Human (P14867) negative or positive effect;GABRG2_Human (P18507) negative or positive effect;GABRB1_Human (P18505) negative or positive effect
MoA Reference	CPD0865	primidone	Ionotropic GABA-A receptor^positive_allosteric_modulator|Voltage-gated sodium channel^blocker	CCC1(C(=O)NCNC1=O)c2ccccc2	PRIMIDONE;5 PHENYL 5 ETHYL HEXAHYDROPYRIMIDINE 4,6 DIONE;DESOXYPHENOBARBITAL;PRIMACLONE;PRIMIDON;PRIMIDONA;PRIMIDONUM;LISKANTIN;MIZODIN;MYLEPSINUM;MYSOLINE;PRIDONA;PRIMID;PRYSOLINE;SERTAN;MYSOLINE PEDIATRIC CHEWABLE TABLETS;MYSOLINE TAB;PRIMIDONE 125 TAB;PRIMIDONE 250 TAB;SERTAN TAB;5-ETHYL-5-PHENYL-DIHYDROPYRIMIDINE-4,6(1H,5H)-DIONE;5-ETHYL-5-PHENYL-DIHYDRO-PYRIMIDINE-4,6-DIONE (PRIMIDONE);5-ETH…	IUPH_5338;CMBL_CHEMBL856			Gamma-aminobutyric acid receptor subunit alpha-5 POSITIVE ALLOSTERIC MODULATOR;Gamma-aminobutyric acid receptor subunit pi POSITIVE ALLOSTERIC MODULATOR;Gamma-aminobutyric acid receptor subunit gamma-3 POSITIVE ALLOSTERIC MODULATOR;Gamma-aminobutyric acid receptor subunit beta-3 POSITIVE ALLOSTERIC MODULATOR;Gamma-aminobutyric acid receptor subunit alpha-1 POSITIVE ALLOSTERIC MODULATOR;Gamma-amin…	GABRA5_Human (P31644) negative or positive effect;GABRP_Human (O00591) negative or positive effect;GABRG3_Human (Q99928) negative or positive effect;GABRB3_Human (P28472) negative or positive effect;GABRA1_Human (P14867) negative or positive effect;GABRG2_Human (P18507) negative or positive effect;GABRB2_Human (P47870) negative or positive effect;GABRE_Human (P78334) negative or positive effect;G…
MoA Reference	CPD0012	(R)-3,4-DCPG	Ionotropic glutamate receptor, AMPA^antagonist	N[C@@H](C(=O)O)c1ccc(C(=O)O)c(c1)C(=O)O {A1=R}
MoA Reference	CPD0062	acamprosate	Ionotropic glutamate receptor, NMDA^antagonist	CC(=O)NCCCS(=O)(=O)O	ACAMPROSATE;3 ACETAMIDO 1 PROPANESULFONIC ACID;ACAMPROSATO;ACAMPROSATUM;N ACETYL HOMOTAURINE;N ACETYLHOMOTAURINE;REGTECT;ACAMPROSATE CALCIUM;CAMPRAL	IUPH_7106;CMBL_CHEMBL2068724			Glutamate receptor ionotropic, NMDA 1 ANTAGONIST;Glutamate receptor ionotropic, NMDA 2A ANTAGONIST;Glutamate receptor ionotropic, NMDA 2B ANTAGONIST;Glutamate receptor ionotropic, NMDA 3B ANTAGONIST;Glutamate receptor ionotropic, NMDA 2C ANTAGONIST;Glutamate receptor ionotropic, NMDA 2D ANTAGONIST;Glutamate receptor ionotropic, NMDA 3A ANTAGONIST;Gamma-aminobutyric acid receptor subunit alpha-5 P…	GRIN1_Human (Q05586) negative effect;GRIN2A_Human (Q12879) negative effect;GRIN2B_Human (Q13224) negative effect;GRIN3B_Human (O60391) negative effect;GRIN2C_Human (Q14957) negative effect;GRIN2D_Human (O15399) negative effect;GRIN3A_Human (Q8TCU5) negative effect;GABRA5_Human (P31644) negative or positive effect;GABRP_Human (O00591) negative or positive effect;GABRG3_Human (Q99928) negative or p…
MoA Reference	CPD0096	amantadine	Ionotropic glutamate receptor, NMDA^antagonist	NC12CC3CC(CC(C3)C1)C2	AMANTADINE;1 ADAMANTANAMINE;1 ADAMANTYLAMINE;1 AMINOADAMANTANE;AMANTADINA;AMANTADINUM;AMANTIDINE;AMINOADAMANTANE;TRICYCLO[3.3.1.1(3,7)]DECAN 1 AMINE;TRICYCLO[3.3.1.1(3,7)]DECAN 1 YLAMINE;TRICYCLO[3.3.1.1(3,7)]DECANE 1 AMINE;VIREGYT;VIROSOL;PK MERZ;SYMADINE;SYMMETREL;AMANTADINE HCL;AMANTADINE HYDROCHLORIDE;DOM AMANTADINE HYDROCHLORIDE CAPSULES;ENDANTADINE;ENDANTADINE CAP;GAPEAM BUDIBAC;GOCOVRI;MED…	IUPH_4128;CMBL_CHEMBL1569	GluN2A Channel blocker;GluN2B Channel blocker;GluN2C Channel blocker;GluN2D Channel blocker	GRIN2A_Human (Q12879) negative effect;GRIN2B_Human (Q13224) negative effect;GRIN2C_Human (Q14957) negative effect;GRIN2D_Human (O15399) negative effect	Glutamate receptor ionotropic, NMDA 1 ANTAGONIST;Glutamate receptor ionotropic, NMDA 2A ANTAGONIST;Glutamate receptor ionotropic, NMDA 2B ANTAGONIST;Glutamate receptor ionotropic, NMDA 3B ANTAGONIST;Glutamate receptor ionotropic, NMDA 2C ANTAGONIST;Glutamate receptor ionotropic, NMDA 2D ANTAGONIST;Glutamate receptor ionotropic, NMDA 3A ANTAGONIST	GRIN1_Human (Q05586) negative effect;GRIN2A_Human (Q12879) negative effect;GRIN2B_Human (Q13224) negative effect;GRIN3B_Human (O60391) negative effect;GRIN2C_Human (Q14957) negative effect;GRIN2D_Human (O15399) negative effect;GRIN3A_Human (Q8TCU5) negative effect
MoA Reference	CPD0418	felbamate	Ionotropic glutamate receptor, NMDA^antagonist	NC(=O)OCC(COC(N)=O)c1ccccc1	FELBAMATE;2 PHENYL 1,3 PROPANEDIOL DICARBAMATE;CARBAMIC ACID 2 PHENYLTRIMETHYLENE ESTER;CARBAMIC ACID 3 CARBAMOYLOXY 2 PHENYL PROPYL ESTER;FELBAMATO;FELBAMATUM;FELBAMYL;TALOXA;FELBATOL;ADD 03055;W 554;CARBAMIC ACID 3-CARBAMOYLOXY-2-PHENYL-PROPYL ESTER;2-PHENYL-1,3-PROPANEDIOL DICARBAMATE;2-PHENYLPROPANE-1,3-DIYL DICARBAMATE	IUPH_5473;CMBL_CHEMBL1094			Glutamate receptor ionotropic, NMDA 1 ANTAGONIST;Glutamate receptor ionotropic, NMDA 2A ANTAGONIST;Glutamate receptor ionotropic, NMDA 2B ANTAGONIST;Glutamate receptor ionotropic, NMDA 3B ANTAGONIST;Glutamate receptor ionotropic, NMDA 2C ANTAGONIST;Glutamate receptor ionotropic, NMDA 2D ANTAGONIST;Glutamate receptor ionotropic, NMDA 3A ANTAGONIST	GRIN1_Human (Q05586) negative effect;GRIN2A_Human (Q12879) negative effect;GRIN2B_Human (Q13224) negative effect;GRIN3B_Human (O60391) negative effect;GRIN2C_Human (Q14957) negative effect;GRIN2D_Human (O15399) negative effect;GRIN3A_Human (Q8TCU5) negative effect
MoA Reference	CPD0341	dextromethorphan	Ionotropic glutamate receptor, NMDA^antagonist|Sigma receptor^agonist	COc1ccc2C[C@H]3[C@H]4CCCC[C@@]4(CCN3C)c2c1 {A7=S;A8=S;A13=S}	DEXTROMETHORPHAN;(+) DEXTROMETHORPHAN;D METHORPHAN;DELTA METHORPHAN;DEX;DEXTROMETHORFAN;DEXTROMETHORPHANE;DEXTROMETHORPHANUM;DEXTROMETORFANO;DM;BENYLIN DM;ROMILAR;TRIAMINIC;VICKS FORMULA;12 HOUR COUGH RELIEF;7 SELECT COUGH DM;7 SELECT DAY TIME RELIEF;7 SELECT NIGHT TIME RELIEF;7 SELECT TUSSIN DM;A.M. COLD RELIEF FORMULA;ABATUSS DMX;ACETAMINOPHEN DEXTROMETHORPHAN HBR DOXYLAMINE SUCCINATE PHENYLEPH…
MoA Reference	CPD0020	1,2,3,4,5,6-Hexabromocyclohexane	Janus kinase family^inhibitor	BrC1C(Br)C(Br)C(Br)C(Br)C1Br
MoA Reference	CPD0141	Atiprimod dihydrochloride	Janus kinase family^inhibitor	CCCC1(CCC)CCC2(CCN(CCCN(CC)CC)C2)CC1	ATIPRIMOD;ANTIPRIMOD;AZASPIRANE
MoA Reference	CPD0158	AZD 1480	Janus kinase family^inhibitor	Cc1cc(n[nH]1)Nc2nc(ncc2Cl)N[C@@H](C)c3ncc(F)cn3 {A15=S}	AZD 1480;AZD1480;AZD-1480;(S)-5-CHLORO-N2-(1-(5-FLUOROPYRIMIDIN-2-YL)ETHYL)-N4-(5-METHYL-1H-PYRAZOL-3-YL)PYRIMIDINE-2,4-DIAMINE;5-CHLORO-N2-[(1S)-1-(5-FLUOROPYRIMIDIN-2-YL)ETHYL]-N4-(5-METHYL-1H-PYRAZOL-3-YL)PYRIMIDINE-2,4-DIAMINE	IUPH_5933;CMBL_CHEMBL1231124	Janus kinase 1 Inhibitor;Janus kinase 3 Inhibitor;Janus kinase 2 Inhibitor	JAK1_Human (P23458) negative effect;JAK3_Human (P52333) negative effect;JAK2_Human (O60674) negative effect	Tyrosine-protein kinase JAK2 INHIBITOR	JAK2_Human (O60674) negative effect
MoA Reference	CPD0306	CP 690550 citrate	Janus kinase family^inhibitor	C[C@@H]1CCN(C[C@@H]1N(C)c2ncnc3[nH]ccc23)C(=O)CC#N {A1=R;A6=R}	TOFACITINIB;TASOCITINIB;TOFACITINIBUM;XELJANZ;XELJANZ XR;CP-690,550;CP-690550;TOFACITINIB CITRATE	IUPH_5677;CMBL_CHEMBL2103743	protein kinase N1 Inhibitor;Janus kinase 3 Inhibitor	PKN1_Human (Q16512) negative effect;JAK3_Human (P52333) negative effect	Tyrosine-protein kinase JAK1 INHIBITOR;Non-receptor tyrosine-protein kinase TYK2 INHIBITOR;Tyrosine-protein kinase JAK2 INHIBITOR;Tyrosine-protein kinase JAK3 INHIBITOR	JAK1_Human (P23458) negative effect;TYK2_Human (P29597) negative effect;JAK2_Human (O60674) negative effect;JAK3_Human (P52333) negative effect
MoA Reference	CPD0738	NSC 33994	Janus kinase family^inhibitor	CCC(=C(CC)/c1ccc(O)c(c1)CN(CC)CC)/c2ccc(O)c(c2)CN(CC)CC
MoA Reference	CPD0931	ruxolitinib-(S)	Janus kinase family^inhibitor	N#CC[C@@H](C1CCCC1)n2cc(cn2)c3ncnc4[nH]ccc34 {A3=S}	RUXOLITINIB;INCB424;JAKAFI;JAKAVI;(R)-RUXOLITINIB;INC424;INCB 18424;INCB018424;(R)-3-(4-(7H-PYRROLO[2,3-D]PYRIMIDIN-4-YL)-1H-PYRAZOL-1-YL)-3-CYCLOPENTYLPROPANENITRILE PHOSPHATE;RUXOLITINIB PHOSPHATE	IUPH_5688;CMBL_CHEMBL1795071	tyrosine kinase 2 Inhibitor;Janus kinase 3 Inhibitor;Janus kinase 2 Inhibitor;Janus kinase 1 Inhibitor	TYK2_Human (P29597) negative effect;JAK3_Human (P52333) negative effect;JAK2_Human (O60674) negative effect;JAK1_Human (P23458) negative effect	Tyrosine-protein kinase JAK1 INHIBITOR;Tyrosine-protein kinase JAK2 INHIBITOR	JAK1_Human (P23458) negative effect;JAK2_Human (O60674) negative effect
MoA Reference	CPD1157	XL019	Janus kinase family^inhibitor	O=C(Nc1ccc(cc1)c2ccnc(n2)Nc3ccc(cc3)N4CCOCC4)[C@@H]5CCCN5 {A28=S}	XL019;XL 019;XL-019	IUPH_7971;CMBL_CHEMBL3545328	Janus kinase 1 Inhibitor;Janus kinase 2 Inhibitor;Janus kinase 3 Inhibitor	JAK1_Human (P23458) negative effect;JAK2_Human (O60674) negative effect;JAK3_Human (P52333) negative effect	Tyrosine-protein kinase JAK2 INHIBITOR	JAK2_Human (O60674) negative effect
MoA Reference	CPD1173	ZM 39923 hydrochloride	Janus kinase family^inhibitor	CC(C)N(CCC(=O)c1ccc2ccccc2c1)Cc3ccccc3	JAK3 INHIBITOR IV;ZM-39923	IUPH_5994	Janus kinase 1 Inhibitor;Janus kinase 3 Inhibitor	JAK1_Human (P23458) negative effect;JAK3_Human (P52333) negative effect
MoA Reference	CPD0129	ARRY 520 trifluoroacetate	Kinesin^inhibitor	CON(C)C(=O)N1N=C(S[C@@]1(CCCN)c2ccccc2)c3cc(F)ccc3F {A10=S}	FILANESIB
MoA Reference	CPD0209	BRD 9876	Kinesin^inhibitor	CC(C)(C)c1ccc2cc(C#N)c(C#N)cc2c1
MoA Reference	CPD0220	BTB1	Kinesin^inhibitor	O=[N+]([O-])c1cc(Cl)ccc1S(=O)(=O)c2ccccc2
MoA Reference	CPD0358	Dimethylenastron	Kinesin^inhibitor	CC1(C)CC(=O)C2=C(C1)NC(=S)NC2c3cccc(O)c3
MoA Reference	CPD0556	Ispinesib	Kinesin^inhibitor	Cc1ccc(cc1)C(=O)N(CCCN)[C@@H](C2=Nc3cc(Cl)ccc3C(=O)N2Cc4ccccc4)C(C)C {A14=R}	ISPINESIB
MoA Reference	CPD0564	K 858	Kinesin^inhibitor	CC(=O)NC1=NN(C(C)=O)C(C)(S1)c2ccccc2
MoA Reference	CPD0690	Monastrol	Kinesin^inhibitor	CCOC(=O)C1=C(C)NC(=S)N[C@H]1c2cccc(O)c2 {A12=S}	MONASTROL
MoA Reference	CPD0947	SB 743921 hydrochloride	Kinesin^inhibitor	Cc1ccc(cc1)C(=O)N(CCCN)[C@@H](C2=C(Cc3ccccc3)C(=O)c4ccc(Cl)cc4O2)C(C)C {A14=R}
MoA Reference	CPD0999	S-Trityl-L-cysteine	Kinesin^inhibitor	N[C@@H](CSC(c1ccccc1)(c2ccccc2)c3ccccc3)C(=O)O {A1=R}
MoA Reference	CPD1167	zileuton	Leukotriene synthesis^inhibitor	CC(c1cc2ccccc2s1)N(O)C(N)=O {A1=q}	ZILEUTON;(+ ) 1 (1 BENZO[B]THIEN 2 YLETHYL) 1 HYDROXYUREA;LEUTROL;N (1 BENZO(B)THIEN 2 YLETHYL) N HYDROXYUREA;N [1 (BENZO[B]THIOPHEN 2 YL)ETHYL] N HYDROXYUREA;ZILEUTONUM;ZYFLO;ZYFLO CR;A-64077;N-[1-(1-BENZOTHIEN-2-YL)ETHYL]-N-HYDROXYUREA (ZILEUTON);3-BENZO[B]THIOPHEN-2-YL-2-HYDROXY-BUTYRAMIDE;3-BENZO[B]THIOPHEN-2-YL-2-HYDROXY-2-AZABUTANAMIDE (ZILEUTON);1-(1-(BENZOTHIOPHEN-2-YL)ETHYL)-1-HYDROXY-UR…	IUPH_5297;CMBL_CHEMBL93	5 LOX Inhibitor	ALOX5_Human (P09917) negative effect	Arachidonate 5-lipoxygenase INHIBITOR	ALOX5_Human (P09917) negative effect
MoA Reference	CPD0600	LIMKi 3	LIM kinase^inhibitor	CC(C)C(=O)Nc1ncc(s1)c2cc(nn2c3c(Cl)cccc3Cl)C(F)F	LIMKI3;BMS 5;BMS-5;LIMKI 3	IUPH_9839	LIM domain kinase 1 Inhibitor;LIM domain kinase 2 Inhibitor	LIMK1_Human (P53667) negative effect;LIMK2_Human (P53671) negative effect
MoA Reference	CPD0995	SR 7826	LIM kinase^inhibitor	Cc1c[nH]c2ncnc(c12)c3ccc(cc3)NC(=O)N(CCO)c4ccccc4	SR7826;SR 7826	IUPH_9840	LIM domain kinase 1 Inhibitor	LIMK1_Human (P53667) negative effect
MoA Reference	CPD1014	T 5601640	LIM kinase^inhibitor	Cc1cc(on1)C(=O)Nc2cccc(c2)C(=O)Nc3cccc(c3)C(F)(F)F
MoA Reference	CPD0323	CZC 54252 hydrochloride	LRRK2^inhibitor	COc1cc(ccc1Nc2ncc(Cl)c(n2)Nc3ccccc3NS(C)(=O)=O)N4CCOCC4
MoA Reference	CPD0479	GSK2578215A	LRRK2^inhibitor	O=C(Nc1cccnc1)c2cc(ccc2OCc3ccccc3)c4ccnc(F)c4
MoA Reference	CPD0615	LRRK2-IN-1	LRRK2^inhibitor	COc1cc(ccc1Nc2ncc3c(n2)N(C)c4ccccc4C(=O)N3C)C(=O)N5CCC(CC5)N6CCN(C)CC6	LRRK2-IN-1;LRRK2-IN1;LRRK2IN1	IUPH_9396	leucine rich repeat kinase 2 Inhibitor	LRRK2_Human (Q5S007) negative effect
MoA Reference	CPD0805	PF 06447475	LRRK2^inhibitor	N#Cc1cccc(c1)c2c[nH]c3ncnc(c23)N4CCOCC4	PF-06447475	IUPH_8054	leucine rich repeat kinase 2 Inhibitor	LRRK2_Human (Q5S007) negative effect
MoA Reference	CPD0484	GW 3965 hydrochloride	LXR^agonist	O=C(O)Cc1cccc(c1)OCCCN(Cc2cccc(c2Cl)C(F)(F)F)CC(c3ccccc3)c4ccccc4		IUPH_2754	Liver X receptor beta Agonist;Liver X receptor alpha Agonist	NR1H2_Human (P55055) positive effect;NR1H3_Human (Q13133) positive effect
MoA Reference	CPD1143	WAY 252623	LXR^agonist	Fc1ccc(cc1)c2c3cccc(c3nn2Cc4ccc(F)cc4Cl)C(F)(F)F	2-(2-CHLORO-4-FLUOROBENZYL)-3-(4-FLUOROPHENYL)-7-(TRIFLUOROMETHYL)-2H-INDAZOLE;LXR-623	CMBL_CHEMBL456237			Oxysterols receptor LXR-alpha AGONIST;Oxysterols receptor LXR-beta AGONIST	NR1H3_Human (Q13133) positive effect;NR1H2_Human (P55055) positive effect
MoA Reference	CPD1013	T 0901317	LXR^agonist|Constitutive androstane receptor^inverse agonist	O=S(=O)(c1ccccc1)N(CC(F)(F)F)c2ccc(cc2)C(O)(C(F)(F)F)C(F)(F)F	N (2,2,2 TRIFLUOROETHYL) N {4 [2,2,2 TRIFLUORO 1 HYDROXY 1 (TRIFLUOROMETHYL)ETHYL]PHENYL}BENZENESULFONAMIDE;T0901317;T 0901317;T-0901317	IUPH_2755	Liver X receptor beta Agonist;Liver X receptor alpha Agonist	NR1H2_Human (P55055) positive effect;NR1H3_Human (Q13133) positive effect
MoA Reference	CPD0027	27-Hydroxycholesterol	LXR^agonist|Estrogen receptor^partial agonist	C[C@@H](CO)CCC[C@@H](C)[C@H]1CC[C@H]2[C@@H]3CC=C4C[C@@H](O)CC[C@]4(C)[C@H]3CC[C@]12C {A1=R;A7=R;A9=R;A12=S;A13=S;A18=S;A22=R;A24=S;A27=R}	27-HYDROXYCHOLESTEROL;26-HYDROXYCHOLESTEROL;27-OHC	IUPH_2752	GPR183 Agonist;Liver X receptor beta Agonist;Liver X receptor alpha Agonist	GPR183_Human (P32249) positive effect;NR1H2_Human (P55055) positive effect;NR1H3_Human (Q13133) positive effect
MoA Reference	CPD0015	(R)-PFI 2 hydrochloride	Lysine methyltransferase^inhibitor	O=C([C@@H](Cc1cccc(c1)C(F)(F)F)NS(=O)(=O)c2cc(F)c3CNCCc3c2)N4CCCC4 {A2=R}	(R)-PFI-2	IUPH_8235	SET domain containing lysine methyltransferase 7 Inhibitor	SETD7_Human (Q8WTS6) negative effect
MoA Reference	CPD0033	3-Deazaneplanocin A hydrochloride	Lysine methyltransferase^inhibitor	Nc1nccc2c1ncn2[C@@H]3C=C(CO)[C@@H](O)[C@H]3O {A10=R;A15=R;A17=S}
MoA Reference	CPD0049	A 366	Lysine methyltransferase^inhibitor	COc1cc2c(cc1OCCCN3CCCC3)N=C(N)C24CCC4	A-366;A 366;A366	IUPH_8238	euchromatic histone lysine methyltransferase 2 Inhibitor;euchromatic histone lysine methyltransferase 1 Inhibitor	EHMT2_Human (Q96KQ7) negative effect;EHMT1_Human (Q9H9B1) negative effect
MoA Reference	CPD0200	BIX 01294	Lysine methyltransferase^inhibitor	COc1cc2nc(nc(NC3CCN(Cc4ccccc4)CC3)c2cc1OC)N5CCCN(C)CC5	BIX-01294;BIX 01294;BIX01294	IUPH_7014	euchromatic histone lysine methyltransferase 1 Inhibitor;euchromatic histone lysine methyltransferase 2 Inhibitor	EHMT1_Human (Q9H9B1) negative effect;EHMT2_Human (Q96KQ7) negative effect
MoA Reference	CPD0392	EPZ 004777	Lysine methyltransferase^inhibitor	CC(C)N(CCCNC(=O)Nc1ccc(cc1)C(C)(C)C)C[C@H]2O[C@H]([C@H](O)[C@@H]2O)n3ccc4c3ncnc4N {A22=R;A24=R;A25=R;A27=S}	EPZ004777;EPZ 004777;EPZ-004777	IUPH_7377	DOT1 like histone lysine methyltransferase Inhibitor	DOT1L_Human (Q8TEK3) negative effect
MoA Reference	CPD0604	LLY 507	Lysine methyltransferase^inhibitor	Cc1cn(CCN2CCN(CC2)c3ccccc3c4cc(C#N)cc(c4)C(=O)NCCCN5CCCC5)c6ccccc16	LLY-507	IUPH_8239	SET and MYND domain containing 2 Inhibitor	SMYD2_Human (Q9NRG4) negative effect
MoA Reference	CPD0966	SGC 0946	Lysine methyltransferase^inhibitor	CC(C)N(CCCNC(=O)Nc1ccc(cc1)C(C)(C)C)C[C@H]2O[C@H]([C@H](O)[C@@H]2O)n3cc(Br)c4c3ncnc4N {A22=R;A24=R;A25=R;A27=S}	SGC0946	IUPH_7020	DOT1 like histone lysine methyltransferase Inhibitor	DOT1L_Human (Q8TEK3) negative effect
MoA Reference	CPD1106	UNC 0224	Lysine methyltransferase^inhibitor	COc1cc2c(cc1OCCCN(C)C)nc(nc2NC3CCN(C)CC3)N4CCCN(C)CC4
MoA Reference	CPD1107	UNC 0638	Lysine methyltransferase^inhibitor	COc1cc2c(cc1OCCCN3CCCC3)nc(nc2NC4CCN(CC4)C(C)C)C5CCCCC5	UNC0638	IUPH_7015	euchromatic histone lysine methyltransferase 2 Inhibitor;euchromatic histone lysine methyltransferase 1 Inhibitor	EHMT2_Human (Q96KQ7) negative effect;EHMT1_Human (Q9H9B1) negative effect
MoA Reference	CPD1108	UNC 0642	Lysine methyltransferase^inhibitor	COc1cc2c(cc1OCCCN3CCCC3)nc(nc2NC4CCN(CC4)C(C)C)N5CCC(F)(F)CC5	UNC0642	IUPH_7017	euchromatic histone lysine methyltransferase 2 Inhibitor;euchromatic histone lysine methyltransferase 1 Inhibitor	EHMT2_Human (Q96KQ7) negative effect;EHMT1_Human (Q9H9B1) negative effect
MoA Reference	CPD0932	Ryuvidine	Lysine methyltransferase^inhibitor|CDK^inhibitor	Cc1nc2C(=O)C(=CC(=O)c2s1)Nc3ccc(C)cc3	CDK4 INHIBITOR III	IUPH_5952	cyclin dependent kinase 2 Inhibitor;cyclin dependent kinase 4 Inhibitor	CDK2_Human (P24941) negative effect;CDK4_Human (P11802) negative effect
MoA Reference	CPD0018	(S)-PFI 2 hydrochloride	Lysine methyltransferase^negative_control	O=C([C@H](Cc1cccc(c1)C(F)(F)F)NS(=O)(=O)c2cc(F)c3CNCCc3c2)N4CCCC4 {A2=S}
MoA Reference	CPD1110	UNC 2400	Lysine methyltransferase^negative_control	CCCC1=C(CN(C)C(=O)c2cc(cc3c2cnn3C(C)C)c4ccc(nc4)N5CCN(CC5)C(C)C)C(=O)N(C)C(C)=C1
MoA Reference	CPD0007	(+)-Muscarine iodide	mAChR^agonist	C[C@@H]1O[C@H](C[N+](C)(C)C)C[C@H]1O {A1=S;A3=S;A10=R}	MUSCARINE	IUPH_3996	nicotinic acetylcholine receptor alpha 10 subunit Antagonist;nicotinic acetylcholine receptor alpha 9 subunit Antagonist	CHRNA10_Human (Q9GZZ6) negative effect;CHRNA9_Human (Q9UGM1) negative effect
MoA Reference	CPD0043	5-Methylfurmethiodide	mAChR^agonist	Cc1ccc(C[N+](C)(C)C)o1	METHYLFURMETHIDE;5 MFT;5-METHYLFURMITHIDE	IUPH_300	M 2 receptor Full Agonist;M 1 receptor Full Agonist;M 4 receptor Full Agonist;M 3 receptor Full Agonist	CHRM2_Human (P08172) positive effect;CHRM1_Human (P11229) positive effect;CHRM4_Human (P08173) positive effect;CHRM3_Human (P20309) positive effect
MoA Reference	CPD0186	bethanechol	mAChR^agonist	CC(C[N+](C)(C)C)OC(N)=O	BETHANECHOL;(2 HYDROXYPROPYL)TRIMETHYLAMMONIUM CARBAMATE;2 (CARBAMOYLOXY) N,N,N TRIMETHYLPROPAN 1 AMINIUM;2 CARBAMOYLOXYPROPYL TRIMETHYLAZANIUM;AMIDOPROPYLDIMETHYLBETAINE;CARBAMOYL BETA METHYLCHOLINE;CARBAMOYL METHYLCHOLINE;CARBAMYL BETA METHYLCHOLINE;CARBAMYL METHYLCHOLINE;DUVOID;MYOTONACHOL;MYOTONINE;URABETH;URO CARB;BETHANECHOL CHLORIDE;DUVOID TABLETS;MYOTONACHOL TABLETS;PHL BETHANECHOL CHLORI…	IUPH_297;CMBL_CHEMBL1768	M 3 receptor Full Agonist;M 4 receptor Full Agonist;M 1 receptor Full Agonist;M 2 receptor Full Agonist	CHRM3_Human (P20309) positive effect;CHRM4_Human (P08173) positive effect;CHRM1_Human (P11229) positive effect;CHRM2_Human (P08172) positive effect	Muscarinic acetylcholine receptor M2 AGONIST;Muscarinic acetylcholine receptor M3 AGONIST	CHRM2_Human (P08172) positive effect;CHRM3_Human (P20309) positive effect
MoA Reference	CPD0236	Carbamoylcholine chloride	mAChR^agonist	C[N+](C)(C)CCOC(N)=O	CARBACHOL;(2 CARBAMOYLOXYETHYL)TRIMETHYLAMMONIUM CHLORIDE;(2 HYDROXYETHYL)TRIMETHYL AMMONIUM CHLORIDE CARBAMATE;(2 HYDROXYETHYL)TRIMETHYLAMMONIUM CHLORIDE CARBAMATE;2 ((AMINOCARBONYL)OXY) N,N,N TRIMETHYLETHANAMINIUM CHLORIDE;2 ((AMINOCARBONYL)OXY) N,N,N TRIMETHYLETHANAMINUM CHLORIDE;CARBACHOL CHLORIDE;CARBACHOLUM;CARBACOL;CHOLINE CARBAMATE CHLORIDE;CHOLINE CHLORIDE, CARBAMATE;CHOLINE CHLORINE CAR…	IUPH_298;CMBL_CHEMBL14	M 1 receptor Full Agonist;M 2 receptor Full Agonist;M 3 receptor Full Agonist;M 4 receptor Full Agonist;M 5 receptor Full Agonist	CHRM1_Human (P11229) positive effect;CHRM2_Human (P08172) positive effect;CHRM3_Human (P20309) positive effect;CHRM4_Human (P08173) positive effect;CHRM5_Human (P08912) positive effect	Muscarinic acetylcholine receptor M3 AGONIST	CHRM3_Human (P20309) positive effect
MoA Reference	CPD0644	methacholine	mAChR^agonist	CC(=O)OC(C)C[N+](C)(C)C	METHACHOLINE;ACETYL BETA METHYLCHOLINE;ACETYLMETHYLCHOLINE;MCH;METHACHOLINE CHLORIDE, USP;METHACHOLINE OMEGA;PROVOCHOLINE;STERILE PROVOCHOLINE SOLUTION;STERILE PROVOCHOLINE SOLUTION PLUS;METHACHOLINE + METHACHOLINE + METHACHOLINE + METHACHOLINE + METHACHOLINE;METHACHOLINE + METHACHOLINE + METHACHOLINE + METHACHOLINE + METHACHOLINE + METHACHOLINE + METHACHOLINE + METHACHOLINE + METHACHOLINE;METHAC…	IUPH_7438;CMBL_CHEMBL1200764	M 4 receptor Agonist;M 1 receptor Agonist;M 3 receptor Agonist;M 2 receptor Agonist		Muscarinic acetylcholine receptor M3 AGONIST	CHRM3_Human (P20309) positive effect
MoA Reference	CPD0669	Milameline hydrochloride	mAChR^agonist	CO/N=C/C1=CCCN(C)C1	MILAMELINE	IUPH_301	M 5 receptor Partial Agonist;M 3 receptor Partial Agonist;M 4 receptor Partial Agonist;M 1 receptor Partial Agonist	CHRM5_Human (P08912) positive effect;CHRM3_Human (P20309) positive effect;CHRM4_Human (P08173) positive effect;CHRM1_Human (P11229) positive effect
MoA Reference	CPD0770	Oxotremorine sesquifumarate	mAChR^agonist	O=C1CCCN1CC#CCN2CCCC2	OXOTREMORINE	IUPH_302	M 4 receptor Full Agonist;M 3 receptor Full Agonist;M 2 receptor Full Agonist;M 1 receptor Partial Agonist	CHRM4_Human (P08173) positive effect;CHRM3_Human (P20309) positive effect;CHRM2_Human (P08172) positive effect;CHRM1_Human (P11229) positive effect
MoA Reference	CPD0840	Pilocarpine hydrochloride	mAChR^agonist	CC[C@@H]1C(=O)OC[C@@H]1Cc2cncn2C {A2=S;A7=R}	PILOCARPINE;(3S CIS) 3 ETHYLDIHYDRO 4 [(1 METHYL 1H IMIDAZOL 5 YL)METHYL] 2(3H) FURANONE;(3S,4R) 3 ETHYLDIHYDRO 4 ((1 METHYL 1H IMIDAZOL 5 YL)METHYL) 2(3H) FURANONE;DIOCARPINE;MIOCARPINE;PILOSTAT;PILOVISC;TIMPILO;BETOPTIC/PILO;E PILO 1 OPHTHALMIC SOLUTION;E PILO 2 OPHTHALMIC SOLUTION;E PILO 4 OPHTHALMIC SOLUTION;E PILO 6 OPHTHALMIC SOLUTION;E PILO 1 OPH SOLN;E PILO 2 OPH SOLN;E PILO 4 OPH SOLN;E …	IUPH_305;CMBL_CHEMBL1200330;CMBL_CHEMBL550	M 2 receptor Partial Agonist;M 5 receptor Partial Agonist;M 4 receptor Partial Agonist;M 3 receptor Partial Agonist;M 1 receptor Partial Agonist	CHRM2_Human (P08172) positive effect;CHRM5_Human (P08912) positive effect;CHRM4_Human (P08173) positive effect;CHRM3_Human (P20309) positive effect;CHRM1_Human (P11229) positive effect	Muscarinic acetylcholine receptor M3 AGONIST;Muscarinic acetylcholine receptor M1 AGONIST	CHRM3_Human (P20309) positive effect;CHRM1_Human (P11229) positive effect
MoA Reference	CPD0183	benztropine	mAChR^antagonist	CN1[C@H]2CC[C@@H]1C[C@@H](C2)OC(c3ccccc3)c4ccccc4 {A2=S;A5=R}	BENZATROPINE;3 ALPHA (DIPHENYLMETHOXY)TROPANE;3ALPHA (DIPHENYLMETHOXY) 1ALPHAH,5ALPHAH TROPANE;3ALPHA (DIPHENYLMETHOXY)TROPANE;3ALPHA BENZHYDRYLOXY 8 METHYL 8 AZABICYCLO[3.2.1]OCTANE;3ENDO BENZHYDRYLOXYTROPANE;3 (DIPHENYLMETHOXY) 1H,5H TROPANE;3 (DIPHENYLMETHOXY)TROPANE;3 BENZHYDRYLOXY 8 METHYL 8 AZABICYCLO[3.2.1]OCTANE;BENZATROPINA;BENZATROPINUM;BENZHYDRYL 8 METHYL 8 AZABICYCLO[3.2.1]OCT 3 YL ET…	IUPH_7601;CMBL_CHEMBL1200383	B 0 AT1 Inhibitor;DAT Inhibitor;M 1 receptor Antagonist;M 2 receptor Antagonist	SLC6A19_Human (Q695T7) negative effect	Muscarinic acetylcholine receptor M1 ANTAGONIST	CHRM1_Human (P11229) negative effect
MoA Reference	CPD0197	biperiden	mAChR^antagonist	OC(CCN1CCCCC1)(c2ccccc2)C3CC4C=CC3C4	BIPERIDEN;1 BICYCLO[2.2.1]HEPT 5 EN 2 YL 1 PHENYL 3 PIPERIDIN 1 YL PROPAN 1 OL;ALPHA 5 NORBORNEN 2 YL ALPHA PHENYL 1 PIPERIDINEPROPANOL;ALPHA BICYCLO[2.2.1]HEPT 5 EN 2 YL ALPHA PHENYL 1 PIPERIDINEPROPANOL;BEPERIDEN;BIPERIDENE;BIPERIDENO;BIPERIDENUM;AKINETON;BILINO;IPSATOL;AKINETON TAB;BIPERIDEN HCL;BIPERIDEN LACTATE;BIPERIDEN HYDROCHLORIDE	IUPH_7128;CMBL_CHEMBL1201035;CMBL_CHEMBL1201067	M 1 receptor Antagonist;M 2 receptor Antagonist;M 3 receptor Antagonist;M 4 receptor Antagonist;M 5 receptor Antagonist	CHRM1_Human (P11229) negative effect;CHRM2_Human (P08172) negative effect;CHRM3_Human (P20309) negative effect;CHRM4_Human (P08173) negative effect;CHRM5_Human (P08912) negative effect	Muscarinic acetylcholine receptor M1 ANTAGONIST	CHRM1_Human (P11229) negative effect
MoA Reference	CPD0289	clidinium	mAChR^antagonist	C[N+]12CCC(CC1)C(C2)OC(=O)C(O)(c3ccccc3)c4ccccc4	CLIDINIUM;3 (2 HYDROXY 2,2 DIPHENYL ACETOXY) 1 METHYL 1 AZONIA BICYCLO[2.2.2]OCTANE;3 HYDROXY 1 METHYLQUINUCLIDINIUM BENZILATE ESTER;BROMURE DE CLIDINIUM;BROMURO DE CLIDINIO;CLIDINII BROMIDUM;CLIDINIUM BROMID;N METHYL QUINUCLIDINYL BENZILATE;DOLIBRAX;PORSUCON;QUARZAN;SEDASPA;CHLORAX;CHLORDIAZEPOXIDE HYDROCHLORIDE AND CLIDINIUM BROMIDE;CHLORDIAZEPOXIDE HYDROCHLORIDE/CLIDINIUM BROMIDE;CORIUM CAP;LI…	IUPH_351;IUPH_366;CMBL_CHEMBL1200950	M 2 receptor Antagonist;M 3 receptor Antagonist	CHRM2_Human (P08172) negative effect;CHRM3_Human (P20309) negative effect	Muscarinic acetylcholine receptor M3 ANTAGONIST;Muscarinic acetylcholine receptor M1 ANTAGONIST	CHRM3_Human (P20309) negative effect;CHRM1_Human (P11229) negative effect
MoA Reference	CPD0313	cyclopentolate	mAChR^antagonist	CN(C)CCOC(=O)C(c1ccccc1)C2(O)CCCC2	CYCLOPENTOLATE;(+ ) CYCLOPENTOLATE;() CYCLOPENTOLATE;1 HYDROXY ALPHA PHENYLCYCLOPENTANEACETIC ACID 2 (DIMETHYLAMINO)ETHYL ESTER;2 (DIMETHYLAMINO)ETHYL 1 HYDROXY ALPHA PHENYLCYCLOPENTANEACETATE;2 (DIMETHYLAMINO)ETHYL 2 (1 HYDROXYCYCLOPENTYL) 2 PHENYLACETATE;2 PHENYL 2 (1 HYDROXYCYCLOPENTYL)ETHANOIC ACID BETA (DIMETHYLAMINO)ETHYL ESTER;ALPHA (1 HYDROXYCYCLOPENTYL)BENZENEACETIC ACID 2 (DIMETHYLAMINO…	IUPH_7153;CMBL_CHEMBL1200473			Muscarinic acetylcholine receptor M3 ANTAGONIST	CHRM3_Human (P20309) negative effect
MoA Reference	CPD0331	darifenacin	mAChR^antagonist	NC(=O)C(c1ccccc1)(c2ccccc2)[C@@H]3CCN(CCc4ccc5OCCc5c4)C3 {A16=S}	DARIFENACIN;(S) 1 (2 (2,3 DIHYDRO 5 BENZOFURANYL)ETHYL) ALPHA,ALPHA DIPHENYL 3 PYRROLIDINEACETAMIDE;DARIFENACINA;DARIFENACINE;DARIFENACINUM;EMSELEX;XELENA;APO DARIFENACIN;DARIFENACIN HYDROBROMIDE EXTENDED RELEASE;ENABLEX;[3H]DARIFENACIN;UK-88525;DARIFENACIN HYDROBROMIDE	IUPH_319;IUPH_321;CMBL_CHEMBL1200935	M 3 receptor Antagonist;M 1 receptor Antagonist;M 5 receptor Antagonist;M 4 receptor Antagonist;M 2 receptor Inverse Agonist	CHRM3_Human (P20309) negative effect;CHRM1_Human (P11229) negative effect;CHRM5_Human (P08912) negative effect;CHRM4_Human (P08173) negative effect;CHRM2_Human (P08172) negative effect	Muscarinic acetylcholine receptor M2 ANTAGONIST;Muscarinic acetylcholine receptor M3 ANTAGONIST	CHRM2_Human (P08172) negative effect;CHRM3_Human (P20309) negative effect
MoA Reference	CPD0346	dicycloverine	mAChR^antagonist	CCN(CC)CCOC(=O)C1(CCCCC1)C2CCCCC2	DICYCLOMINE;2 (DIETHYLAMINO)ETHYL 1 CYCLOHEXYLCYCLOHEXANECARBOXYLATE;BICYCLOHEXYL 1 CARBOXYLIC ACID 2 DIETHYLAMINO ETHYL ESTER;DICICLOVERINA;DICYCLOVERIN;DICYCLOVERINE;DICYCLOVERINUM;BYCLOMINE;DI SPAZ;DIBENT;DILOMINE;DYSPAS;MERBENTYL;BENTYL;BENTYLOL;BENTYLOL DOSPAN;BENTYLOL INJ;BENTYLOL TABLET;DICLOPHEN;DICYCLOMINE CAP;DICYCLOMINE HYDROCHLORIDE;DICYCLOMINE HYDROCHLORIDE INJECTION USP;DICYCLOMINE …	IUPH_355;CMBL_CHEMBL1200479	M 1 receptor Antagonist;M 3 receptor Antagonist;M 2 receptor Antagonist	CHRM1_Human (P11229) negative effect;CHRM3_Human (P20309) negative effect;CHRM2_Human (P08172) negative effect	Muscarinic acetylcholine receptor M3 ANTAGONIST;Muscarinic acetylcholine receptor M1 ANTAGONIST	CHRM3_Human (P20309) negative effect;CHRM1_Human (P11229) negative effect
MoA Reference	CPD0360	diphemanil	mAChR^antagonist	C[N+]1(C)CCC(CC1)=C(c2ccccc2)c3ccccc3	DIPHEMANIL METHYLSULFATE;4 (DIPHENYLMETHYLENE) 1,1 DIMETHYLPIPERIDINIUM METHYL SULFATE;DIPHEMANIL METHOSULFATE;DIPHEMANIL METHYLSULFAT;DIPHEMANIL METILSULFATE;DIPHEMANILI METILSULFAS;METILSULFATE DE DIPHEMANIL;METILSULFATO DE DIFEMANILO;N,N DIMETHYL 4 PIPERIDYLIDENE 1,1 DIPHENYLMETHANE METHYLSULFATE;P (ALPHA PHENYLBENZYLIDENE) 1,1 DIMETHYLPIPERIDINIUM METHYL SULFATE;VAGOPHEMANIL;DEMOTIL;PRANTAL;P…	CMBL_CHEMBL1200880			Muscarinic acetylcholine receptor M1 ANTAGONIST;Muscarinic acetylcholine receptor M3 ANTAGONIST	CHRM1_Human (P11229) negative effect;CHRM3_Human (P20309) negative effect
MoA Reference	CPD0541	ipratropium	mAChR^antagonist	CC(C)[N@@+]1(C)[C@H]2CC[C@@H]1C[C@@H](C2)OC(=O)C(CO)c3ccccc3 {A5=S;A8=R}	IPRATROPIUM BROMIDE;(ENDO,SYN) () 3 (3 HYDROXY 1 OXO 2 PHENYLPROPOXY) 8 METHYL 8 (1 METHYLETHYL) 8 AZONIABICYCLO[3.2.1]OCTANE BROMIDE;3 HYDROXY 8 ISOPROPYL 1H,5H TROPANIUM BROMIDE () TROPATE;8 ISOPROPYLNORATROPINE METHOBROMIDE;BROMURE D'IPRATROPIUM;BROMURO DE IPRATROPIO;IPRATROPII BROMIDUM;IPRATROPIUM BROMIDE (ANHYDROUS);IPRATROPIUM BROMIDE ANHYDROUS;IPRATROPIUMBROMID;N ISOPROPYLNORATROPINIUM BRO…	IUPH_325;CMBL_CHEMBL2134724	M 3 receptor Antagonist;M 1 receptor Antagonist;M 2 receptor Antagonist;M 5 receptor Antagonist;M 4 receptor Antagonist	CHRM3_Human (P20309) negative effect;CHRM1_Human (P11229) negative effect;CHRM2_Human (P08172) negative effect;CHRM5_Human (P08912) negative effect;CHRM4_Human (P08173) negative effect	Muscarinic acetylcholine receptor M3 ANTAGONIST	CHRM3_Human (P20309) negative effect
MoA Reference	CPD0551	isopropamide-iodide	mAChR^antagonist	CC(C)[N+](C)(CCC(C(N)=O)(c1ccccc1)c2ccccc2)C(C)C	ISOPROPAMIDE;STELABID FORTE;STELABID NO 1;STELABID NO 2;ISOPROPAMIDE + TRIFLUOPERAZINE;ISOPROPAMIDE IODIDE;DARBID	CMBL_CHEMBL1200347			Muscarinic acetylcholine receptor M1 ANTAGONIST;Muscarinic acetylcholine receptor M3 ANTAGONIST	CHRM1_Human (P11229) negative effect;CHRM3_Human (P20309) negative effect
MoA Reference	CPD0867	profenamine	mAChR^antagonist	CCN(CC)C(C)CN1c2ccccc2Sc3ccccc13	ETHOPROPAZINE;10 (2 DIETHYLAMINOPROPYL)PHENOTHIAZINE;10 [2 (DIETHYLAMINO) 1 PROPYL]PHENOTHIAZINE;10 [2 (DIETHYLAMINO) 2 METHYLETHYL]PHENOTHIAZINE;10 [2 (DIETHYLAMINO)PROPYL]PHENOTHIAZINE;2 DIETHYLAMINO 1 PROPYL N DIBENZOPARATHIAZINE;N,N DIETHYL 1 (10H PHENOTHIAZIN 10 YL) 2 PROPANAMINE;N,N DIETHYL ALPHA METHYL 10H PHENOTHIAZINE 10 ETHANAMINE;PROFENAMINA;PROFENAMINE;PROFENAMINUM;DIBUTIL;PARKIN;PARS…	IUPH_7181;CMBL_CHEMBL1200970	M 1 receptor Antagonist;M 2 receptor Antagonist		Muscarinic acetylcholine receptor M1 ANTAGONIST	CHRM1_Human (P11229) negative effect
MoA Reference	CPD0871	propantheline	mAChR^antagonist	CC(C)[N+](C)(CCOC(=O)C1c2ccccc2Oc3ccccc13)C(C)C	PROPANTHELINE;PROPANTELINA BROMURO;PROPANTELINA, BROMURO DE;PROPANTHELIN BROMID;PROPANTHELINE, BROMURE DE;PROPANTHELINI BROMIDUM;ERCORIL;METHAPHYLLIN;PRO BANTHINE;PROKIND;PROPANLINE;SPASTHELINE;PRO BANTHINE TABLETS;PROPANTHEL TAB;PROPANTHELINE BROMIDE;PRO-BANTHINE;DIISOPROPYL-METHYL-[2-(9H-XANTHENE-9-CARBONYLOXY)-ETHYL]-AMMONIUM BROMIDE	IUPH_329;CMBL_CHEMBL1240	M 1 receptor Antagonist;M 2 receptor Antagonist;M 3 receptor Antagonist;M 4 receptor Antagonist	CHRM1_Human (P11229) negative effect;CHRM2_Human (P08172) negative effect;CHRM3_Human (P20309) negative effect;CHRM4_Human (P08173) negative effect	Muscarinic acetylcholine receptor M1 ANTAGONIST;Muscarinic acetylcholine receptor M2 ANTAGONIST;Muscarinic acetylcholine receptor M3 ANTAGONIST	CHRM1_Human (P11229) negative effect;CHRM2_Human (P08172) negative effect;CHRM3_Human (P20309) negative effect
MoA Reference	CPD0954	Scopolamine hydrobromide	mAChR^antagonist	CN1[C@H]2C[C@@H](C[C@@H]1[C@H]3O[C@@H]23)OC(=O)[C@H](CO)c4ccccc4 {A2=S;A6=R;A7=R;A9=S;A13=S}	SCOPOLAMINE;( ) HYOSCINE;( ) SCOPOLAMINE;(1S,3S,5R,6R,7S) 6,7 EPOXYTROPAN 3 YL (2S) 3 HYDROXY 2 PHENYLPROPANOATE;6 BETA,7 BETA EPOXY 3 ALPHA TROPANYL S ( ) TROPATE;6,7 EPOXYTROPINE TROPATE;ALPHA (HYDROXYMETHYL)BENZENEACETIC ACID 9 METHYL 3 OXA 9 AZATRICYCLO(3.3.1.0(2.4))NON 7 YL ESTER;HYOSCINE;SCOPINE ( ) TROPATE;SCOPINE () TROPATE;SCOPOLAMINE HYDROBROMIDE;SCOPODERM;TRANSDERM SCOP;ATENOLOL SCOPOL…	IUPH_330;CMBL_CHEMBL1187846	M 4 receptor Antagonist;M 2 receptor Antagonist;M 1 receptor Antagonist;M 3 receptor Antagonist	CHRM4_Human (P08173) negative effect;CHRM2_Human (P08172) negative effect;CHRM1_Human (P11229) negative effect;CHRM3_Human (P20309) negative effect	Muscarinic acetylcholine receptor M1 ANTAGONIST	CHRM1_Human (P11229) negative effect
MoA Reference	CPD1066	Tiotropium bromide	mAChR^antagonist	C[N+]1(C)[C@H]2C[C@@H](C[C@@H]1[C@H]3O[C@@H]23)OC(=O)C(O)(c4cccs4)c5cccs5 {A3=S;A7=R;A8=R;A10=S}	TIOTROPIUM;INSPIOLTO RESPIMAT;SPIRIVA;SPIRIVA RESPIMAT;STIOLTO RESPIMAT;OLODATEROL + TIOTROPIUM;TIOTROPIUM BROMIDE;BA-679-BR;[3H]TIOTROPIUM;(1R,2R,4S,5R,7S)-7-(2-HYDROXY-2,2-DI-THIOPHEN-2-YL-ACETOXY)-9,9-DIMETHYL-3-OXA-9-AZONIA-TRICYCLO[3.3.1.0*2,4*]NONANE BROMIDE	IUPH_367;IUPH_8592;CMBL_CHEMBL3545181	M 2 receptor Antagonist;M 1 receptor Antagonist;M 3 receptor Antagonist	CHRM2_Human (P08172) negative effect;CHRM1_Human (P11229) negative effect;CHRM3_Human (P20309) negative effect	Muscarinic acetylcholine receptor M3 ANTAGONIST	CHRM3_Human (P20309) negative effect
MoA Reference	CPD1075	Tolterodine L-tartrate	mAChR^antagonist	Cc1ccc(O)c(c1)[C@H](CCN(C(C)C)C(C)C)c2ccccc2 {A8=R}	TOLTERODINE;(+) (R) 2 (ALPHA (2 (DIISOPROPYLAMINO)ETHYL)BENZYL) P CRESOL;(+) TOLTERODINE;TOLTERODINA;TOLTERODINUM;DETRUSITOL;ACH TOLTERODINE TARTRATE EXTENDED RELEASE;APO TOLTERODINE;DETROL;DETROL LA;GD TOLTERODINE;GD TOLTERODINE LA;MINT TOLTERODINE;MYLAN TOLTERODINE ER;RAN TOLTERODINE;SANDOZ TOLTERODINE LA;TEVA TOLTERODINE;TEVA TOLTERODINE LA;TOLTERODINE TARTRATE;TOLTERODINE TARTRATE EXTENDED RE…	IUPH_360;CMBL_CHEMBL1722209	M 1 receptor Antagonist;M 2 receptor Inverse Agonist;M 3 receptor Antagonist;M 5 receptor Antagonist;M 4 receptor Antagonist	CHRM1_Human (P11229) negative effect;CHRM2_Human (P08172) negative effect;CHRM3_Human (P20309) negative effect;CHRM5_Human (P08912) negative effect;CHRM4_Human (P08173) negative effect	Muscarinic acetylcholine receptor M3 ANTAGONIST;Muscarinic acetylcholine receptor M2 ANTAGONIST	CHRM3_Human (P20309) negative effect;CHRM2_Human (P08172) negative effect
MoA Reference	CPD1088	tridihexethyl	mAChR^antagonist	CC[N+](CC)(CC)CCC(O)(c1ccccc1)C2CCCCC2	TRIDIHEXETHYL;PATHILON;PROPETHONUM;TRIDIHEXETHYL CHLORIDE	CMBL_CHEMBL1200771			Muscarinic acetylcholine receptor M1 ANTAGONIST;Muscarinic acetylcholine receptor M3 ANTAGONIST	CHRM1_Human (P11229) negative effect;CHRM3_Human (P20309) negative effect
MoA Reference	CPD1091	trihexyphenidyl	mAChR^antagonist	OC(CCN1CCCCC1)(c2ccccc2)C3CCCCC3	TRIHEXYPHENIDYL;(RS) 1 CYCLOHEXYL 1 PHENYL 3 (1 PIPERIDYL)PROPAN 1 OL;APO TRIHEX;BENZHEXOL HYDROCHLORIDE;TRIHEXIFENIDILO;TRIHEXYPHENIDYLE;TRIHEXYPHENIDYLUM;ACA;ACAMED;ALTANT;ARTANE;ARTINE;ATAN;BENZHEXOL;BENZOX;BEXOL;BROFLEX;CYCLODOL;DYSKINIL;EA TEN;HEXYMER;HIPOKINON;LAHEXY;PACITANE;PAKISONAL;PARALES;PARCISOL;PARGITAN;PARKIN;PARKINANE;PARKINES;PARKINIDYL;PARKISAN;PARKITANE;PARKIZOL;TONARIL;APARKAN…	IUPH_7315;CMBL_CHEMBL1092	M 1 receptor Antagonist	CHRM1_Human (P11229) negative effect	Muscarinic acetylcholine receptor M1 ANTAGONIST	CHRM1_Human (P11229) negative effect
MoA Reference	CPD1096	tropicamide	mAChR^antagonist	CCN(Cc1ccncc1)C(=O)C(CO)c2ccccc2	TROPICAMIDE;TROPICAMID;TROPICAMIDA;TROPICAMIDUM;BETTER;CAMIDE;CICLOMIDRIN;DILATE;EYETROP;LOSEMIN;MIDAX;MIDRIC;MINIMS TROPICAMIDE;MYDRAL;MYDRAMIDE;MYDRIACYL;MYDRIATICUM;MYDRICOL;OCU TROPIC;TROPICACYL;DIOPHENYL T SOLUTION;ODAN TROPICAMIDE;PAREMYD;PHENYLTROPE OPH SOLN;PMS TROPICAMIDE OPH SLTN;R.O. TROPAMIDE;PHENYLEPHRINE + TROPICAMIDE;HYDROXYAMPHETAMINE + TROPICAMIDE;MYDRIAFAIR	IUPH_7319;CMBL_CHEMBL1200604	M 3 receptor Antagonist	CHRM3_Human (P20309) negative effect	Muscarinic acetylcholine receptor M3 ANTAGONIST	CHRM3_Human (P20309) negative effect
MoA Reference	CPD1142	W-84 dibromide	mAChR^antagonist_stabilizer	C[N+](C)(CCCCCC[N+](C)(C)CCCN1C(=O)c2ccccc2C1=O)CCCN3C(=O)c4ccccc4C3=O	W-84;HDMPPA;W84	IUPH_362	M 2 receptor Positive Allosteric Modulator	CHRM2_Human (P08172) negative or positive effect
MoA Reference	CPD1109	UNC 1215	MBT domain^inhibitor	O=C(c1ccc(C(=O)N2CCC(CC2)N3CCCC3)c(c1)Nc4ccccc4)N5CCC(CC5)N6CCCC6	UNC1215	IUPH_8232	L3MBTL3 histone methyl lysine binding protein Agonist	L3MBTL3_Human (Q96JM7) positive effect
MoA Reference	CPD1111	UNC 926 hydrochloride	MBT domain^inhibitor	O=C(c1cccc(Br)c1)N2CCC(CC2)N3CCCC3
MoA Reference	CPD0792	PD 0325901	MEK^inhibitor	O=C(NOC[C@H](O)CO)c1ccc(F)c(F)c1Nc2ccc(I)cc2F {A5=R}	PD 0325901;PD-0325901;PD0325901;N-[((R)-2,3-DIHYDROXYPROPYL)OXY]-3,4-DIFLUORO-2-[(2-FLUORO-4-IODOPHENYL)AMINO]BENZAMIDE;(R)-(-)-N-(2,3-DIHYDROXY-PROPOXY)-3,4-DIFLUORO-2-(2-FLUORO-4-IODOPHENYLAMINO)-BENZAMIDE;(R)-N-(2,3-DIHYDROXYPROPOXY)-3,4-DIFLUORO-2-(2-FLUORO-4-IODOPHENYLAMINO)BENZAMIDE;(R)-N-(2,3-DIHYDROXYPROPOXY)-3,4-DIFLUORO-2-((2-FLUORO-4-IODOPHENYL)AMINO)BENZAMIDE	IUPH_7935;CMBL_CHEMBL507361	mitogen activated protein kinase kinase 1 Inhibitor	MAP2K1_Human (Q02750) negative effect	Dual specificity mitogen-activated protein kinase kinase 1 INHIBITOR;Dual specificity mitogen-activated protein kinase kinase 2 INHIBITOR	MAP2K1_Human (Q02750) negative effect;MAP2K2_Human (P36507) negative effect
MoA Reference	CPD0795	PD 184352	MEK^inhibitor	O=C(NOCC1CC1)c2ccc(F)c(F)c2Nc3ccc(I)cc3Cl	CI 1040;CI-1040;CI1040;PD-184352;PD184352;2-(2-CHLORO-4-IODOPHENYLAMINO)-N-(CYCLOPROPYLMETHOXY)-3,4-DIFLUOROBENZAMIDE;2-(2-CHLORO-4-IODO-PHENYLAMINO)-N-CYCLOPROPYLMETHOXY-3,4-DIFLUORO-BENZAMIDE	IUPH_5676;CMBL_CHEMBL105442	mitogen activated protein kinase kinase 1 Negative Allosteric Modulator	MAP2K1_Human (Q02750) negative effect	Dual specificity mitogen-activated protein kinase kinase 2 INHIBITOR;Dual specificity mitogen-activated protein kinase kinase 1 INHIBITOR	MAP2K2_Human (P36507) negative effect;MAP2K1_Human (Q02750) negative effect
MoA Reference	CPD0960	selumetinib	MEK^inhibitor	Cn1cnc2c1cc(C(=O)NOCCO)c(Nc3ccc(Br)cc3Cl)c2F	SELUMETINIB;ARRY-142886;ARRY-886;AZD6244;NSC 741O78;5-(4-BROMO-2-CHLOROPHENYLAMINO)-4-FLUORO-N-(2-HYDROXYETHOXY)-1-METHYL-1H-BENZO[D]IMIDAZOLE-6-CARBOXAMIDE;AZD-6244;AZD-6244/ARRY-886	IUPH_5665;CMBL_CHEMBL1614701	mitogen activated protein kinase kinase 1 Negative Allosteric Modulator	MAP2K1_Human (Q02750) negative effect	Dual specificity mitogen-activated protein kinase kinase 2 INHIBITOR;Dual specificity mitogen-activated protein kinase kinase 1 INHIBITOR	MAP2K2_Human (P36507) negative effect;MAP2K1_Human (Q02750) negative effect
MoA Reference	CPD0977	SL 327	MEK^inhibitor	N#C/C(=C(N)\Sc1ccc(N)cc1)c2ccccc2C(F)(F)F	MEK1/2 INHIBITOR;SL-327;SL327	IUPH_6008	mitogen activated protein kinase kinase 2 Inhibitor	MAP2K2_Human (P36507) negative effect
MoA Reference	CPD0127	Arctigenin	MEK^inhibitor|IkB kinase^inhibitor	COc1ccc(cc1OC)C[C@H]2COC(=O)[C@@H]2Cc3ccc(O)c(c3)OC {A11=R;A16=R}
MoA Reference	CPD0987	Spaglumic acid	Metabotropic glutamate receptor^agonist	CC(=O)N[C@@H](CC(=O)O)C(=O)N[C@@H](CCC(=O)O)C(=O)O {A4=S;A12=S}	NAAG;SPAGLUMIC ACID;N-ACETYLASPARTYLGLUTAMATE;ISOSPAGLUMIC ACID	IUPH_1405	mGlu 3 receptor Full Agonist	GRM3_Human (Q14832) positive effect
MoA Reference	CPD0059	ABT 751	Microtubule^inhibitor	COc1ccc(cc1)S(=O)(=O)Nc2cccnc2Nc3ccc(O)cc3	ABT 751
MoA Reference	CPD0297	colchicine	Microtubule^inhibitor	COC1=CC=C2C(=CC1=O)[C@H](CCc3cc(OC)c(OC)c(OC)c23)NC(C)=O {A10=S}	COLCHICINE;COLCHICIN;COLCHICINA;COLCHICINUM;COLCHICINE TAB;COLCRYS;EURO COLCHICINE;JAMP COLCHICINE;MITIGARE;PMS COLCHICINE;PROBENECID AND COLCHICINE;SANDOZ COLCHICINE;VERBAN ONT;COLCHICINE + PROBENECID;COLCHICINE + PODOPHYLLIN;COLBENEMID;PROBENECID W/ COLCHICINE;PROBEN-C;COL-PROBENECID;(COLCHICINE)N-(1,2,3,10-TETRAMETHOXY-9-OXO-5,6,7,9-TETRAHYDRO-BENZO[A]HEPTALEN-7-YL)-ACETAMIDE;N-(1,2,3,10-TETRA…	IUPH_2367;CMBL_CHEMBL107	tubulin beta class I Inhibitor;glycine receptor alpha 2 subunit Antagonist;glycine receptor alpha 1 subunit Antagonist;Glycine Receptor (All subtypes) Subunit specific Inhibitor	TUBB_Human (P07437) negative effect;GLRA2_Human (P23416) negative effect;GLRA1_Human (P23415) negative effect	Tubulin alpha-3C/D chain INHIBITOR;Tubulin beta-4B chain INHIBITOR;Tubulin alpha-4A chain INHIBITOR;Tubulin beta-1 chain INHIBITOR;Tubulin beta-8 chain INHIBITOR;Tubulin beta-4A chain INHIBITOR;Tubulin alpha-1A chain INHIBITOR;Tubulin beta-3 chain INHIBITOR;Tubulin alpha-1B chain INHIBITOR;Tubulin alpha-1C chain INHIBITOR;Tubulin alpha-3E chain INHIBITOR;Tubulin beta-2A chain INHIBITOR;Tubulin be…	TUBA3C; TUBA3D_Human (Q13748) negative effect;TUBB4B_Human (P68371) negative effect;TUBA4A_Human (P68366) negative effect;TUBB1_Human (Q9H4B7) negative effect;TUBB8_Human (Q3ZCM7) negative effect;TUBB4A_Human (P04350) negative effect;TUBA1A_Human (Q71U36) negative effect;TUBB3_Human (Q13509) negative effect;TUBA1B_Human (P68363) negative effect;TUBA1C_Human (Q9BQE3) negative effect;TUBA3E_Human (…
MoA Reference	CPD0324	D-64131	Microtubule^inhibitor	COc1ccc2[nH]c(cc2c1)C(=O)c3ccccc3
MoA Reference	CPD0535	Indibulin	Microtubule^inhibitor	O=C(Nc1ccncc1)C(=O)c2cn(Cc3ccc(Cl)cc3)c4ccccc24	INDIBULIN;2-[1-(4-CHLORO-BENZYL)-1H-INDOL-3-YL]-2-OXO-N-PYRIDIN-4-YL-ACETAMIDE;2-(1-(4-CHLOROBENZYL)-1H-INDOL-3-YL)-2-OXO-N-(PYRIDIN-4-YL)ACETAMIDE	CMBL_CHEMBL49642			Tubulin alpha-3C/D chain INHIBITOR;Tubulin beta-4B chain INHIBITOR;Tubulin alpha-4A chain INHIBITOR;Tubulin beta-1 chain INHIBITOR;Tubulin beta-8 chain INHIBITOR;Tubulin beta-4A chain INHIBITOR;Tubulin alpha-1A chain INHIBITOR;Tubulin beta-3 chain INHIBITOR;Tubulin alpha-1B chain INHIBITOR;Tubulin alpha-1C chain INHIBITOR;Tubulin alpha-3E chain INHIBITOR;Tubulin beta-2A chain INHIBITOR;Tubulin be…	TUBA3C; TUBA3D_Human (Q13748) negative effect;TUBB4B_Human (P68371) negative effect;TUBA4A_Human (P68366) negative effect;TUBB1_Human (Q9H4B7) negative effect;TUBB8_Human (Q3ZCM7) negative effect;TUBB4A_Human (P04350) negative effect;TUBA1A_Human (Q71U36) negative effect;TUBB3_Human (Q13509) negative effect;TUBA1B_Human (P68363) negative effect;TUBA1C_Human (Q9BQE3) negative effect;TUBA3E_Human (…
MoA Reference	CPD0693	MPC 6827 hydrochloride	Microtubule^inhibitor	COc1ccc(cc1)N(C)c2nc(C)nc3ccccc23	VERUBULIN;AZIXA;N-(4-METHOXYPHENYL)-N,2-DIMETHYLQUINAZOLIN-4-AMINE	CMBL_CHEMBL492399			Tubulin alpha-3C/D chain DISRUPTING AGENT;Tubulin beta-4B chain DISRUPTING AGENT;Tubulin alpha-4A chain DISRUPTING AGENT;Tubulin beta-1 chain DISRUPTING AGENT;Tubulin beta-8 chain DISRUPTING AGENT;Tubulin beta-4A chain DISRUPTING AGENT;Tubulin alpha-1A chain DISRUPTING AGENT;Tubulin beta-3 chain DISRUPTING AGENT;Tubulin alpha-1B chain DISRUPTING AGENT;Tubulin alpha-1C chain DISRUPTING AGENT;Tubul…	TUBA3C; TUBA3D_Human (Q13748) negative effect;TUBB4B_Human (P68371) negative effect;TUBA4A_Human (P68366) negative effect;TUBB1_Human (Q9H4B7) negative effect;TUBB8_Human (Q3ZCM7) negative effect;TUBB4A_Human (P04350) negative effect;TUBA1A_Human (Q71U36) negative effect;TUBB3_Human (Q13509) negative effect;TUBA1B_Human (P68363) negative effect;TUBA1C_Human (Q9BQE3) negative effect;TUBA3E_Human (…
MoA Reference	CPD0730	Nocodazole	Microtubule^inhibitor	COC(=O)Nc1nc2ccc(cc2[nH]1)C(=O)c3cccs3	NOCODAZOLE
MoA Reference	CPD0734	Noscapine hydrochloride	Microtubule^inhibitor	COc1ccc2c(C(=O)O[C@@H]2[C@H]3c4c(cc5OCOc5c4OC)CCN3C)c1OC {A10=S;A11=R}	NOSCAPINE;CB3304
MoA Reference	CPD1104	UA 62784	Microtubule^inhibitor	COc1ccc(cc1)c2cnc(o2)c3cccc4C(=O)c5ccccc5c34
MoA Reference	CPD1126	Vinblastine sulfate	Microtubule^inhibitor	CCC1(O)CC2CN(C1)CCc3c4ccccc4[nH]c3C(C2)(C(=O)OC)c5cc6c(cc5OC)N(C)C7C68CCN9CC=CC(CC)(C89)C(OC(C)=O)C7(O)C(=O)OC	VINBLASTINE;VINBLASTIN;VINBLASTINA;VINBLASTINUM;VINCALEUKOBLASTINE;BLASTIVIN;CYTOBLASTIN;LEMBLASTINE;ONCOSTIN;VELBAN;VELBASTIN;VELBE;VINBLASIN;VINKO;WEIBAODING;XINTOPROST;VINBLASTINE SULFATE;VINBLASTINE SULFATE INJ;VINBLASTINE SULFATE INJECTION;VINBLASTINE SULPHATE INJECTION;29060-LE;VINCALEUCOBLASTIN;VINBLASTIN SULFATE;VINBLASTINE SULPHATE;METHYL 12-ETHYL-4-[17-ETHYL-17-HYDROXY-13-METHYLOXYCARBO…	IUPH_6851;CMBL_CHEMBL378544	tubulin beta class I Inhibitor	TUBB_Human (P07437) negative effect	Tubulin alpha-3C/D chain INHIBITOR;Tubulin beta-4B chain INHIBITOR;Tubulin alpha-4A chain INHIBITOR;Tubulin beta-1 chain INHIBITOR;Tubulin beta-8 chain INHIBITOR;Tubulin beta-4A chain INHIBITOR;Tubulin alpha-1A chain INHIBITOR;Tubulin beta-3 chain INHIBITOR;Tubulin alpha-1B chain INHIBITOR;Tubulin alpha-1C chain INHIBITOR;Tubulin alpha-3E chain INHIBITOR;Tubulin beta-2A chain INHIBITOR;Tubulin be…	TUBA3C; TUBA3D_Human (Q13748) negative effect;TUBB4B_Human (P68371) negative effect;TUBA4A_Human (P68366) negative effect;TUBB1_Human (Q9H4B7) negative effect;TUBB8_Human (Q3ZCM7) negative effect;TUBB4A_Human (P04350) negative effect;TUBA1A_Human (Q71U36) negative effect;TUBB3_Human (Q13509) negative effect;TUBA1B_Human (P68363) negative effect;TUBA1C_Human (Q9BQE3) negative effect;TUBA3E_Human (…
MoA Reference	CPD1128	vincristine	Microtubule^inhibitor	CC[C@]1(O)C[C@@H]2CN(C1)CCc3c4ccccc4[nH]c3[C@@](C2)(C(=O)OC)c5cc6c(cc5OC)N(C=O)[C@H]7[C@@](O)(C(=O)OC)[C@H](OC(C)=O)[C@@]8(C=CCN9CC[C@]67[C@H]89)CC {A2=S;A5=R;A20=S;A37=R;A38=S;A44=R;A49=R;A56=R;A57=R}	VINCRISTINE;22 OXOVINCALEUKOBLASTIN;22 OXOVINCALEUKOBLASTINE;LEUROCRISTINE;VINCRISTIN;VINCRISTINA;VINCRISTINUM;ALCAVIXIN;ALCRIST;CITOMID;CYTOCRISTIN;ONCOCRISTIN;ONCOVIN;ONCRIVIN;SINDOVIN;TEVACRISTIN;VINCES;VINCRISIN;VINCRISUL;VINLON;VINRACINE;MARQIBO;ONCOVIN SOLUTION;VINCASAR PFS;VINCRISTINE SULFATE;VINCRISTINE SULFATE INJ;VINCRISTINE SULFATE INJECTION;VINCRISTINE SULFATE INJECTION USP;22-OXOVINC…	IUPH_6785;CMBL_CHEMBL501867	tubulin beta class I Inhibitor	TUBB_Human (P07437) negative effect	Tubulin alpha-3C/D chain INHIBITOR;Tubulin beta-4B chain INHIBITOR;Tubulin alpha-4A chain INHIBITOR;Tubulin beta-1 chain INHIBITOR;Tubulin beta-8 chain INHIBITOR;Tubulin beta-4A chain INHIBITOR;Tubulin alpha-1A chain INHIBITOR;Tubulin beta-3 chain INHIBITOR;Tubulin alpha-1B chain INHIBITOR;Tubulin alpha-1C chain INHIBITOR;Tubulin alpha-3E chain INHIBITOR;Tubulin beta-2A chain INHIBITOR;Tubulin be…	TUBA3C; TUBA3D_Human (Q13748) negative effect;TUBB4B_Human (P68371) negative effect;TUBA4A_Human (P68366) negative effect;TUBB1_Human (Q9H4B7) negative effect;TUBB8_Human (Q3ZCM7) negative effect;TUBB4A_Human (P04350) negative effect;TUBA1A_Human (Q71U36) negative effect;TUBB3_Human (Q13509) negative effect;TUBA1B_Human (P68363) negative effect;TUBA1C_Human (Q9BQE3) negative effect;TUBA3E_Human (…
MoA Reference	CPD1130	vinorelbine	Microtubule^inhibitor	CCC1=C[C@@H]2CN(C1)Cc3c4ccccc4[nH]c3[C@@](C2)(C(=O)OC)c5cc6c(cc5OC)N(C)[C@H]7[C@@](O)(C(=O)OC)[C@H](OC(C)=O)[C@@]8(C=CCN9CC[C@]67[C@H]89)CC {A4=R;A18=S;A34=R;A35=S;A41=R;A46=R;A53=R;A54=R}	VINORELBINE;5' NORANHYDROVINBLASTINE;VINORELBIN;VINORELBINA;VINORELBINUM;BENDARELBIN;EBERELBIN;EUNEXON;EUROVINORELBIN;FILCRIN;NAVELBIN;NAVILDEZ;NAVIN;NAVIREL;NEOCITEC;RENOVEL;RIBORELBIN;VILNE;VINELBINE;VINORAYNE;VINOREL;VINORGEN;VINOTEL;ZINAVIN;AJ VINORELBINE;NAVELBINE;VINORELBINE INJECTION;VINORELBINE INJECTION, USP;VINORELBINE TARTRATE;VINORELBINE TARTRATE FOR INJECTION;VINORELBINE TARTRATE INJ…	IUPH_7105;CMBL_CHEMBL538943			Tubulin alpha-3C/D chain INHIBITOR;Tubulin beta-4B chain INHIBITOR;Tubulin alpha-4A chain INHIBITOR;Tubulin beta-1 chain INHIBITOR;Tubulin beta-8 chain INHIBITOR;Tubulin beta-4A chain INHIBITOR;Tubulin alpha-1A chain INHIBITOR;Tubulin beta-3 chain INHIBITOR;Tubulin alpha-1B chain INHIBITOR;Tubulin alpha-1C chain INHIBITOR;Tubulin alpha-3E chain INHIBITOR;Tubulin beta-2A chain INHIBITOR;Tubulin be…	TUBA3C; TUBA3D_Human (Q13748) negative effect;TUBB4B_Human (P68371) negative effect;TUBA4A_Human (P68366) negative effect;TUBB1_Human (Q9H4B7) negative effect;TUBB8_Human (Q3ZCM7) negative effect;TUBB4A_Human (P04350) negative effect;TUBA1A_Human (Q71U36) negative effect;TUBB3_Human (Q13509) negative effect;TUBA1B_Human (P68363) negative effect;TUBA1C_Human (Q9BQE3) negative effect;TUBA3E_Human (…
MoA Reference	CPD0368	Docetaxel	Microtubule^stabilizer	CC(=O)O[C@@]12CO[C@@H]1C[C@H](O)[C@@]3(C)C(=O)[C@H](O)C4=C(C)[C@H](C[C@](O)([C@@H](OC(=O)c5ccccc5)[C@H]23)C4(C)C)OC(=O)[C@H](O)[C@@H](NC(=O)OC(C)(C)C)c6ccccc6 {A4=S;A7=R;A9=S;A11=S;A15=R;A20=S;A22=R;A24=S;A34=R;A41=R;A43=S}	DOCETAXEL;DOCETAXEL ANHYDROUS;N DEBENZOYL N (TERT BUTOXYCARBONYL) 10 DEACETYLPACLITAXEL;N DEBENZOYL N (TERT BUTOXYCARBONYL) 10 DEACETYLTAXOL;TXL;DOCEFREZ;DOCETAXEL ACCORD;DOCETAXEL INJECTION;DOCETAXEL INJECTION USP;DOCETAXEL KABI;DOCETAXEL MYLAN;DOCETAXEL NON ALCOHOL FORMULA;DOCETAXEL TEVA PHARMA;DOCETAXEL WINTHROP;PMS DOCETAXEL;TARO DOCETAXEL;TAXESPIRA;TAXOTERE;DOCECAD;EMDOC;DOCETAXEL HYDRATE;1,…	IUPH_6809;CMBL_CHEMBL3545252	tubulin beta class I Inhibitor	TUBB_Human (P07437) negative effect	Tubulin alpha-3C/D chain INHIBITOR;Tubulin beta-4B chain INHIBITOR;Tubulin alpha-4A chain INHIBITOR;Tubulin beta-1 chain INHIBITOR;Tubulin beta-8 chain INHIBITOR;Tubulin beta-4A chain INHIBITOR;Tubulin alpha-1A chain INHIBITOR;Tubulin beta-3 chain INHIBITOR;Tubulin alpha-1B chain INHIBITOR;Tubulin alpha-1C chain INHIBITOR;Tubulin alpha-3E chain INHIBITOR;Tubulin beta-2A chain INHIBITOR;Tubulin be…	TUBA3C; TUBA3D_Human (Q13748) negative effect;TUBB4B_Human (P68371) negative effect;TUBA4A_Human (P68366) negative effect;TUBB1_Human (Q9H4B7) negative effect;TUBB8_Human (Q3ZCM7) negative effect;TUBB4A_Human (P04350) negative effect;TUBA1A_Human (Q71U36) negative effect;TUBB3_Human (Q13509) negative effect;TUBA1B_Human (P68363) negative effect;TUBA1C_Human (Q9BQE3) negative effect;TUBA3E_Human (…
MoA Reference	CPD0778	paclitaxel	Microtubule^stabilizer	CC(=O)O[C@@H]1C2=C(C)[C@H](C[C@@](O)([C@@H](OC(=O)c3ccccc3)[C@@H]4[C@@]5(CO[C@@H]5C[C@H](O)[C@@]4(C)C1=O)OC(C)=O)C2(C)C)OC(=O)[C@H](O)[C@@H](NC(=O)c6ccccc6)c7ccccc7 {A4=R;A8=S;A10=S;A12=S;A22=R;A23=S;A26=R;A28=S;A30=S;A44=R;A46=S}	PACLITAXEL;(2AR (2AALPHA,4BETA,4ABETA,6BETA,9ALPHA(ALPHA R*,BETAS*),11ALPHA,12ALPHA,12BALPHA)) BETA (BENZOYLAMINO) ALPHA HYDROXYBENZENEPROPANOIC ACID 6,12B BIS(ACETYLOXY) 12 (BENZOYLOXY) 2A,3,4,4A,5,6,9,10,11,12,12A,12B DODECAHYDRO 4,11 DIHYDROXY 4A,8,13,13 TETRAMETHYL 5 OXO 7,11 METHANO 1H CYCLODECA(3,4)BENZ(1,2 B)OXET 9 YL ESTER;5BETA,20 EPOXY 1,2 ALPHA,4,7BETA,10BETA,13ALPHA HEXAHYDROXYTAX 11 …	IUPH_2770;CMBL_CHEMBL428647	tubulin beta class I Inhibitor;Pregnane X receptor Agonist;TLR4 Agonist	TUBB_Human (P07437) negative effect;NR1I2_Human (O75469) positive effect	Tubulin alpha-3C/D chain INHIBITOR;Tubulin beta-4B chain INHIBITOR;Tubulin alpha-4A chain INHIBITOR;Tubulin beta-1 chain INHIBITOR;Tubulin beta-8 chain INHIBITOR;Tubulin beta-4A chain INHIBITOR;Tubulin alpha-1A chain INHIBITOR;Tubulin beta-3 chain INHIBITOR;Tubulin alpha-1B chain INHIBITOR;Tubulin alpha-1C chain INHIBITOR;Tubulin alpha-3E chain INHIBITOR;Tubulin beta-2A chain INHIBITOR;Tubulin be…	TUBA3C; TUBA3D_Human (Q13748) negative effect;TUBB4B_Human (P68371) negative effect;TUBA4A_Human (P68366) negative effect;TUBB1_Human (Q9H4B7) negative effect;TUBB8_Human (Q3ZCM7) negative effect;TUBB4A_Human (P04350) negative effect;TUBA1A_Human (Q71U36) negative effect;TUBB3_Human (Q13509) negative effect;TUBA1B_Human (P68363) negative effect;TUBA1C_Human (Q9BQE3) negative effect;TUBA3E_Human (…
MoA Reference	CPD0989	spironolactone	Mineralocorticoid receptor^antagonist	CC(=O)S[C@@H]1CC2=CC(=O)CC[C@]2(C)[C@H]3CC[C@@]4(C)[C@@H](CC[C@@]45CCC(=O)O5)[C@H]13 {A4=R;A12=R;A14=S;A17=S;A19=S;A22=R;A28=R}	SPIRONOLACTONE;ESPIRONOLACTONA;SPIRONOLACTONUM;SPIRONOLATTONE;OSYROL;SPIRESIS;SPIRETIC;SPIROCTAN;URACTONE;VEROSPIRON;XENALON;ALDACTAZIDE;ALDACTONE;APO SPIROZIDE TAB;CAROSPIR;NTP SPIRONOLACTONE;SPIRONOLACTONE AND HYDROCHLOROTHIAZIDE;TEVA SPIRONOLACTONE;TEVA SPIRONOLACTONE/HCTZ;HYDROCHLOROTHIAZIDE + SPIRONOLACTONE;SPIRACTIN;SPIROTONE;2',15'-DIMETHYL-5,5'-DIOXOSPIRO[TETRAHYDROFURAN-2,14'-TETRACYCLO[…	IUPH_2875;CMBL_CHEMBL1393	Mineralocorticoid receptor Antagonist	NR3C2_Human (P08235) negative effect	Mineralocorticoid receptor ANTAGONIST	NR3C2_Human (P08235) negative effect
MoA Reference	CPD0758	Oligomycin A	Mitochondrial phosphorylation^inhibitor	CC[C@@H]1C=CC=CC[C@H](C)[C@@H](O)[C@](C)(O)C(=O)[C@H](C)[C@@H](O)[C@H](C)C(=O)[C@H](C)[C@@H](O)[C@H](C)C=CC(=O)O[C@H]2[C@@H](C)[C@@H](CC1)O[C@@]3(CC[C@@H](C)[C@@H](C[C@H](C)O)O3)[C@@H]2C {A2=S;A8=S;A10=R;A12=S;A17=R;A19=S;A21=S;A25=R;A27=S;A29=R;A36=S;A37=S;A39=R;A43=S;A46=R;A48=R;A50=S;A54=R}
MoA Reference	CPD0254	CGP 57380	Mnk1/2^inhibitor	Nc1ncnc2[nH]nc(Nc3ccc(F)cc3)c12	MNK1 INHIBITOR;CGP 57380;CGP-57380	IUPH_6010	MAP kinase interacting serine/threonine kinase 2 Inhibitor;MAP kinase interacting serine/threonine kinase 1 Inhibitor	MKNK2_Human (Q9HBH9) negative effect;MKNK1_Human (Q9BUB5) negative effect
MoA Reference	CPD0412	ETP 45835 dihydrochloride	Mnk1/2^inhibitor	c1c(n[nH]c1C2CCNCC2)c3ccncc3
MoA Reference	CPD0546	isocarboxazid	Monoamine oxidase^inhibitor	Cc1cc(no1)C(=O)NNCc2ccccc2	ISOCARBOXAZID;ISOCARBOXAZIDA;ISOCARBOXAZIDE;ISOCARBOXAZIDUM;ENERZER;MARPLAN	IUPH_7204;CMBL_CHEMBL1201168			Amine oxidase [flavin-containing] A INHIBITOR;Amine oxidase [flavin-containing] B INHIBITOR	MAOA_Human (P21397) negative effect;MAOB_Human (P27338) negative effect
MoA Reference	CPD0784	pargyline	Monoamine oxidase^inhibitor	C#CCN(C)Cc1ccccc1	PARGYLINE;EUTONYL;EUTRON;A-19120;MO-911;PARGYLINE HYDROCHLORIDE	IUPH_7262;CMBL_CHEMBL1200425	Monoamine oxidase B Inhibitor		Amine oxidase [flavin-containing] A INHIBITOR;Amine oxidase [flavin-containing] B INHIBITOR	MAOA_Human (P21397) negative effect;MAOB_Human (P27338) negative effect
MoA Reference	CPD0824	phenelzine	Monoamine oxidase^inhibitor	NNCCc1ccccc1	PHENELZINE;FENELZINA;PHENELZIN;PHENELZINUM;MARGYL;NARDELZINE;NARDIL;PHENELZINE SULFATE	IUPH_7266;CMBL_CHEMBL1200895	SERT Inhibitor;NET Inhibitor;Monoamine oxidase B Inhibitor;Monoamine oxidase A Inhibitor;DAT Inhibitor;amine oxidase copper containing 3 Inhibitor;CYP2C8 Inhibitor	SLC6A4_Human (P31645) negative effect;SLC6A2_Human (P23975) negative effect;MAOB_Human (P27338) negative effect;MAOA_Human (P21397) negative effect;SLC6A3_Human (Q01959) negative effect;AOC3_Human (Q16853) negative effect;CYP2C8_Human (P10632) negative effect	Amine oxidase [flavin-containing] A INHIBITOR;Amine oxidase [flavin-containing] B INHIBITOR	MAOA_Human (P21397) negative effect;MAOB_Human (P27338) negative effect
MoA Reference	CPD0903	rasagiline	Monoamine oxidase^inhibitor	C#CCN[C@@H]1CCc2ccccc12 {A4=R}	RASAGILINE;(1R) N PROPARGYLINDAN 1 AMINE;(R) INDAN 1 YL PROP 2 YNYL AMINE;(R) N 2 PROPYNYL 1 INDANAMINE;RAS;APO RASAGILINE;AZILECT;RASAGILINE MESYLATE;RASAGILINE MYLAN;RASAGILINE RATIOPHARM;TEVA RASAGILINE;N PROPARGYL 1(S) AMINOINDAN;TVP-1012;RASAGLINE MESYLATE	IUPH_6641;CMBL_CHEMBL1201142	Monoamine oxidase B Inhibitor	MAOB_Human (P27338) negative effect	Amine oxidase [flavin-containing] B INHIBITOR	MAOB_Human (P27338) negative effect
MoA Reference	CPD0959	selegiline	Monoamine oxidase^inhibitor	C#CCN(C)[C@H](C)Cc1ccccc1 {A5=R}	SELEGILINE;() SELEGILINE;L DEPRENALIN;SELEGILINA;SELEGILINUM;CARBEX;JUMEX;APO SELEGILINE;DOM SELEGILINE;ELDEPRYL;ELDEPRYL TAB;EMSAM;MED SELEGILINE;MYLAN SELEGILINE;NU SELEGILINE;PMS SELEGILINE;SELEGILINE HYDROCHLORIDE;SELEGILINE 5;TEVA SELEGILINE;ZELAPAR;L DEPRENYL D2 C 11;(11C)L DEPRENYL D2;L-DEPRENALIN;OTRASEL;SELEGENE;METHYL-((S)-2-PHENYL-PROPYL)-PROP-2-YNYL-AMINE;L-DEPRENYL;METHYL-(1-METHYL-2…	IUPH_6639;CMBL_CHEMBL972;CMBL_CHEMBL1200904	Monoamine oxidase B Inhibitor;Monoamine oxidase A Inhibitor	MAOB_Human (P27338) negative effect;MAOA_Human (P21397) negative effect	Amine oxidase [flavin-containing] B INHIBITOR	MAOB_Human (P27338) negative effect
MoA Reference	CPD1080	tranylcypromine	Monoamine oxidase^inhibitor	N[C@H]1C[C@@H]1c2ccccc2 {A1=q;A3=q}	TRANYLCYPROMINE;() TRANS 2 PHENYLCYCLOPROPYLAMINE;(1R*,2S*) 2 PHENYLCYCLOPROPAN 1 AMINE;DL TRANYLCYPROMINE;RACEMIC TRANYLCYPROMINE;TRANILCIPROMINA;TRANS 2 PHENYLCYCLOPROPYLAMINE;TRANS DL 2 PHENYLCYCLOPROPYLAMINE;TRANSAMINE;TRANYLCYPROMIN;TRANYLCYPROMINUM;JATROSOM;PARNATE;TRANYLCYPROMINE SULFATE;(1R,2S) 2 PHENYLCYCLOPROPANAMINIUM;(1R,2S) TRANYLCYPROMINE(1+);TRANYLCYPROMINE SULPHATE	IUPH_5281;CMBL_CHEMBL2218887	Monoamine oxidase B Inhibitor;Monoamine oxidase A Inhibitor;lysine demethylase 1A Inhibitor	MAOB_Human (P27338) negative effect;MAOA_Human (P21397) negative effect;KDM1A_Human (O60341) negative effect	Amine oxidase [flavin-containing] A INHIBITOR;Amine oxidase [flavin-containing] B INHIBITOR	MAOA_Human (P21397) negative effect;MAOB_Human (P27338) negative effect
MoA Reference	CPD0099	amfepramone	Monoamine transporter (SLC6A2-4)^inhibitor	CCN(CC)C(C)C(=O)c1ccccc1 {A5=q}	DIETHYLPROPION;(+ ) DIETHYLPROPION;() DIETHYLPROPION;1 PHENYL 2 DIETHYLAMINO 1 PROPANONE;2 (DIETHYLAMINO) 1 PHENYL 1 PROPANONE;2 (DIETHYLAMINO)PROPIOPHENONE;ALPHA BENZOYLTRIETHYLAMINE;ALPHA DIETHYLAMINOPROPIOPHENONE;AMFEPRAMONE;AMFEPRAMONUM;ANFEPRAMONA;DIETHYLCATHINONE;ANOREX;DOBESIN;FREKENTINE;LINEA;MODERATAN;NEOBES;NOBESINE;PREFAMONE;REGENON;TEPANIL;TYLINAL;DIETHYLPROPION HCL CONTROLLED RELEASE…	IUPH_7161;CMBL_CHEMBL1693			Sodium-dependent noradrenaline transporter INHIBITOR;Sodium-dependent dopamine transporter INHIBITOR	SLC6A2_Human (P23975) negative effect;SLC6A3_Human (Q01959) negative effect
MoA Reference	CPD0142	atomoxetine	Monoamine transporter (SLC6A2-4)^inhibitor	CNCC[C@@H](Oc1ccccc1C)c2ccccc2 {A4=R}	ATOMOXETINE;( ) TOMOXETINE;TOMOXETINA;TOMOXETINE;TOMOXETINUM;ATTENTIN;TOMOXETIN;APO ATOMOXETINE;ATOMOXETINE HYDROCHLORIDE;AURO ATOMOXETINE;DOM ATOMOXETINE;MYLAN ATOMOXETINE;PMS ATOMOXETINE;RATIO ATOMOXETINE;RIVA ATOMOXETINE;SANDOZ ATOMOXETINE;STRATTERA;TEVA ATOMOXETINE;LY-139603;METHYL-(3-PHENYL-3-O-TOLYLOXY-PROPYL)-AMINE HYDROCHLORIDE	IUPH_7118;CMBL_CHEMBL1702	DAT Inhibitor;SERT Inhibitor;NET Inhibitor	SLC6A3_Human (Q01959) negative effect;SLC6A4_Human (P31645) negative effect;SLC6A2_Human (P23975) negative effect	Sodium-dependent noradrenaline transporter INHIBITOR	SLC6A2_Human (P23975) negative effect
MoA Reference	CPD0284	citalopram	Monoamine transporter (SLC6A2-4)^inhibitor	CN(C)CCCC1(OCc2cc(C#N)ccc12)c3ccc(F)cc3 {A6=q}	CITALOPRAM;CITADUR;NITALAPRAM;AKARIN;CELAPRAM;CIAZIL;CILIFT;CIPRAM;CIPRAMIL;CIPRAPINE;CITABAX;CITALEC;CITOL;CITOPAM;CITOX;CITROL;DALSAN;ELOPRAM;HUMORUP;OROPRAM;PRAMCIT;RECITAL;SEROPRAM;TALAM;TALOHEXAL;TEMPERAX;VODELAX;ZENTIUS;ZETALO;ABBOTT CITALOPRAM;ACCEL CITALOPRAM TABLETS;ACT CITALOPRAM;AG CITALOPRAM;APO CITALOPRAM;AURO CITALOPRAM;AVA CITALOPRAM;BIO CITALOPRAM;CCP CITALOPRAM;CELEXA;CITALOPRAM …	IUPH_4621;IUPH_7177;IUPH_7547;CMBL_CHEMBL1200322;CMBL_CHEMBL1200781	SERT Inhibitor;NET Inhibitor	SLC6A4_Human (P31645) negative effect;SLC6A2_Human (P23975) negative effect	Sodium-dependent serotonin transporter INHIBITOR	SLC6A4_Human (P31645) negative effect
MoA Reference	CPD0292	clomipramine	Monoamine transporter (SLC6A2-4)^inhibitor	CN(C)CCCN1c2ccccc2CCc3ccc(Cl)cc13	CLOMIPRAMINE;3 (3 CHLORO 10,11 DIHYDRO 5H DIBENZO[B,F]AZEPIN 5 YL) N,N DIMETHYL 1 PROPANAMINE;3 (3 CHLORO 5H DIBENZO[B,F]AZEPIN 5 YL) N,N DIMETHYLPROPAN 1 AMINE;3 CHLOROIMIPRAMINE;CHLORIMIPRAMINE;CLOMIPRAMINA;CLOMIPRAMINUM;MONOCHLORIMIPRAMINE;ANAPRAMINE;HYDIPHEN;ACT CLOMIPRAMINE;ALTIUS CLOMIPRAMINE;ANAFRANIL;APO CLOMIPRAMINE TABLETS;CLOMIPRAMINE HYDROCHLORIDE;CLOMIPRAMINE TABLETS;CLOMIPRAMINE 10 …	IUPH_2398;CMBL_CHEMBL1200710	SERT Inhibitor;NET Inhibitor;DAT Inhibitor;K ir 3.4 Channel Blocker;K ir 3.2 Channel Blocker	SLC6A4_Human (P31645) negative effect;SLC6A2_Human (P23975) negative effect;SLC6A3_Human (Q01959) negative effect	Sodium-dependent serotonin transporter INHIBITOR	SLC6A4_Human (P31645) negative effect
MoA Reference	CPD0337	desipramine	Monoamine transporter (SLC6A2-4)^inhibitor	CNCCCN1c2ccccc2CCc3ccccc13	DESIPRAMINE;3 (10,11 DIHYDRO 5H DIBENZO[B,F]AZEPIN 5 YL) N METHYLPROPAN 1 AMINE;5 (GAMMA METHYLAMINOPROPYL)IMINODIBENZYL;5 ( METHYLAMINOPROPYL)IMINODIBENZYL;DEMETHYLIMIPRAMINE;DESIPRAMIN;DESIPRAMINA;DESIPRAMINUM;DESMETHYLIMIPRAMINE;DMI;MONODEMETHYLIMIPRAMINE;N (3 METHYLAMINOPROPYL)IMINOBIBENZYL;NORIMIPRAMINE;PERTOFRAN;PERTOFRANE;DESIPRAMINE HYDROCHLORIDE;DESIPRAMINE 10 TAB;DESIPRAMINE 25 TAB;DESI…	IUPH_2399;CMBL_CHEMBL1696	SERT Inhibitor;Plasma membrane monoamine transporter Inhibitor;NET Inhibitor;K ir 3.2 Channel Blocker;K ir 3.4 Channel Blocker	SLC6A4_Human (P31645) negative effect;SLC29A4_Human (Q7RTT9) negative effect;SLC6A2_Human (P23975) negative effect	Sodium-dependent noradrenaline transporter INHIBITOR	SLC6A2_Human (P23975) negative effect
MoA Reference	CPD0340	dextroamphetamine	Monoamine transporter (SLC6A2-4)^inhibitor	C[C@H](N)Cc1ccccc1 {A1=S}	AMPHETAMINE;1 PHENYL 2 AMINOPROPANE;1 PHENYLPROPAN 2 AMIN;ALPHA METHYLBENZENEETHANEAMINE;ALPHA METHYLPHENYLETHYLAMINE;AMFETAMINE;AMFETAMINUM;AMPHETAMIN;BETA AMINOPROPYLBENZENE;BETA PHENYLISOPROPYLAMIN;BETA PHENYLISOPROPYLAMINE;DESOXYNOREPHEDRINE;RAC (2R) 1 PHENYLPROPAN 2 AMINE;RAC AMPHETAMINE;METHYLBENZENEETHANEAMINE;METHYLPHENETHYLAMINE;AMINOPROPYLBENZENE;PHENYLISOPROPYLAMINE;ACT AMPHETAMINE XR;…	IUPH_4804;IUPH_2146;IUPH_2147;CMBL_CHEMBL612;CMBL_CHEMBL405;CMBL_CHEMBL1200992;CMBL_CHEMBL501;CMBL_CHEMBL3544971;CMBL_CHEMBL1200782;CMBL_CHEMBL1200387;CMBL_CHEMBL1200377	TA 1 receptor Full Agonist;DAT Inhibitor;NET Inhibitor	TAAR1_Human (Q96RJ0) positive effect;SLC6A3_Human (Q01959) negative effect;SLC6A2_Human (P23975) negative effect	Sodium-dependent dopamine transporter RELEASING AGENT;Sodium-dependent noradrenaline transporter RELEASING AGENT;Synaptic vesicular amine transporter INHIBITOR	SLC6A3_Human (Q01959) positive effect;SLC6A2_Human (P23975) positive effect;SLC18A2_Human (Q05940) negative effect
MoA Reference	CPD0376	duloxetine	Monoamine transporter (SLC6A2-4)^inhibitor	CNCC[C@H](Oc1cccc2ccccc12)c3cccs3 {A4=S}	DULOXETINE;(3S) N METHYL 3 (1 NAPHTHYLOXY) 3 (2 THIENYL)PROPAN 1 AMINE;(S) DULOXETINE;ARICLAIM;DULANE;DUZELA;XERISTAR;YENTREVE;ACT DULOXETINE;APO DULOXETINE;AURO DULOXETINE;CYMBALTA;DOM DULOXETINE;DULOXETINE DELAYED RELEASE;DULOXETINE DELAYED RELEASE DELAYED RELEASE;DULOXETINE DR;DULOXETINE HYDROCHLORIDE;DULOXETINE LILLY;DULOXETINE MYLAN;DULOXETINE ZENTIVA;IPG DULOXETINE;IRENKA;JAMP DULOXETINE;M …	IUPH_202;CMBL_CHEMBL1200328	5 HT 2A receptor Antagonist;5 HT 2C receptor Antagonist;5 HT 6 receptor Antagonist;NET Inhibitor;SERT Inhibitor	HTR2A_Human (P28223) negative effect;HTR2C_Human (P28335) negative effect;HTR6_Human (P50406) negative effect;SLC6A2_Human (P23975) negative effect;SLC6A4_Human (P31645) negative effect	Sodium-dependent serotonin transporter INHIBITOR;Sodium-dependent noradrenaline transporter INHIBITOR	SLC6A4_Human (P31645) negative effect;SLC6A2_Human (P23975) negative effect
MoA Reference	CPD0398	escitalopram	Monoamine transporter (SLC6A2-4)^inhibitor	CN(C)CCC[C@]1(OCc2cc(C#N)ccc12)c3ccc(F)cc3 {A6=S}	CITALOPRAM;CITADUR;NITALAPRAM;AKARIN;CELAPRAM;CIAZIL;CILIFT;CIPRAM;CIPRAMIL;CIPRAPINE;CITABAX;CITALEC;CITOL;CITOPAM;CITOX;CITROL;DALSAN;ELOPRAM;HUMORUP;OROPRAM;PRAMCIT;RECITAL;SEROPRAM;TALAM;TALOHEXAL;TEMPERAX;VODELAX;ZENTIUS;ZETALO;ABBOTT CITALOPRAM;ACCEL CITALOPRAM TABLETS;ACT CITALOPRAM;AG CITALOPRAM;APO CITALOPRAM;AURO CITALOPRAM;AVA CITALOPRAM;BIO CITALOPRAM;CCP CITALOPRAM;CELEXA;CITALOPRAM …	IUPH_4621;IUPH_7177;IUPH_7547;CMBL_CHEMBL1200322;CMBL_CHEMBL1200781	SERT Inhibitor;NET Inhibitor	SLC6A4_Human (P31645) negative effect;SLC6A2_Human (P23975) negative effect	Sodium-dependent serotonin transporter INHIBITOR	SLC6A4_Human (P31645) negative effect
MoA Reference	CPD0434	fluoxetine	Monoamine transporter (SLC6A2-4)^inhibitor	CNCCC(Oc1ccc(cc1)C(F)(F)F)c2ccccc2 {A4=q}	FLUOXETINE;(+ ) N METHYL 3 PHENYL 3 ((ALPHA,ALPHA,ALPHA TRIFLUORO P TOLYL)OXY)PROPYLAMINE;(+ ) N METHYL GAMMA (4 (TRIFLUOROMETHYL)PHENOXY)BENZENEPROPANAMINE;FLUOXETIN;FLUOXETINA;FLUOXETINUM;ADOFEN;ANIMEX ON;FLUOXEREN;FONTEX;LADOSE;PROZAC;ACCEL FLUOXETINE;ACH FLUOXETINE;ACT FLUOXETINE;APO FLUOXETINE;AURO FLUOXETINE;AVA FLUOXETINE;BCI FLUOXETINE;BIO FLUOXETINE;DOM FLUOXETINE;DOM FLUOXETINE CAP;FLUO…	IUPH_203;CMBL_CHEMBL1201082	CaCC Channel blocker;5 HT 2B receptor Antagonist;Plasma membrane monoamine transporter Inhibitor;SERT Inhibitor;K ir 3.2 Inhibitor;5 HT 2C receptor Antagonist;5 HT 2A receptor Antagonist;K v 3.1 Gating inhibitor;5 HT 6 receptor Antagonist	ANO1_Human (Q5XXA6) negative effect;HTR2B_Human (P41595) negative effect;SLC29A4_Human (Q7RTT9) negative effect;SLC6A4_Human (P31645) negative effect	Sodium-dependent serotonin transporter INHIBITOR	SLC6A4_Human (P31645) negative effect
MoA Reference	CPD0441	fluvoxamine	Monoamine transporter (SLC6A2-4)^inhibitor	COCCCCC(=N/OCCN)/c1ccc(cc1)C(F)(F)F	FLUVOXAMINE;FLUVOXAMINA;FLUVOXAMINUM;DUMIROX;FAVERIN;FEVARIN;FLOXYFRAL;MAVERAL;ACT FLUVOXAMINE;APO FLUVOXAMINE TABLETS;AVA FLUVOXAMINE;BCI FLUVOXAMINE TABLETS;DOM FLUVOXAMINE;FLUVOXAMINE MALEATE;FLUVOXAMINE MALEATE EXTENDED RELEASE;FLUVOXAMINE TABLETS;FLUVOXAMINE 100;FLUVOXAMINE 50;GEN FLUVOXAMINE;LUVOX;LUVOX CR;NOVO FLUVOXAMINE;NU FLUVOXAMINE;PHL FLUVOXAMINE;PMS FLUVOXAMINE;RATIO FLUVOXAMINE;RIV…	IUPH_7189;CMBL_CHEMBL1409	SERT Inhibitor	SLC6A4_Human (P31645) negative effect	Sodium-dependent serotonin transporter INHIBITOR	SLC6A4_Human (P31645) negative effect
MoA Reference	CPD0623	maprotiline	Monoamine transporter (SLC6A2-4)^inhibitor	CNCCCC12CCC(c3ccccc13)c4ccccc24	MAPROTILINE;MAPROTILINA;MAPROTILINUM;MAPROTYLINA;DEPRILEPT;LUDIOMIL;PSYMION;LUDIOMIL TAB;MAPROTILINE HYDROCHLORIDE;NOVO MAPROTILINE TAB;PMS MAPROTILINE;TEVA MAPROTILINE;N-(4-CHLOROPHENYL)-4-[3-(DIMETHYLAMINO)PROPOXY]-N-{2-[2-(1,3-DIOXO-2,3-DIHYDRO-4(1H)-ISOQUINOLINYLIDENE)HYDRAZINO]-2-OXOETHYL}BENZENESULFONAMIDE TRIFLUOROACETIC ACID	IUPH_2402;CMBL_CHEMBL1237135	NET Inhibitor;K ir 3.2 Channel Blocker;K ir 3.4 Channel Blocker	SLC6A2_Human (P23975) negative effect	Sodium-dependent noradrenaline transporter INHIBITOR	SLC6A2_Human (P23975) negative effect
MoA Reference	CPD0687	modafinil	Monoamine transporter (SLC6A2-4)^inhibitor	NC(=O)CS(=O)C(c1ccccc1)c2ccccc2 {A4=q}	MODAFINIL;2 ((DIPHENYLMETHYL)SULFINYL)ACETAMIDE;MODAFINILO;MODAFINILUM;MODERATEAFINIL;ALERTEX;ASPENDOS;FORCILIN;MENTIX;MODASOMIL;MODAVIGIL;MODIODAL;PROVAKE;RESOTYL;SPARLON;STAVIGILE;VIGICER;VIGIL;ZALUX;ALERTEC;APO MODAFINIL;AURO MODAFINIL;BIO MODAFINIL;IPG MODAFINIL;MAR MODAFINIL;PROVIGIL;TEVA MODAFINIL;ARMODAFINIL;(-) 2 [(R) (DIPHENYLMETHYL)SULFINYL]ACETAMIDE;R MODAFINIL;NEORESOTYL;NUVIGIL	IUPH_7555	DAT Inhibitor
MoA Reference	CPD0785	paroxetine	Monoamine transporter (SLC6A2-4)^inhibitor	Fc1ccc(cc1)[C@@H]2CCNC[C@H]2COc3ccc4OCOc4c3 {A7=R;A12=S}	PAROXETINE;() (3S,4R) 4 (P FLUOROPHENYL) 3 ((3,4 (METHYLENEDIOXY)PHENOXY)METHYL)PIPERIDINE;(3S TRANS) 3 ((1,3 BENZODIOXOL 5 YLOXY)METHYL) 4 (4 FLUOROPHENYL)PIPERIDINE;PAROXETINA;PAROXETINUM;AROPAX;PAXILCR;SEREUPIN;SEROXAT;SEROXAT CR;ACT PAROXETINE;APO PAROXETINE;AURO PAROXETINE;BIO PAROXETINE;BRISDELLE;DOM PAROXETINE;IPG PAROXETINE;JAMP PAROXETINE;M PAROXETINE;MAR PAROXETINE;MINT PAROXETINE;MYLAN…	IUPH_4561;IUPH_4790;CMBL_CHEMBL1708;CMBL_CHEMBL1200609	SERT Inhibitor;P2X4 Antagonist	SLC6A4_Human (P31645) negative effect;P2RX4_Human (Q99571) negative effect	Sodium-dependent serotonin transporter INHIBITOR	SLC6A4_Human (P31645) negative effect
MoA Reference	CPD0828	phentermine	Monoamine transporter (SLC6A2-4)^inhibitor	CC(C)(N)Cc1ccccc1	PHENTERMINE;ALPHA,ALPHA DIMETHYLPHENETHYLAMINE;FENTERMINA;PHENTERMINE RESIN;PHENTERMINUM;DUROMINE;FASTIN;IONAMIN;OBENIX;OBESTIN 30;PHENTERCOT;PHENTRIDE;PRO FAST;TERAMINE;ZANTRYL;ADIPEX P;FASTIN CAP;LOMAIRA;PHENTERMINE HCL;PHENTERMINE HYDROCHLORIDE;PHENTERMINE RESIN ER;QSYMIA;SUPRENZA;PHENTERMINE + TOPIRAMATE;ADIPEX-P;PHENTERMINE RESIN COMPLEX;PHENTERMINE RESIN 30;TORA;OBY-TRIM;ONA-MAST;OBESTIN-30…	IUPH_7269;CMBL_CHEMBL1574;CMBL_CHEMBL1200912			Sodium-dependent noradrenaline transporter RELEASING AGENT	SLC6A2_Human (P23975) positive effect
MoA Reference	CPD0965	sertraline	Monoamine transporter (SLC6A2-4)^inhibitor	CN[C@H]1CC[C@@H](c2ccc(Cl)c(Cl)c2)c3ccccc13 {A2=S;A5=S}	SERTRALINE;(+) SERTRALINE;(1S CIS) 1,2,3,4 TETRAHYDRO 4 (3,4 DICHLOROPHENYL) N METHYL 1 NAPHTHALENAMINE;(1S,4S) SERTRALINE;CIS (+) SERTRALINE;SERTRALINA;SERTRALINUM;LUSTRAL;ACT SERTRALINE;APO SERTRALINE;AURO SERTRALINE;BIO SERTRALINE;DOM SERTRALINE;GD SERTRALINE;IPG SERTRALINE;JAMP SERTRALINE;MAR SERTRALINE;MINT SERTRALINE;MYLAN SERTRALINE;NU SERTRALINE CAPSULES;PHL SERTRALINE;PMS SERTRALINE;PRIV…	IUPH_4798;CMBL_CHEMBL1709	SERT Inhibitor	SLC6A4_Human (P31645) negative effect	Sodium-dependent serotonin transporter INHIBITOR	SLC6A4_Human (P31645) negative effect
MoA Reference	CPD0970	sibutramine	Monoamine transporter (SLC6A2-4)^inhibitor	CC(C)CC(N(C)C)C1(CCC1)c2ccc(Cl)cc2	SIBUTRAMINE;BUTRAMIN;SIBUTRAMINA;SIBUTRAMINUM;MEDARIA;REDUCTIL;APO SIBUTRAMINE;MERIDIA;SIBUTRAMINE HYDROCHLORIDE;1-(1-(4-CHLOROPHENYL)CYCLOBUTYL)-N,N,3-TRIMETHYLBUTAN-1-AMINE HYDROCHLORIDE	IUPH_2586;CMBL_CHEMBL1200765	DAT Inhibitor;SERT Inhibitor;NET Inhibitor;K v 4.3 Channel blocker	SLC6A3_Human (Q01959) negative effect;SLC6A4_Human (P31645) negative effect;SLC6A2_Human (P23975) negative effect	Sodium-dependent dopamine transporter INHIBITOR;Sodium-dependent noradrenaline transporter INHIBITOR;Sodium-dependent serotonin transporter INHIBITOR	SLC6A3_Human (Q01959) negative effect;SLC6A2_Human (P23975) negative effect;SLC6A4_Human (P31645) negative effect
MoA Reference	CPD0106	amoxapine	Monoamine transporter (SLC6A2-4)^inhibitor|Dopamine receptor^antagonist	Clc1ccc2Oc3ccccc3N=C(c2c1)N4CCNCC4	AMOXAPINE;2 CHLORO 11 (1 PIPERAZINYL)DIBENZ(B,F)(1,4)OXAZEPINE;AMOXAPIN;AMOXAPINA;AMOXAPINUM;AMOXEPINE;DESMETHYLLOXAPIN;ADISEN;AMOLIFE;AMOXAN;ASENDIN;ASENDIS;DEFANYL;DEMOLOX;OXAMINE;OXCAP;ASENDIN TAB;AMOXIPINE;13-CHLORO-10-(PIPERAZIN-1-YL)-2-OXA-9-AZATRICYCLO[9.4.0.0^{3,8}]PENTADECA-1(11),3,5,7,9,12,14-HEPTAENE;2-CHLORO-11-[1-PIPERAZIN-1-YL-METH-(E)-YLIDENE]-10,11-DIHYDRO-DIBENZO[B,F][1,4]OXAZEPI…	IUPH_201;CMBL_CHEMBL1113	5 HT 6 receptor Antagonist;NET Inhibitor;SERT Inhibitor;5 HT 2A receptor Antagonist;5 HT 7 receptor Antagonist;5 HT 2C receptor Antagonist	HTR6_Human (P50406) negative effect;SLC6A2_Human (P23975) negative effect;SLC6A4_Human (P31645) negative effect	D(3) dopamine receptor ANTAGONIST;D(1B) dopamine receptor ANTAGONIST;D(2) dopamine receptor ANTAGONIST;D(1A) dopamine receptor ANTAGONIST;D(4) dopamine receptor ANTAGONIST;Sodium-dependent noradrenaline transporter INHIBITOR;Sodium-dependent serotonin transporter INHIBITOR	DRD3_Human (P35462) negative effect;DRD5_Human (P21918) negative effect;DRD2_Human (P14416) negative effect;DRD1_Human (P21728) negative effect;DRD4_Human (P21917) negative effect;SLC6A2_Human (P23975) negative effect;SLC6A4_Human (P31645) negative effect
MoA Reference	CPD0765	orphenadrine	Monoamine transporter (SLC6A2-4)^inhibitor|Histamine receptor^antagonist|Voltage-gated sodium channel^blocker|Ionotropic glutamate receptor, NMDA^antagonist	Cc1ccccc1C(OCCN(C)C)c2ccccc2	ORPHENADRINE;2 (PHENYL O TOLYLMETHOXY)ETHYLDIMETHYLAMINE;2 METHYLDIPHENHYDRAMINE;BETA DIMETHYLAMINOETHYL 2 METHYLBENZHYDRYL ETHER;DIMETHYL [2 (PHENYL O TOLYL METHOXY) ETHYL] AMINE;N,N DIMETHYL 2 (ALPHA 2 TOLYLBENZOYLOXY)ETHYLAMINE;N,N DIMETHYL 2 (PHENYL(O TOLYL)METHOXY)ETHANAMINE;N,N DIMETHYL 2 [(O METHYL ALPHA PHENYLBENZYL)OXY]ETHYLAMINE;O METHYLDIPHENHYDRAMINE;O MONOMETHYLDIPHENHYDRAMINE;ORFENA…	IUPH_7251;CMBL_CHEMBL1201023;CMBL_CHEMBL1200395			Sodium channel protein type 11 subunit alpha BLOCKER;Sodium channel protein type 3 subunit alpha BLOCKER;Sodium channel protein type 10 subunit alpha BLOCKER;Sodium channel protein type 8 subunit alpha BLOCKER;Sodium channel protein type 7 subunit alpha BLOCKER;Sodium channel protein type 9 subunit alpha BLOCKER;Sodium channel protein type 2 subunit alpha BLOCKER;Sodium channel protein type 5 sub…	SCN11A_Human (Q9UI33) negative effect;SCN3A_Human (Q9NY46) negative effect;SCN10A_Human (Q9Y5Y9) negative effect;SCN8A_Human (Q9UQD0) negative effect;SCN7A_Human (Q01118) negative effect;SCN9A_Human (Q15858) negative effect;SCN2A_Human (Q99250) negative effect;SCN5A_Human (Q14524) negative effect;SCN4A_Human (P35499) negative effect;SCN1A_Human (P35498) negative effect;GRIN1_Human (Q05586) negati…
MoA Reference	CPD1094	trimipramine	Monoamine transporter (SLC6A2-4)^inhibitor|Serotonin receptor^antagonist|Alpha-adrenergic receptor^antagonist|Dopamine receptor^antagonist|Histamine receptor^antagonist	CC(CN(C)C)CN1c2ccccc2CCc3ccccc13	TRIMIPRAMINE;10,11 DIHYDRO N,N,BETA TRIMETHYL 5H DIBENZ[B,F]AZEPINE 5 PROPANAMINE;5 (GAMMA DIMETHYLAMINO BETA METHYLPROPYL) 10,11 DIHYDRO 5H DIBENZO[B,F]AZEPINE;5 [3 (DIMETHYLAMINO) 2 METHYLPROPYL] 10,11 DIHYDRO 5H DIBENZ[B,F]AZEPINE;BETA METHYLIMIPRAMINE;RP 7162;SAPILENT;TRIMEPRIMINA;TRIMEPRIMINE;TRIMEPROPRIMINE;TRIMIPRAMINA;TRIMIPRAMINUM;HERPHONAL;STANGYL;TRIMIDURA;TRIMINEURIN;TRIPRESS;TYDAMINE…	IUPH_7317;CMBL_CHEMBL1200948	DAT Inhibitor;NET Inhibitor;SERT Inhibitor	SLC6A3_Human (Q01959) negative effect;SLC6A2_Human (P23975) negative effect;SLC6A4_Human (P31645) negative effect	5-hydroxytryptamine receptor 2C ANTAGONIST;Sodium-dependent noradrenaline transporter INHIBITOR;Histamine H1 receptor ANTAGONIST;D(2) dopamine receptor ANTAGONIST;Alpha-1A adrenergic receptor ANTAGONIST;Alpha-1D adrenergic receptor ANTAGONIST;Alpha-1B adrenergic receptor ANTAGONIST;5-hydroxytryptamine receptor 2A ANTAGONIST	HTR2C_Human (P28335) negative effect;SLC6A2_Human (P23975) negative effect;HRH1_Human (P35367) negative effect;DRD2_Human (P14416) negative effect;ADRA1A_Human (P35348) negative effect;ADRA1D_Human (P25100) negative effect;ADRA1B_Human (P35368) negative effect;HTR2A_Human (P28223) negative effect
MoA Reference	CPD0153	AZ 3146	Monopolar spindle 1 kinase^inhibitor	COc1cc(ccc1Nc2ncc3c(n2)N(C(=O)N3C)C4CCCC4)OC5CCN(C)CC5	AZ3146	IUPH_9400	TTK protein kinase Inhibitor	TTK_Human (P33981) negative effect
MoA Reference	CPD0694	Mps BAY 2a	Monopolar spindle 1 kinase^inhibitor	CC(C)CNc1nc(cn2c(cnc12)c3ccc(cc3)C(=O)NC4CC4)c5cccc6ncccc56
MoA Reference	CPD0695	Mps1-IN-1 dihydrochloride	Monopolar spindle 1 kinase^inhibitor	COc1cc(ccc1Nc2cc(Nc3ccccc3S(=O)(=O)C(C)C)c4cc[nH]c4n2)N5CCC(O)CC5	MPS1-IN-1	IUPH_9271	TTK protein kinase Inhibitor	TTK_Human (P33981) negative effect
MoA Reference	CPD1028	TC Mps1 12	Monopolar spindle 1 kinase^inhibitor	CC(C)(C)Nc1nc(cc(N)c1C#N)Nc2ccc(cc2)C(N)=O
MoA Reference	CPD1048	Temsirolimus	mTOR^inhibitor	CO[C@H]1C[C@@H]2CC[C@@H](C)[C@@](O)(O2)C(=O)C(=O)N3CCCC[C@H]3C(=O)O[C@@H](CC(=O)[C@H](C)C=C(C)[C@@H](O)[C@@H](OC)C(=O)[C@H](C)C[C@H](C)C=CC=CC=C1C)[C@H](C)C[C@@H]4CC[C@@H](OC(=O)C(C)(CO)CO)[C@@H](C4)OC {A2=S;A4=S;A7=R;A9=R;A21=S;A25=S;A29=R;A34=R;A36=R;A41=R;A44=S;A53=R;A56=S;A59=R;A69=R}	TEMSIROLIMUS;42 [3 HYDROXY 2 (HYDROXYMETHYL) 2 METHYLPROPANOATE]RAPAMYCIN;TORISEL;GD TEMSIROLIMUS;CCI-779	IUPH_5892;CMBL_CHEMBL1201182	mechanistic target of rapamycin kinase Inhibitor	MTOR_Human (P42345) negative effect	Peptidyl-prolyl cis-trans isomerase FKBP1A INHIBITOR	FKBP1A_Human (P62942) negative effect
MoA Reference	CPD1077	Torin 1	mTOR^inhibitor	CCC(=O)N1CCN(CC1)c2ccc(cc2C(F)(F)F)N3C(=O)C=Cc4cnc5ccc(cc5c34)c6cnc7ccccc7c6	TORIN 1;TORIN-1;TORIN1	IUPH_8004	mechanistic target of rapamycin kinase Inhibitor	MTOR_Human (P42345) negative effect
MoA Reference	CPD1152	WYE-125132	mTOR^inhibitor	CNC(=O)Nc1ccc(cc1)c2nc3c(cnn3C4CCC5(CC4)OCCO5)c(n2)N6CC7CCC(C6)O7
MoA Reference	CPD1156	XL 388	mTOR^inhibitor	Cc1c(F)c(ccc1C(=O)N2CCOc3ccc(cc3C2)c4ccc(N)nc4)S(C)(=O)=O	XL388;XL-388	IUPH_7973	mechanistic target of rapamycin kinase Inhibitor	MTOR_Human (P42345) negative effect
MoA Reference	CPD0159	AZD 3147	mTOR^inhibitor|PI3K^inhibitor	C[C@H]1COCCN1c2cc(nc(n2)c3ccc(cc3)NC(=S)NCCO)C4(CC4)S(=O)(=O)C5CC5 {A1=S}
MoA Reference	CPD1078	Torin 2	mTOR^inhibitor|PI3K^inhibitor	Nc1ccc(cn1)c2ccc3ncc4C=CC(=O)N(c5cccc(c5)C(F)(F)F)c4c3c2	TORIN 2;COMPOUND 3;TORIN-2;TORIN2	IUPH_8839	phosphatidylinositol 4 5 bisphosphate 3 kinase catalytic subunit delta Inhibitor;phosphatidylinositol 4 kinase beta Inhibitor;phosphatidylinositol 4 phosphate 3 kinase catalytic subunit type 2 alpha Inhibitor;phosphatidylinositol 3 kinase catalytic subunit type 3 Inhibitor;mechanistic target of rapamycin kinase Inhibitor;DNA dependent protein kinase catalytic subunit Inhibitor;phosphatidylinosito…	PIK3CD_Human (O00329) negative effect;PI4KB_Human (Q9UBF8) negative effect;PIK3C2A_Human (O00443) negative effect;PIK3C3_Human (Q8NEB9) negative effect;MTOR_Human (P42345) negative effect;PRKDC_Human (P78527) negative effect;PIK3C2B_Human (O00750) negative effect
MoA Reference	CPD0857	PP 242	mTOR^inhibitor|PI3K^inhibitor|DNA-PK^inhibitor|PKC^inhibitor|RET RTK^inhibitor|Janus kinase family^inhibitor|Non-selective kinase^inhibitor	CC(C)n1nc(c2cc3cc(O)ccc3[nH]2)c4c1ncnc4N	PP-242;PP242;TORKINIB	IUPH_5704	mechanistic target of rapamycin kinase Inhibitor;PAS domain containing serine/threonine kinase Inhibitor	MTOR_Human (P42345) negative effect;PASK_Human (Q96RG2) negative effect
MoA Reference	CPD0450	GDC-0980	mTOR^inhibitor|PI3K^inhibitor|Syk family^inhibitor|Src family^inhibitor	Cc1c(CN2CCN(CC2)C(=O)[C@H](C)O)sc3c1nc(nc3N4CCOCC4)c5cnc(N)nc5 {A12=S}	APITOLISIB;GDC-0980;GDC0980;RG-7422;RG7422;(S)-1-(4-((2-(2-AMINOPYRIMIDIN-5-YL)-7-METHYL-4-MORPHOLINOTHIENO[3,2-D]PYRIMIDIN-6-YL)METHYL)PIPERAZIN-1-YL)-2-HYDROXYPROPAN-1-ONE	IUPH_7888;CMBL_CHEMBL1922094	spleen associated tyrosine kinase Inhibitor;phosphatidylinositol 4 5 bisphosphate 3 kinase catalytic subunit gamma Inhibitor;phosphatidylinositol 4 5 bisphosphate 3 kinase catalytic subunit delta Inhibitor;phosphatidylinositol 4 5 bisphosphate 3 kinase catalytic subunit beta Inhibitor;phosphatidylinositol 4 5 bisphosphate 3 kinase catalytic subunit alpha Inhibitor;mitogen activated protein kinase…	SYK_Human (P43405) negative effect;PIK3CG_Human (P48736) negative effect;PIK3CD_Human (O00329) negative effect;PIK3CB_Human (P42338) negative effect;PIK3CA_Human (P42336) negative effect;MAP3K9_Human (P80192) negative effect;MTOR_Human (P42345) negative effect;FGR_Human (P09769) negative effect	Phosphatidylinositol 4,5-bisphosphate 3-kinase catalytic subunit delta isoform INHIBITOR;Phosphatidylinositol 4,5-bisphosphate 3-kinase catalytic subunit alpha isoform INHIBITOR;Phosphatidylinositol 4,5-bisphosphate 3-kinase catalytic subunit gamma isoform INHIBITOR;Phosphatidylinositol 3-kinase regulatory subunit beta INHIBITOR;Phosphatidylinositol 4,5-bisphosphate 3-kinase catalytic subunit bet…	PIK3CD_Human (O00329) negative effect;PIK3CA_Human (P42336) negative effect;PIK3CG_Human (P48736) negative effect;PIK3R2_Human (O00459) negative effect;PIK3CB_Human (P42338) negative effect;PIK3R1_Human (P27986) negative effect;PIK3R3_Human (Q92569) negative effect;PIK3R5_Human (Q8WYR1) negative effect;MTOR_Human (P42345) negative effect
MoA Reference	CPD0002	(-)-Cotinine	nAChR^agonist	CN1C(=O)CC[C@H]1c2cccnc2 {A6=S}
MoA Reference	CPD0023	1-Acetyl-4-methylpiperazine hydrochloride	nAChR^agonist	CC(=O)N1CCN(C)CC1
MoA Reference	CPD0920	RJR 2429 dihydrochloride	nAChR^agonist	c1cncc(c1)C2CC3CCN2CC3
MoA Reference	CPD0066	acetylcholine	nAChR^agonist|mAChR^agonist	CC(=O)OCC[N+](C)(C)C	ACETYLCHOLINE;ACETYLCHOLINE CHLORIDE;MIOCHOL E;MIOCHOL E ACETYLCHOLINE CHLORIDE OPH SOLN;MIOGAN PWS;ACH;E1001;O-ACETYLCHOLINE;[3H]ACETYLCHOLINE;(2-ACETOXY-ETHYL)-TRIMETHYL-AMMONIUM CHLORIDE;MIOCHOL;MIOCHOL-E	IUPH_294;IUPH_8593;CMBL_CHEMBL1184	M 1 receptor Full Agonist;M 2 receptor Full Agonist;M 4 receptor Full Agonist;M 5 receptor Full Agonist;M 3 receptor Full Agonist;M 4 receptor Agonist;M 2 receptor Agonist	CHRM1_Human (P11229) positive effect;CHRM2_Human (P08172) positive effect;CHRM4_Human (P08173) positive effect;CHRM5_Human (P08912) positive effect;CHRM3_Human (P20309) positive effect	Muscarinic acetylcholine receptor M3 AGONIST	CHRM3_Human (P20309) positive effect
MoA Reference	CPD0008	(+)-Tubocurarine chloride	nAChR^antagonist	COc1cc2CC[N+](C)(C)[C@@H]3Cc4ccc(O)c(c4)Oc5cc6c(cc5OC)CCN(C)[C@H]6Cc7ccc(cc7)Oc(c1O)c23 {A10=R;A32=S}	TUBOCURARINE;(+) TUBOCURARINE;7',12' DIHYDROXY 6,6' DIMETHOXY 2,2',2' TRIMETHYLTUBOCURARANIUM;D TUBOCURARINE;TUBOCURARIN;TUBARINE;TUBOCURARINE CHLORIDE INJ;TUBOCURARINE CHLORIDE;(+)-TUBOCURARINE;D-TUBOCURARINE;15,31-DIMETHOXY-10,10,26-TRIMETHYL-2,18-DIOXA-10,26-DIAZONIAHEPTACYCLO[23.6.2.13,7.19,17.119,23.013,35.029,33]HEXATRIACONTA-1(31),3,5,7(36),13,15,17(35),19,21,23(34),29,32-DODECAENE-4,16-DI…	IUPH_2294;CMBL_CHEMBL1687	5 HT 3 A Antagonist;ZAC Antagonist;K Ca 2.3 Channel Blocker;K Ca 2.2 Channel Blocker;K Ca 2.1 Channel Blocker;5 HT 3 AB Antagonist	HTR3A_Human (P46098) negative effect;ZACN_Human (Q401N2) negative effect;KCNN3_Human (Q9UGI6) negative effect;KCNN2_Human (Q9H2S1) negative effect;KCNN1_Human (Q92952) negative effect;HTR3B negative effect;HTR3A_Human (P46098;O95264)	Acetylcholine receptor subunit beta ANTAGONIST;Acetylcholine receptor subunit gamma ANTAGONIST;Acetylcholine receptor subunit alpha ANTAGONIST;Acetylcholine receptor subunit delta ANTAGONIST;Acetylcholine receptor subunit epsilon ANTAGONIST	CHRNB1_Human (P11230) negative effect;CHRNG_Human (P07510) negative effect;CHRNA1_Human (P02708) negative effect;CHRND_Human (Q07001) negative effect;CHRNE_Human (Q04844) negative effect
MoA Reference	CPD0144	Atracurium besilate	nAChR^antagonist	COc1ccc(cc1OC)CC2c3cc(OC)c(cc3CC[N+]2(C)CCC(=O)OCCCCCOC(=O)CC[N+]4(C)CCc5cc(OC)c(cc5C4Cc6ccc(OC)c(c6)OC)OC)OC	CISATRACURIUM BESYLATE;(1R CIS,1'R CIS) 2,2' {PENTANE 1,5 DIYLBIS[OXY(3 OXOPROPANE 3,1 DIYL)]}BIS[1 (3,4 DIMETHOXYBENZYL) 6,7 DIMETHOXY 2 METHYL 1,2,3,4 TETRAHYDROISOQUINOLINIUM] BISBENZENESULFONATE;(1R CIS,1'R CIS) ATRACURIUM BESYLATE;(1R,1'R,2R,2'R) ATRACURIUM BESYLATE;BESILATE DE CISATRACURIUM;BESILATO DE CISATRACURIO;CISATRACURII BESILAS;CISATRACURIUM BESILATE;CISATRACURIUM DIBENZENESULFONATE…	IUPH_9537;CMBL_CHEMBL1200641;CMBL_CHEMBL1200527	nicotinic acetylcholine receptor alpha 7 subunit Antagonist;nicotinic acetylcholine receptor alpha 1 subunit Antagonist;nicotinic acetylcholine receptor alpha 3 subunit Antagonist;nicotinic acetylcholine receptor alpha 4 subunit Antagonist	CHRNA7_Human (P36544) negative effect;CHRNA1_Human (P02708) negative effect;CHRNA3_Human (P32297) negative effect;CHRNA4_Human (P43681) negative effect	Acetylcholine receptor subunit beta ANTAGONIST;Acetylcholine receptor subunit gamma ANTAGONIST;Acetylcholine receptor subunit alpha ANTAGONIST;Acetylcholine receptor subunit delta ANTAGONIST;Acetylcholine receptor subunit epsilon ANTAGONIST	CHRNB1_Human (P11230) negative effect;CHRNG_Human (P07510) negative effect;CHRNA1_Human (P02708) negative effect;CHRND_Human (Q07001) negative effect;CHRNE_Human (Q04844) negative effect
MoA Reference	CPD0181	Benzoquinonium dibromide	nAChR^antagonist	CC[N+](CC)(CCCNC1=CC(=O)C(=CC1=O)NCCC[N+](CC)(CC)Cc2ccccc2)Cc3ccccc3
MoA Reference	CPD0260	Chlorisondamine diiodide	nAChR^antagonist	C[N+](C)(C)CC[N+]1(C)Cc2c(C1)c(Cl)c(Cl)c(Cl)c2Cl
MoA Reference	CPD0283	Cisatracurium besylate	nAChR^antagonist	COc1ccc(cc1OC)C[C@@H]2c3cc(OC)c(cc3CC[N@+]2(C)CCC(=O)OCCCCCOC(=O)CC[N@@+]4(C)CCc5cc(OC)c(cc5[C@H]4Cc6ccc(OC)c(c6)OC)OC)OC {A11=R;A22=R;A39=R;A51=R}	CISATRACURIUM BESYLATE;(1R CIS,1'R CIS) 2,2' {PENTANE 1,5 DIYLBIS[OXY(3 OXOPROPANE 3,1 DIYL)]}BIS[1 (3,4 DIMETHOXYBENZYL) 6,7 DIMETHOXY 2 METHYL 1,2,3,4 TETRAHYDROISOQUINOLINIUM] BISBENZENESULFONATE;(1R CIS,1'R CIS) ATRACURIUM BESYLATE;(1R,1'R,2R,2'R) ATRACURIUM BESYLATE;BESILATE DE CISATRACURIUM;BESILATO DE CISATRACURIO;CISATRACURII BESILAS;CISATRACURIUM BESILATE;CISATRACURIUM DIBENZENESULFONATE…	IUPH_9537;CMBL_CHEMBL1200641;CMBL_CHEMBL1200527	nicotinic acetylcholine receptor alpha 7 subunit Antagonist;nicotinic acetylcholine receptor alpha 1 subunit Antagonist;nicotinic acetylcholine receptor alpha 3 subunit Antagonist;nicotinic acetylcholine receptor alpha 4 subunit Antagonist	CHRNA7_Human (P36544) negative effect;CHRNA1_Human (P02708) negative effect;CHRNA3_Human (P32297) negative effect;CHRNA4_Human (P43681) negative effect	Acetylcholine receptor subunit beta ANTAGONIST;Acetylcholine receptor subunit gamma ANTAGONIST;Acetylcholine receptor subunit alpha ANTAGONIST;Acetylcholine receptor subunit delta ANTAGONIST;Acetylcholine receptor subunit epsilon ANTAGONIST	CHRNB1_Human (P11230) negative effect;CHRNG_Human (P07510) negative effect;CHRNA1_Human (P02708) negative effect;CHRND_Human (Q07001) negative effect;CHRNE_Human (Q04844) negative effect
MoA Reference	CPD0448	gallamine-triethiodide	nAChR^antagonist	CC[N+](CC)(CC)CCOc1cccc(OCC[N+](CC)(CC)CC)c1OCC[N+](CC)(CC)CC	GALLAMINE TRIETHIODIDE;GALLAMIN TRIETHIODID;GALLAMINI TRIETHIODIDUM;TRIETHIODURE DE GALLAMINE;TRIETIODURO DE GALAMINA;FLAXEDIL;MYRAXAN;SINCURARINA;TRICURAN;FLAXEDIL INJ;GALLAMINE	IUPH_356;CMBL_CHEMBL1200993	M 2 receptor Negative Allosteric Modulator;nicotinic acetylcholine receptor alpha 1 subunit Channel blocker	CHRM2_Human (P08172) negative effect;CHRNA1_Human (P02708) negative effect	Acetylcholine receptor subunit beta ANTAGONIST;Acetylcholine receptor subunit gamma ANTAGONIST;Acetylcholine receptor subunit alpha ANTAGONIST;Acetylcholine receptor subunit delta ANTAGONIST;Acetylcholine receptor subunit epsilon ANTAGONIST	CHRNB1_Human (P11230) negative effect;CHRNG_Human (P07510) negative effect;CHRNA1_Human (P02708) negative effect;CHRND_Human (Q07001) negative effect;CHRNE_Human (Q04844) negative effect
MoA Reference	CPD0500	Hexamethonium bromide	nAChR^antagonist	C[N+](C)(C)CCCCCC[N+](C)(C)C	HEXAMETHONIUM;N,N,N,N',N',N' HEXAMETHYLHEXANE 1,6 DIAMINIUM;BISTRIUM;HEXAMETHONIUM BROMIDE	IUPH_3963	nicotinic acetylcholine receptor alpha 3 subunit Channel blocker;nicotinic acetylcholine receptor alpha 4 subunit Channel blocker;nicotinic acetylcholine receptor alpha 6 subunit Channel blocker;nicotinic acetylcholine receptor alpha 2 subunit Channel blocker	CHRNA3_Human (P32297) negative effect;CHRNA4_Human (P43681) negative effect;CHRNA6_Human (Q15825) negative effect;CHRNA2_Human (Q15822) negative effect
MoA Reference	CPD0781	pancuronium	nAChR^antagonist	CC(=O)O[C@H]1C[C@@H]2CC[C@H]3[C@@H]4C[C@@H]([C@H](OC(C)=O)[C@@]4(C)CC[C@@H]3[C@@]2(C)C[C@@H]1[N+]5(C)CCCCC5)[N+]6(C)CCCCC6 {A4=S;A6=S;A9=R;A10=S;A12=S;A13=R;A18=S;A22=S;A23=S;A26=S}	PANCURONIUM;BROMURE DE PANCURONIUM;BROMURO DE PANCURONIO;MIOBLOCK;PAVULON;PANCURONIUM BROMIDE;PANCURONIUM BROMIDE LIQ IV;PAVULON INJ;PANCURANIUM	IUPH_4001;CMBL_CHEMBL1200757	nicotinic acetylcholine receptor alpha 1 subunit Antagonist	CHRNA1_Human (P02708) negative effect	Acetylcholine receptor subunit beta ANTAGONIST;Acetylcholine receptor subunit gamma ANTAGONIST;Acetylcholine receptor subunit alpha ANTAGONIST;Acetylcholine receptor subunit delta ANTAGONIST;Acetylcholine receptor subunit epsilon ANTAGONIST	CHRNB1_Human (P11230) negative effect;CHRNG_Human (P07510) negative effect;CHRNA1_Human (P02708) negative effect;CHRND_Human (Q07001) negative effect;CHRNE_Human (Q04844) negative effect
MoA Reference	CPD1069	TMPH hydrochloride	nAChR^antagonist	CCCCCCC(=O)OC1CC(C)(C)NC(C)(C)C1
MoA Reference	CPD1121	vecuronium	nAChR^antagonist	CC(=O)O[C@H]1C[C@@H]2CC[C@H]3[C@@H]4C[C@@H]([C@H](OC(C)=O)[C@@]4(C)CC[C@@H]3[C@@]2(C)C[C@@H]1N5CCCCC5)[N+]6(C)CCCCC6 {A4=S;A6=S;A9=R;A10=S;A12=S;A13=R;A18=S;A22=S;A23=S;A26=S}	VECURONIUM;NORCURON INJ;VECURONIUM BROMIDE;VECURONIUM BROMIDE FOR INJECTION;NORCURON;ORG NC 45 / ORG-NC 45	IUPH_4002;CMBL_CHEMBL1200629			Acetylcholine receptor subunit beta ANTAGONIST;Acetylcholine receptor subunit gamma ANTAGONIST;Acetylcholine receptor subunit alpha ANTAGONIST;Acetylcholine receptor subunit delta ANTAGONIST;Acetylcholine receptor subunit epsilon ANTAGONIST	CHRNB1_Human (P11230) negative effect;CHRNG_Human (P07510) negative effect;CHRNA1_Human (P02708) negative effect;CHRND_Human (Q07001) negative effect;CHRNE_Human (Q04844) negative effect
MoA Reference	CPD0112	Andrographolide	NFkB pathway^inhibitor	C=C1CC[C@H]2[C@@](C)(CC[C@@H](O)[C@@]2(C)CO)[C@@H]1C/C=C3/C(=O)OC[C@H]3O {A4=S;A5=S;A9=R;A11=R;A15=R;A23=S}	ANDROGRAPHOLIDE	IUPH_9675
MoA Reference	CPD0171	Bay 11-7085	NFkB pathway^inhibitor	CC(C)(C)c1ccc(cc1)S(=O)(=O)/C=C/C#N
MoA Reference	CPD0239	Cardamonin	NFkB pathway^inhibitor	COc1cc(O)cc(O)c1C(=O)/C=C/c2ccccc2
MoA Reference	CPD0271	CID 2858522	NFkB pathway^inhibitor	Cc1cc2nc(NCCCO)n(CC(=O)c3cc(c(O)c(c3)C(C)(C)C)C(C)(C)C)c2cc1C
MoA Reference	CPD0507	Honokiol	NFkB pathway^inhibitor	C=CCc1ccc(O)c(c1)c2ccc(O)c(c2)CC=C
MoA Reference	CPD0679	ML 130	NFkB pathway^inhibitor	Cc1ccc(cc1)S(=O)(=O)n2c(N)nc3ccccc23	ML130;COMPOUND 1C [PMID: 22003428];ML-130;NODITINIB-1	IUPH_8887	nucleotide binding oligomerization domain containing 1 Inhibitor;nucleotide binding oligomerization domain containing 2 Inhibitor	NOD1_Human (Q9Y239) negative effect;NOD2_Human (Q9HC29) negative effect
MoA Reference	CPD0883	Pyrrolidinedithiocarbamate ammonium	NFkB pathway^inhibitor	S=C(S)N1CCCC1
MoA Reference	CPD0923	Ro 106-9920	NFkB pathway^inhibitor	O=S(c1ccccc1)c2ccc3nnnn3n2
MoA Reference	CPD0986	SP 100030	NFkB pathway^inhibitor	O=C(Nc1cc(cc(c1)C(F)(F)F)C(F)(F)F)c2cnc(Cl)nc2C(F)(F)F
MoA Reference	CPD0067	ACHP	NFkB pathway^inhibitor|IkB kinase^inhibitor	N#Cc1c(N)nc(cc1C2CCNCC2)c3c(O)cccc3OCC4CC4
MoA Reference	CPD0203	BMS 345541	NFkB pathway^inhibitor|IkB kinase^inhibitor	Cc1cnc2c(nc3ccc(C)cc3n12)NCCN	BMS-345541;BMS 345541;BMS345541	IUPH_5669	conserved helix loop helix ubiquitous kinase Negative Allosteric Modulator;inhibitor of nuclear factor kappa B kinase subunit beta Negative Allosteric Modulator	CHUK_Human (O15111) negative effect;IKBKB_Human (O14920) negative effect
MoA Reference	CPD0678	ML 120B dihydrochloride	NFkB pathway^inhibitor|IkB kinase^inhibitor	COc1c(Cl)cc2c3ccncc3[nH]c2c1NC(=O)c4cccnc4C	MLN-120B;ML120B;MLN120B	IUPH_5694	inhibitor of nuclear factor kappa B kinase subunit beta Inhibitor	IKBKB_Human (O14920) negative effect
MoA Reference	CPD0950	SC 514	NFkB pathway^inhibitor|IkB kinase^inhibitor	NC(=O)c1sc(cc1N)c2ccsc2
MoA Reference	CPD1079	TPCA-1	NFkB pathway^inhibitor|IkB kinase^inhibitor	NC(=O)Nc1sc(cc1C(N)=O)c2ccc(F)cc2	IKK-2 INHIBITOR IV;TPCA-1;TPCA1	IUPH_5986	inhibitor of nuclear factor kappa B kinase subunit beta Inhibitor	IKBKB_Human (O14920) negative effect
MoA Reference	CPD0105	Amlexanox	NFkB pathway^inhibitor|IkB kinase^inhibitor|Phosphodiesterase^inhibitor	CC(C)c1ccc2Oc3nc(N)c(cc3C(=O)c2c1)C(=O)O	AMLEXANOX;2 AMINO 7 ISOPROPYL 5 OXO 5H (1)BENZOPYRANO(2,3 B)PYRIDINE 3 CARBOXYLIC ACID;AMLEXANOXO;AMLEXANOXUM;AMOXANOX;APHTHASOL;ELICS;ORADISC A;SOLFA;APTHERA;AA-673;CHX-3673;2-AMINO-6-ISOPROPYL-10-OXO-10H-9-OXA-1-AZA-ANTHRACENE-3-CARBOXYLIC ACID	IUPH_7113;CMBL_CHEMBL1096	TANK binding kinase 1 Inhibitor;inhibitor of nuclear factor kappa B kinase subunit epsilon Inhibitor	TBK1_Human (Q9UHD2) negative effect;IKBKE_Human (Q14164) negative effect	cAMP-specific 3',5'-cyclic phosphodiesterase 4C INHIBITOR;cAMP-specific 3',5'-cyclic phosphodiesterase 4B INHIBITOR;cAMP-specific 3',5'-cyclic phosphodiesterase 4D INHIBITOR;cAMP-specific 3',5'-cyclic phosphodiesterase 4A INHIBITOR	PDE4C_Human (Q08493) negative effect;PDE4B_Human (Q07343) negative effect;PDE4D_Human (Q08499) negative effect;PDE4A_Human (P27815) negative effect
MoA Reference	CPD0837	Piceatannol	NFkB pathway^inhibitor|Src family^inhibitor|Syk family^inhibitor	Oc1cc(O)cc(/C=C/c2ccc(O)c(O)c2)c1	PICEATANNOL
MoA Reference	CPD1102	Tunicamycin	N-linked glycosylation^inhibitor	CCCCCCCCCCC/C=C/C(=O)N[C@H]1[C@H](O)[C@H](O)[C@H](C[C@@H](O)[C@H]2O[C@H]([C@H](O)[C@@H]2O)N3C=CC(=O)NC3=O)O[C@@H]1O[C@@H]4O[C@H](CO)[C@@H](O)[C@H](O)[C@H]4NC(C)=O {A16=S;A17=S;A19=S;A21=S;A25=R;A27=R;A28=R;A30=S;A41=R;A43=S;A45=R;A48=S;A50=R;A52=R}
MoA Reference	CPD0122	Apigenin	Non-selective kinase^inhibitor	O=C1C=C(Oc2cc(O)cc(O)c12)c3ccc(O)cc3	APIGENIN;CHAMOMILE	IUPH_4136	CFTR Activator	CFTR_Human (P13569) positive effect
MoA Reference	CPD0488	H-7 dihydrochloride	Non-selective kinase^inhibitor	CC1CNCCN1S(=O)(=O)c2cccc3cnccc23	5 (2 METHYLPIPERAZINE 1 SULFONYL)ISOQUINOLINE;1 (5 ISOQUINOLINESULFONYL) 2 METHYLPIPERAZINE;1 (5 ISOQUINOLINYLSULFONYL) 2 METHYLPIPERAZINE
MoA Reference	CPD0489	H-9 dihydrochloride	Non-selective kinase^inhibitor	NCCNS(=O)(=O)c1cccc2cnccc12
MoA Reference	CPD0563	K 252a	Non-selective kinase^inhibitor	COC(=O)[C@@]1(O)C[C@H]2O[C@]1(C)n3c4ccccc4c5c6CNC(=O)c6c7c8ccccc8n2c7c35 {A4=R;A7=R;A9=S}	K 252A;K-252A;K252A;ST50826373;STAUROSPORINE AGLYCONE	IUPH_336	M 1 receptor Positive Allosteric Modulator;Calmodulin dependent kinase II Inhibitor	CHRM1_Human (P11229) negative or positive effect;CHRM1_Human (P11229) negative effect
MoA Reference	CPD0848	PKC 412	Non-selective kinase^inhibitor	CO[C@@H]1[C@@H](C[C@H]2O[C@]1(C)n3c4ccccc4c5c6CNC(=O)c6c7c8ccccc8n2c7c35)N(C)C(=O)c9ccccc9 {A2=R;A3=R;A5=R;A7=S}	MIDOSTAURIN;4' N BENZOYLSTAUROSPORINE;RYDAPT;CGP 41231;CGP 41251;N-BENZOYLSTAUROSPORINE;PKC412;PKC-412;N-{3-METHOXY-2-METHYL-18-OXO-29-OXA-1,7,17-TRIAZAOCTACYCLO[12.12.2.1^{2,6}.0^{7,28}.0^{8,13}.0^{15,19}.0^{20,27}.0^{21,26}]NONACOSA-8(13),9,11,14(28),15(19),20(27),21(26),22,24-NONAEN-4-YL}-N-METHYLBENZAMIDE;N-{5-METHOXY-6-METHYL-18-OXO-29-OXA-1,7,17-TRIAZAOCTACYCLO[12.12.2.1^{2,6}.0^{7,28}.0^{8…	IUPH_5702;CMBL_CHEMBL608533	fms related tyrosine kinase 3 Inhibitor	FLT3_Human (P36888) negative effect	Mast/stem cell growth factor receptor Kit INHIBITOR;Platelet-derived growth factor receptor alpha INHIBITOR;Platelet-derived growth factor receptor beta INHIBITOR;Vascular endothelial growth factor receptor 2 INHIBITOR;Receptor-type tyrosine-protein kinase FLT3 INHIBITOR;Protein kinase C gamma type INHIBITOR;Protein kinase C beta type INHIBITOR;Protein kinase C eta type INHIBITOR;Protein kinase C…	KIT_Human (P10721) negative effect;PDGFRA_Human (P16234) negative effect;PDGFRB_Human (P09619) negative effect;KDR_Human (P35968) negative effect;FLT3_Human (P36888) negative effect;PRKCG_Human (P05129) negative effect;PRKCB_Human (P05771) negative effect;PRKCH_Human (P24723) negative effect;PRKCQ_Human (Q04759) negative effect;PRKD1_Human (Q15139) negative effect;PRKCE_Human (Q02156) negative ef…
MoA Reference	CPD0886	Quercetin	Non-selective kinase^inhibitor	O=C1C(O)=C(Oc2cc(O)cc(O)c12)c3ccc(O)c(O)c3	QUERCETIN;3,5,7,3',4' PENTAHYDROXYFLAVONE	IUPH_5346
MoA Reference	CPD0455	Genistein	Non-selective Tyrosine kinase^inhibitor|Estrogen receptor^agonist	O=C1C(=COc2cc(O)cc(O)c12)c3ccc(O)cc3	GENISTEIN;4',5, 7 TRIHYDROXYISOFLAVONE;5,7,4' TRIHYDROXYISOFLAVONE;GENISTEOL;GENISTERIN;PRUNETOL;SOPHORICOL;5,7,4'-TRIHYDROXYISOFLAVONE	IUPH_2826	TRPC5 Activator;Estrogen related receptor gamma Agonist;Estrogen related receptor beta Agonist;Estrogen related receptor alpha Agonist;Estrogen receptor beta Agonist;CFTR Activator	TRPC5_Human (Q9UL62) positive effect;ESRRG_Human (P62508) positive effect;ESRRB_Human (O95718) positive effect;ESRRA_Human (P11474) positive effect;ESR2_Human (Q92731) positive effect;CFTR_Human (P13569) positive effect
MoA Reference	CPD0081	AI-3	Nrf2^activator	CC1(C)CC(=O)c2c(C1)c(Cl)sc2S(C)(=O)=O
MoA Reference	CPD0681	ML 334	Nrf2^activator	O=C(O)[C@H]1CCCC[C@H]1C(=O)N2CCc3ccccc3[C@H]2CN4C(=O)c5ccccc5C4=O {A3=S;A8=R;A20=S}
MoA Reference	CPD0727	NK 252	Nrf2^activator	O=C(NCc1ccccn1)Nc2nnc(o2)c3ccco3
MoA Reference	CPD0763	Oltipraz	Nrf2^activator	CC1=C(SSC1=S)c2cnccn2	OLTIPRAZ
MoA Reference	CPD0898	RA 839	Nrf2^activator	Cc1cc(C)c(C)c(c1C)S(=O)(=O)Nc2ccc(c3ccccc23)N4CC[C@@H](C4)C(=O)O {A27=S}
MoA Reference	CPD0156	azathioprine	Nucleoside analog|DNA synthesis^inhibitor	Cn1cnc(c1Sc2ncnc3nc[nH]c23)[N+](=O)[O-]	AZATHIOPRINE;6 ((1 METHYL 4 NITRO 1H IMIDAZOL 5 YL)THIO) 1H PURINE;6 (1' METHYL 4' NITRO 5' IMIDAZOLYL) MERCAPTOPURINE;IMURAN (TN);AZAMUN;AZANIN;IMUREK;IMUREL;APO AZATHIOPRINE;AZASAN;AZATHIOPRINE SODIUM;AZATHIOPRINE SODIUM FOR INJECTION;AZATHIOPRINE 50;IMURAN;IMURAN INJ;MYLAN AZATHIOPRINE;NTP AZATHIOPRINE;NU AZATHIOPRINE;RATIO AZATHIOPRINE;RIVA AZATHIOPRINE;TEVA AZATHIOPRINE;BW-57-322;6-(3-METHYL…				Amidophosphoribosyltransferase INHIBITOR	PPAT_Human (Q06203) negative effect
MoA Reference	CPD0288	cladribine	Nucleoside analog|DNA synthesis^inhibitor	Nc1nc(Cl)nc2c1ncn2[C@H]3C[C@H](O)[C@@H](CO)O3 {A11=R;A13=S;A15=R}	CLADRIBINE;(2R,3S,5R) 5 (6 AMINO 2 CHLOROPURIN 9 YL) 2 (HYDROXYMETHYL)OXOLAN 3 OL;2 CDA;2 CHLORO 2' DEOXY BETA ADENOSINE;2 CHLORO 2' DEOXYADENOSINE;2 CHLORO 6 AMINO 9 (2 DEOXY BETA D ERYTHRO PENTOFURANOSYL)PURINE;2 CHLORO DEOXYADENOSINE;2 CHLORODEOXYADENOSINE;2CLADO;CLADRIBINA;CLADRIBINUM;CLDADO;LEUSTATIN;LITAK;MOVECTRO;MYLINAX;CLADRIBINE INJECTION;MAVENCLAD	IUPH_4799
MoA Reference	CPD0290	clofarabine	Nucleoside analog|DNA synthesis^inhibitor	Nc1nc(Cl)nc2c1ncn2[C@@H]3O[C@H](CO)[C@@H](O)[C@@H]3F {A11=R;A13=R;A16=R;A18=S}	CLOFARABINE;(2R,3R,4S,5R) 5 (6 AMINO 2 CHLOROPURIN 9 YL) 4 FLUORO 2 (HYDROXYMETHYL)OXOLAN 3 OL;2 CHLORO 9 (2 DEOXY 2 FLUORO BETA D ARABINOFURANOSYL)ADENINE;2 CHLORO 9 (2' DEOXY 2' FLUORO BETA D ARABINOFURANOSYL)ADENINE;CAFDA;CL F ARA A;CLOFARABIN;CLOFARABINA;CLOFARABINUM;CLOFAREX;CLOFAZIC;CLOLAR;EVOLTRA;CL-F-ARAA;5-(6-AMINO-2-CHLORO-PURIN-9-YL)-4-FLUORO-2-HYDROXYMETHYL-TETRAHYDRO-FURAN-3-OL;CFB;2…	IUPH_6802;CMBL_CHEMBL1750	ribonucleotide reductase regulatory subunit M2 Inhibitor;ribonucleotide reductase catalytic subunit M1 Inhibitor	RRM2_Human (P31350) negative effect;RRM1_Human (P23921) negative effect	DNA polymerase alpha catalytic subunit INHIBITOR;DNA polymerase delta catalytic subunit INHIBITOR;DNA polymerase epsilon catalytic subunit A INHIBITOR;Ribonucleoside-diphosphate reductase subunit M2 B INHIBITOR;Ribonucleoside-diphosphate reductase subunit M2 INHIBITOR;Ribonucleoside-diphosphate reductase large subunit INHIBITOR	POLA1_Human (P09884) negative effect;POLD1_Human (P28340) negative effect;POLE_Human (Q07864) negative effect;RRM2B_Human (Q7LG56) negative effect;RRM2_Human (P31350) negative effect;RRM1_Human (P23921) negative effect
MoA Reference	CPD0317	cytarabine	Nucleoside analog|DNA synthesis^inhibitor	NC1=NC(=O)N(C=C1)[C@@H]2O[C@H](CO)[C@@H](O)[C@@H]2O {A8=R;A10=R;A13=S;A15=S}	CYTARABINE;1 BETA D ARABINOFURANOSYLCYTOSINE;4 AMINO 1 BETA D ARABINOFURANOSYL 2(1H) PYRIMIDINONE;CITARABINA;CYTARABINUM;CYTOSINE ARABINOSIDE;CYTOSINE 1 BETA D ARABINOFURANOSIDE;CYTOSINE D ARABINOFURANOSIDE;ARA C;CYTOSAR U;AJ CYTARABINE;CYTARABINE PWS 1GN/VIAL;CYTARABINE PWS 2GM/VIAL;CYTARABINE PWS;CYTARABINE INJ;CYTARABINE INJECTION;CYTARABINE INJECTION BP;CYTARABINE INJECTION, MYLAN STD.;CYTOSA…	IUPH_4827;IUPH_4728;CMBL_CHEMBL803			DNA polymerase alpha catalytic subunit INHIBITOR;DNA polymerase delta catalytic subunit INHIBITOR;DNA polymerase epsilon catalytic subunit A INHIBITOR	POLA1_Human (P09884) negative effect;POLD1_Human (P28340) negative effect;POLE_Human (Q07864) negative effect
MoA Reference	CPD0453	gemcitabine	Nucleoside analog|DNA synthesis^inhibitor	NC1=NC(=O)N(C=C1)[C@@H]2O[C@H](CO)[C@@H](O)C2(F)F {A8=R;A10=R;A13=R}	GEMCITABINE;2' DEOXY 2',2' DIFLUOROCYTIDINE;2',2' DIFLUORODEOXYCYTIDINE;4 AMINO 1 ((2R,4R,5R) 3,3 DIFLUORO 4 HYDROXY 5 (HYDROXYMETHYL) TETRAHYDROFURAN 2 YL)PYRIMIDIN 2(1H) ONE;GEMCITABIN;GEMCITABINA;GEMCITABINUM;ABINE;ABINGEM;ACYTABIN;CELGEM;CELZAR;CYTOGEM;DAPLAX;DERCIN;ERIOGEM;FOTINEX;GEBINA;GEMBIO;GEMCIRED;GEMITA;GEZT;GITRABIN;GRAMAGEN;JEMTA;NALLIAN;ONCOGEM;RIBOZAR;TABIN;XTROZ;ACT GEMCITABINE;A…	IUPH_4793;CMBL_CHEMBL1637	ribonucleotide reductase regulatory subunit M2 Inhibitor;ribonucleotide reductase catalytic subunit M1 Inhibitor	RRM2_Human (P31350) negative effect;RRM1_Human (P23921) negative effect	DNA polymerase alpha catalytic subunit INHIBITOR;DNA polymerase delta catalytic subunit INHIBITOR;DNA polymerase epsilon catalytic subunit A INHIBITOR;Ribonucleoside-diphosphate reductase subunit M2 B INHIBITOR;Ribonucleoside-diphosphate reductase subunit M2 INHIBITOR;Ribonucleoside-diphosphate reductase large subunit INHIBITOR	POLA1_Human (P09884) negative effect;POLD1_Human (P28340) negative effect;POLE_Human (Q07864) negative effect;RRM2B_Human (Q7LG56) negative effect;RRM2_Human (P31350) negative effect;RRM1_Human (P23921) negative effect
MoA Reference	CPD0715	Nelarabine	Nucleoside analog|DNA synthesis^inhibitor	COc1nc(N)nc2c1ncn2[C@@H]3O[C@H](CO)[C@@H](O)[C@@H]3O {A12=R;A14=R;A17=S;A19=S}	NELARABINE;2 AMINO 9 BETA D ARABINOFURANOSYL 6 METHOXY 9H PURINE;NELZARABINE;ARRANON;ATRIANCE;506U78	IUPH_7090
MoA Reference	CPD1061	thioguanine	Nucleoside analog|DNA synthesis^inhibitor	Nc1nc2nc[nH]c2c(S)n1	TIOGUANINE;2 AMINO 6MP;2 AMINO 1,7 DIHYDRO 6H PURINE 6 THIONE;2 AMINO 1,9 DIHYDROPURINE 6 THIONE;2 AMINO 1H PURINE 6(7H) THIONE;2 AMINO 6 MERCAPTOPURINE;2 AMINO 6 MERKAPTOPURIN;2 AMINO 6 PURINETHIOL;2 AMINOPURIN 6 THIOL;2 AMINOPURINE 6 THIOL;2 AMINOPURINE 6(1H) THIONE;6 MERCAPTO 2 AMINOPURINE;6 MERCAPTOGUANINE;6 TG;6 THIOGUANINE;TG;THG;THIOGUANINE;TIOGUANIN;TIOGUANINA;TIOGUANINUM;LANVIS;TABLOID;6…	IUPH_6845;CMBL_CHEMBL727	inosine monophosphate dehydrogenase 1 Inhibitor;inosine monophosphate dehydrogenase 2 Inhibitor	IMPDH1_Human (P20839) negative effect;IMPDH2_Human (P12268) negative effect	Inosine-5'-monophosphate dehydrogenase 2 INHIBITOR;Inosine-5'-monophosphate dehydrogenase 1 INHIBITOR	IMPDH2_Human (P12268) negative effect;IMPDH1_Human (P20839) negative effect
MoA Reference	CPD1116	valganciclovir	Nucleoside analog|DNA synthesis^inhibitor	CC(C)[C@H](N)C(=O)OCC(CO)OCn1cnc2C(=O)NC(N)=Nc12 {A3=S;A9=q}	VALGANCICLOVIR;CYMEVAL;L VALINE, ESTER WITH GANCICLOVIR;VALCYT;VALCYTE;APO VALGANCICLOVIR;AURO VALGANCICLOVIR;MYLAN VALGANCICLOVIR;NAT VALGANCICLOVIR;TEVA VALGANCICLOVIR;VALGANCICLOVIR HYDROCHLORIDE;VALGANCICLOVIR HYDROCHLORIDE FOR ORAL;RO-1079070/194;RS-079070-194	IUPH_4716
MoA Reference	CPD0042	5-Fluorouracil	Nucleoside analog|DNA synthesis^inhibitor|RNA synthesis^inhibitor	O=C1NC=C(F)C(=O)N1	FLUOROURACIL;5 FLUORACIL;5 FLUOROPYRIMIDINE 2,4 DIONE;5 FLUOROURACIL;5 FLURACIL;5 FU;FLUORO URACIL;FLUOROURACILO;FLUOROURACILUM;FLUORURACIL;FLUOURACIL;FU;CARZONAL;EFUDIX;EFURIX;FTORURACIL;ACTIKERALL;ADRUCIL;ADRUCIL INJ;CARAC;EFUDEX;EFUDEX CRM;FLUOROPLEX;FLUOROPLEX CREAM;FLUOROURACIL INJ;FLUOROURACIL INJECTION;FLUOROURACIL INJECTION USP;TOLAK;FLUOROURACIL + SALICYLIC ACID;5-FLUOROURACIL;5-FLUORO-1…	IUPH_4789;CMBL_CHEMBL185			Thymidylate synthase INHIBITOR	TYMS_Human (P04818) negative effect
MoA Reference	CPD0047	8-Chloroadenosine	Nucleoside analog|RNA synthesis^inhibitor	Nc1ncnc2c1nc(Cl)n2C3O[C@H](CO)[C@@H](O)[C@H]3O {A13=R;A16=S;A18=R}
MoA Reference	CPD0302	Cordycepin	Nucleoside analog|RNA synthesis^inhibitor	Nc1ncnc2c1ncn2[C@@H]3O[C@H](CO)C[C@H]3O {A10=R;A12=S;A16=R}	CORDYCEPIN;3'-DEOXYADENOSINE	IUPH_4630
MoA Reference	CPD0350	difenoxin	Opioid receptor^agonist	N#CC(CCN1CCC(CC1)(C(=O)O)c2ccccc2)(c3ccccc3)c4ccccc4	DIFENOXIN;1 (3 CYANO 3,3 DIPHENYLPROPYL) 4 PHENYLISONIPECOTIC ACID;DIFENOXINA;DIFENOXINUM;DIPHENOXILIC ACID;DIPHENOXIN;DIPHENOXYLIC ACID;LYSPAFEN;MOTOFEN;ATROPINE + DIFENOXIN;DIFENOXIN HYDROCHLORIDE;MCN-JR-15,403-11;R-15403;MOTOFEN HALF-STRENGTH	IUPH_7592;CMBL_CHEMBL1200599			Mu-type opioid receptor AGONIST	OPRM1_Human (P35372) positive effect
MoA Reference	CPD0420	fentanyl	Opioid receptor^agonist	CCC(=O)N(c1ccccc1)C2CCN(CCc3ccccc3)CC2	FENTANYL;1 PHENETHYL 4 (N PHENYLPROPIONAMIDO)PIPERIDINE;1 PHENETHYL 4 N PROPIONYLANILINOPIPERIDINE;FENTANIL;FENTANILA;FENTANILO;FENTANYL CII;FENTANYLUM;N (1 PHENETHYL 4 PIPERIDINYL) N PHENYLPROPIONAMIDE;N (1 PHENETHYL 4 PIPERIDYL)PROPIONANILIDE;N (1 PHENETHYL PIPERIDIN 4 YL) N PHENYL PROPIONAMIDE;N (1 PHENETHYLPIPERIDIN 4 YL) N PHENYLPROPIONAMIDE;N PHENETHYL 4 (N PROPIONYLANILINO)PIPERIDINE;N PHE…	IUPH_1626;CMBL_CHEMBL596;CMBL_CHEMBL688;CMBL_CHEMBL1201159	delta receptor Full Agonist;kappa receptor Partial Agonist;mu receptor Full Agonist	OPRD1_Human (P41143) positive effect;OPRK1_Human (P41145) positive effect;OPRM1_Human (P35372) positive effect	Mu-type opioid receptor AGONIST	OPRM1_Human (P35372) positive effect
MoA Reference	CPD0513	hydrocodone	Opioid receptor^agonist	COc1ccc2C[C@@H]3[C@@H]4CCC(=O)[C@@H]5Oc1c2[C@]45CCN3C {A7=R;A8=R;A13=R;A17=S}	HYDROCODONE;( ) DIHYDROCODEINONE;4,5 ALPHA EPOXY 3 METHOXY 17 METHYLMORPHINAN 6 ONE;DIHYDROCODEINONE;HIDROCODONA;HYDROCODON;HYDROCODONE POLISTIREX;HYDROCODONUM;HYDROCONE;HYDROCONUM;IDROCODONE;CALDOMINE DH ADULTE;CALDOMINE DH ENFANT;CODOFEN;CORISTINE DH LIQ;DALMACOL;DIMETANE EXPECTORANT DC;DIMETANE EXPECTORANT DC SYR;FLOWTUSS;HYCET;HYCODAN SYRUP;HYCODAN TABLETS;HYCOFENIX;HYCOMINE;HYCOMINE S;HYDROC…	IUPH_7081;CMBL_CHEMBL2062267	kappa receptor Agonist;mu receptor Agonist	OPRK1_Human (P41145) positive effect;OPRM1_Human (P35372) positive effect	Kappa-type opioid receptor AGONIST;Mu-type opioid receptor AGONIST;Delta-type opioid receptor AGONIST	OPRK1_Human (P41145) positive effect;OPRM1_Human (P35372) positive effect;OPRD1_Human (P41143) positive effect
MoA Reference	CPD0610	loperamide	Opioid receptor^agonist	CN(C)C(=O)C(CCN1CCC(O)(CC1)c2ccc(Cl)cc2)(c3ccccc3)c4ccccc4	LOPERAMIDE;LOPERAMID;LOPERAMIDA;LOPERAMIDUM;DIMOR;FORTASEC;IMODIUM;KAOPECTATE II;LOPEDIUM;LOPEDIUM EXPRESS;LOPEX;MAALOX ANTI DIARRHEAL;PEPTO DIARRHEA CONTROL;7 SELECT ANTI DIARRHEAL;A D;ALTI LOPERAMIDE;ANTI DIARRHEAL;ANTI DIARRHEAL CAPLETS;ANTI DIARRHEAL LOPERAMIDE HCL;ANTIDIARRHEAL RELIEF;APO LOPERAMIDE TAB;BERKLEY AND JENSEN ANTI DIARRHEAL;CARE ONE ANTI DIARRHEAL;CARE ONE ANTI DIARRHEAL LOPERAM…	IUPH_7215;CMBL_CHEMBL1707	mu receptor Agonist	OPRM1_Human (P35372) positive effect	Mu-type opioid receptor AGONIST	OPRM1_Human (P35372) positive effect
MoA Reference	CPD0635	meperidine	Opioid receptor^agonist	CCOC(=O)C1(CCN(C)CC1)c2ccccc2	PETHIDINE;ISONIPECAINE;MEPERIDINE;PETHIDIN;PETHIDINE DBL;PETHIDINUM;PETIDINA;PETYDYNA;SAUTERALGYL;SPASMEDAL;SPASMODOLIN;DOLANTIN;DOLCONTRAL;DOLOSAL;DOLSIN;LYDOL;MIALGIN;PETIDIN;DEMEROL;MEPERIDINE HCL;MEPERIDINE HCL INJECTION;MEPERIDINE HYDROCHLORIDE;MEPERIDINE HYDROCHLORIDE AND PROMETHAZINE HYDROCHLORIDE;MEPERIDINE HYDROCHLORIDE INJECTION USP;PETHIDINE INJECTION B.P.;PETHIDINE + PROMETHAZINE;[3H]…	IUPH_7221;CMBL_CHEMBL1701	delta receptor Agonist;kappa receptor Agonist;mu receptor Agonist	OPRD1_Human (P41143) positive effect;OPRK1_Human (P41145) positive effect;OPRM1_Human (P35372) positive effect	Mu-type opioid receptor AGONIST	OPRM1_Human (P35372) positive effect
MoA Reference	CPD0645	methadone	Opioid receptor^agonist	CCC(=O)C(CC(C)N(C)C)(c1ccccc1)c2ccccc2 {A6=q}	METHADONE;(+ ) METHADONE;(+/ ) METHADONE;() METHADONE;6 DIMETHYLAMINO 4,4 DIPHENYL 3 HEPTANONE;DL METHADONE;METHADONUM;ADOLAN;DEPRIDOL;HEPTADON;HEPTANON;KETALGIN;MEPHENON;PHYSEPTONE;POLAMIDON;DISKETS;DOLOPHINE;METADOL;METADOL D;METHADONE HYDROCHLORIDE;METHADOSE;METHADOSE DISPERSIBLE;METHADOSE SUGAR FREE;PMS METHADONE;(-)-METHADONE;LEVOMETHADONE;(R)-METHADONE;L-METHADONE;(PLUSMN;)-METHADONE;DL-MET…	IUPH_1605;IUPH_5458;CMBL_CHEMBL1200825	mu receptor Full Agonist;delta receptor Full Agonist;kappa receptor Partial Agonist;mu receptor Agonist	OPRM1_Human (P35372) positive effect;OPRD1_Human (P41143) positive effect;OPRK1_Human (P41145) positive effect	Mu-type opioid receptor AGONIST	OPRM1_Human (P35372) positive effect
MoA Reference	CPD0772	oxycodone	Opioid receptor^agonist	COc1ccc2C[C@H]3N(C)CC[C@]45c2c1O[C@H]4C(=O)CC[C@@]35O {A7=R;A12=S;A16=R;A21=S}	OXYCODONE;( ) 14 HYDROXYDIHYDROCODEINONE;4,5 EPOXY 14 HYDROXY 3 METHOXY 17 METHYLMORPHINAN 6 ONE;4,5ALPHA EPOXY 14 HYDROXY 3 METHOXY 17 METHYLMORPHINAN 6 ONE;DIHYDRO 14 HYDROXYCODEINONE;DIHYDROHYDROXYCODEINONE;DIHYDROXYCODEINONE;OXICODONA;OXYCODONUM;OXANEST;OXYIR;ACT OXYCODONE CR;APO OXYCODONE CR;APO OXYCODONE/ACET;ENDOCET;ENDODAN;NTP OXYCODONE ACETAMINOPHEN;NU OXYCODONE/ACET;OXAYDO;OXECTA;OXY.IR…	IUPH_7093;CMBL_CHEMBL656;CMBL_CHEMBL1200890;CMBL_CHEMBL1200611			Mu-type opioid receptor AGONIST	OPRM1_Human (P35372) positive effect
MoA Reference	CPD0873	propoxyphene	Opioid receptor^agonist	CCC(=O)O[C@](Cc1ccccc1)(c2ccccc2)[C@H](C)CN(C)C {A5=S;A19=R}	DEXTROPROPOXYPHENE;D PROPOXYPHENE;DESTROPROPOSSIFENE;DEXTROPROPOXIFENO;DEXTROPROPOXYPHEN;DEXTROPROPOXYPHENUM;ABALGIN;DACOTON;DARVON;DEPRANCOL;DEPRONAL;DOLENE;DOLOXENE;642 TAB;692 TAB;692 TABLET;DARVON N COMPOUND PULVULE;DARVON N;NOVO PROPOXYN CAP;NOVO PROPOXYN COMPOUND CAP;PROPOXYPHENE;PROPOXYPHENE HYDROCHLORIDE;PROPOXYPHENE HYDROCHLORIDE AND ACETAMINOPHEN;ACETAMINOPHEN + DEXTROPROPOXYPHENE;ACETY…	IUPH_7593;CMBL_CHEMBL1237104;CMBL_CHEMBL1237085			Mu-type opioid receptor AGONIST	OPRM1_Human (P35372) positive effect
MoA Reference	CPD0906	remifentanil	Opioid receptor^agonist	CCC(=O)N(c1ccccc1)C2(CCN(CCC(=O)OC)CC2)C(=O)OC	REMIFENTANIL;REMIFENTANYL;REMIFENTANIL FOR INJECTION;REMIFENTANIL HYDROCHLORIDE;REMIFENTANIL HYDROCHLORIDE FOR INJECTION;ULTIVA;GI-87084B	IUPH_7292;CMBL_CHEMBL1201120			Mu-type opioid receptor AGONIST	OPRM1_Human (P35372) positive effect
MoA Reference	CPD0703	nalbuphine	Opioid receptor^agonist|Opioid receptor^antagonist	Oc1ccc2C[C@H]3N(CC4CCC4)CC[C@]56c2c1O[C@H]5[C@@H](O)CC[C@@]36O {A6=R;A15=S;A19=R;A20=S;A24=S}	NALBUPHINE;N CYCLOBUTYLMETHYL 4,5ALPHA EPOXY 3,6ALPHA,14 MORPHINANTRIOL;NALBUFINA;NALBUPHIN;NALBUPHINUM;MEXIFEN;NALPAIN;NUBAIN;NALBUPHINE HYDROCHLORIDE;NUBAIN INJECTION	IUPH_1663;CMBL_CHEMBL1201132	mu receptor Agonist;kappa receptor Full Agonist;delta receptor Agonist	OPRM1_Human (P35372) positive effect;OPRK1_Human (P41145) positive effect;OPRD1_Human (P41143) positive effect	Kappa-type opioid receptor AGONIST;Mu-type opioid receptor AGONIST;Delta-type opioid receptor AGONIST	OPRK1_Human (P41145) positive effect;OPRM1_Human (P35372) positive effect;OPRD1_Human (P41143) positive effect
MoA Reference	CPD0169	BAM 15	Oxidative phosphorylation^uncoupler	Fc1ccccc1Nc2nc3nonc3nc2Nc4ccccc4F
MoA Reference	CPD0245	CCCP	Oxidative phosphorylation^uncoupler	N#CC(C#N)=NNc1cccc(Cl)c1
MoA Reference	CPD0417	FCCP	Oxidative phosphorylation^uncoupler	N#CC(C#N)=NNc1ccc(cc1)OC(F)(F)F
MoA Reference	CPD0622	Malonoben	Oxidative phosphorylation^uncoupler	CC(C)(C)c1cc(C=C(C#N)C#N)cc(c1O)C(C)(C)C
MoA Reference	CPD0614	losmapimod	p38 MAPK^inhibitor	Cc1c(F)cc(cc1c2ccc(cn2)C(=O)NCC(C)(C)C)C(=O)NC3CC3	LOSMAPIMOD;GS856553;GW856553;6-{5-[(CYCLOPROPYLAMINO)CARBONYL]-3-FLUORO-2-METHYLPHENYL}-N-(2,2-DIMETHYLPROPYL)-3-PYRIDINECARBOXAMIDE	IUPH_7835;CMBL_CHEMBL1088752	mitogen activated protein kinase 14 Inhibitor	MAPK14_Human (Q16539) negative effect	Mitogen-activated protein kinase 11 INHIBITOR;Mitogen-activated protein kinase 14 INHIBITOR	MAPK11_Human (Q15759) negative effect;MAPK14_Human (Q16539) negative effect
MoA Reference	CPD0821	PH 797804	p38 MAPK^inhibitor	CNC(=O)c1ccc(C)c(c1)N2C(C)=CC(OCc3ccc(F)cc3F)=C(Br)C2=O	PH 797804;PH-797804;(+/-)-3-(3-BROMO-4-(2,4-DIFLUOROBENZYLOXY)-6-METHYL-2-OXOPYRIDIN-1(2H)-YL)-N,4-DIMETHYLBENZAMIDE;3-(3-BROMO-4-(2,4-DIFLUOROBENZYLOXY)-6-METHYL-2-OXOPYRIDIN-1(2H)-YL)-N,4-DIMETHYLBENZAMIDE;(-)-3-(3-BROMO-4-(2,4-DIFLUOROBENZYLOXY)-6-METHYL-2-OXOPYRIDIN-1(2H)-YL)-N,4-DIMETHYLBENZAMIDE;(+)-3-(3-BROMO-4-(2,4-DIFLUOROBENZYLOXY)-6-METHYL-2-OXOPYRIDIN-1(2H)-YL)-N,4-DIMETHYLBENZAMIDE	IUPH_7818;CMBL_CHEMBL1088751	mitogen activated protein kinase 14 Inhibitor;mitogen activated protein kinase 11 Inhibitor	MAPK14_Human (Q16539) negative effect;MAPK11_Human (Q15759) negative effect	Mitogen-activated protein kinase 14 INHIBITOR	MAPK14_Human (Q16539) negative effect
MoA Reference	CPD0943	SB 202190	p38 MAPK^inhibitor	Oc1ccc(cc1)c2nc(c([nH]2)c3ccncc3)c4ccc(F)cc4	SB202190;SB 202190;SB-202190	IUPH_4307	mitogen activated protein kinase 14 Inhibitor	MAPK14_Human (Q16539) negative effect
MoA Reference	CPD0953	SCIO 469 hydrochloride	p38 MAPK^inhibitor	C[C@H]1CN(C(=O)c2cc3c(cn(C)c3cc2Cl)C(=O)C(=O)N(C)C)[C@H](C)CN1Cc4ccc(F)cc4 {A1=S;A24=R}	TALMAPIMOD;SCIO 469 HYDROCHLORIDE;SCIO-469;2-(6-CHLORO-5-((2R,5S)-4-(4-FLUOROBENZYL)-2,5-DIMETHYLPIPERAZINE-1-CARBONYL)-1-METHYL-1H-INDOL-3-YL)-N,N-DIMETHYL-2-OXOACETAMIDE	IUPH_7817;CMBL_CHEMBL514201	mitogen activated protein kinase 14 Inhibitor;mitogen activated protein kinase 11 Inhibitor	MAPK14_Human (Q16539) negative effect;MAPK11_Human (Q15759) negative effect	Mitogen-activated protein kinase 14 INHIBITOR	MAPK14_Human (Q16539) negative effect
MoA Reference	CPD1021	TAK-715	p38 MAPK^inhibitor	CCc1nc(c(s1)c2ccnc(c2)NC(=O)c3ccccc3)c4cccc(C)c4	TAK-715;COMPOUND 8H [PMID: 16162000];TAK 715;TAK0715;N-[4-[2-ETHYL-4-(3-METHYLPHENYL)-1,3-THIAZOL-5-YL]-2-PYRIDYL]BENZAMIDE;N-[4-(2-ETHYL-4-M-TOLYL-THIAZOL-5-YL)-PYRIDIN-2-YL]-BENZAMIDE	IUPH_9328;CMBL_CHEMBL363648	mitogen activated protein kinase 11 Inhibitor;mitogen activated protein kinase 14 Inhibitor	MAPK11_Human (Q15759) negative effect;MAPK14_Human (Q16539) negative effect	Mitogen-activated protein kinase 14 INHIBITOR	MAPK14_Human (Q16539) negative effect
MoA Reference	CPD1139	VX 702	p38 MAPK^inhibitor	NC(=O)c1ccc(nc1c2ccc(F)cc2F)N(C(N)=O)c3c(F)cccc3F	VX 702;VX-702;I14-1965;VX702;2-(2,4-DIFLUOROPHENYL)-6-(1-(2,6-DIFLUOROPHENYL)UREIDO)NICOTINAMIDE	IUPH_6059;CMBL_CHEMBL1090090	mitogen activated protein kinase 11 Inhibitor;mitogen activated protein kinase 14 Inhibitor	MAPK11_Human (Q15759) negative effect;MAPK14_Human (Q16539) negative effect	Mitogen-activated protein kinase 14 INHIBITOR	MAPK14_Human (Q16539) negative effect
MoA Reference	CPD1140	VX 745	p38 MAPK^inhibitor	O=C1N=CN2N=C(C=CC2=C1c3c(Cl)cccc3Cl)Sc4ccc(F)cc4F	NEFLAMAPIMOD;VD-31745;VRT-031745;VX 745;VX-745;5-(2,6-DICHLOROPHENYL)-2-(2,4-DIFLUOROPHENYLTHIO)-6H-PYRIMIDO[1,6-B]PYRIDAZIN-6-ONE;4-(2,6-DICHLOROPHENYL)-7-(2,4-DIFLUOROPHENYLTHIO)-3H-PYRIDAZINO[1,6-B]PYRIDAZIN-3-ONE;5-(2,6-DICHLORO-PHENYL)-2-(2,4-DIFLUORO-PHENYLSULFANYL)-7,8-DIHYDRO-1,7,8A-TRIAZA-NAPHTHALEN-6-ONE;5-(2,6-DICHLORO-PHENYL)-2-(2,4-DIFLUORO-PHENYLSULFANYL)-1,7,8A-TRIAZA-NAPHTHALEN-6-…	IUPH_5719;CMBL_CHEMBL119385	mitogen activated protein kinase 11 Inhibitor;mitogen activated protein kinase 14 Inhibitor	MAPK11_Human (Q15759) negative effect;MAPK14_Human (Q16539) negative effect	Mitogen-activated protein kinase 14 INHIBITOR	MAPK14_Human (Q16539) negative effect
MoA Reference	CPD0198	BIRB 796	p38 MAPK^inhibitor|c-Jun kinase^inhibitor	Cc1ccc(cc1)n2nc(cc2NC(=O)Nc3ccc(OCCN4CCOCC4)c5ccccc35)C(C)(C)C	1 (5 TERT BUTYL 2 P TOLYL 2H PYRAZOL 3 YL) 3 [4 (2 MORPHOLIN 4 YL ETHOXY) NAPHTHALEN 1 YL] UREA;DORAMAPIMOD;BIRB 796BS;BIRB-796;BIRB796;1-(3-TERT-BUTYL-1-P-TOLYL-1H-PYRAZOL-5-YL)-3-(4-(2-MORPHOLINOETHOXY)NAPHTHALEN-1-YL)UREA;1-(3-TERT-BUTYL-1-METHYL-1H-PYRAZOL-5-YL)-3-(4-(2-MORPHOLINOETHOXY)NAPHTHALEN-1-YL)UREA;1-(4-TERT-BUTYL-1-P-TOLYL-1H-PYRAZOL-3-YL)-3-(4-(2-MORPHOLINOETHOXY)NAPHTHALEN-1-YL)UR…	IUPH_5668;CMBL_CHEMBL103667	mitogen activated protein kinase 14 Inhibitor;mitogen activated protein kinase 11 Inhibitor;mitogen activated protein kinase 12 Inhibitor;mitogen activated protein kinase 13 Inhibitor	MAPK14_Human (Q16539) negative effect;MAPK11_Human (Q15759) negative effect;MAPK12_Human (P53778) negative effect;MAPK13_Human (O15264) negative effect	Mitogen-activated protein kinase 14 INHIBITOR	MAPK14_Human (Q16539) negative effect
MoA Reference	CPD0295	CMPD-1	p38 MAPK^inhibitor|Microtubule^inhibitor	O=C(CCCc1ccc(cc1)c2ccccc2F)Nc3ccc(O)cc3	MK2A INHIBITOR;CMPD1;MAPKAPK2A INHIBITOR	IUPH_6009	mitogen activated protein kinase activated protein kinase 2 Inhibitor	MAPKAPK2_Human (P49137) negative effect
MoA Reference	CPD0503	HLI 373	p53^activator|MDM2^inhibitor|Ubiquitin E3 ligase^inhibitor	CN(C)CCCNC1=C2C(=O)N(C)C(=O)N=C2N(C)c3ccccc13
MoA Reference	CPD0741	NSC 66811	p53^activator|MDM2^inhibitor|Ubiquitin E3 ligase^inhibitor	Cc1ccc2ccc(c(O)c2n1)C(Nc3ccccc3)c4ccccc4
MoA Reference	CPD0749	Nutlin-3	p53^activator|MDM2^inhibitor|Ubiquitin E3 ligase^inhibitor	COc1ccc(C2=N[C@H](c3ccc(Cl)cc3)[C@H](c4ccc(Cl)cc4)N2C(=O)N5CCNC(=O)C5)c(c1)OC(C)C {A8=R;A16=S}
MoA Reference	CPD1050	Tenovin-1	p53^activator|Sir2-like deacetylase family^inhibitor	CC(=O)Nc1ccc(cc1)NC(=S)NC(=O)c2ccc(cc2)C(C)(C)C
MoA Reference	CPD0809	PF 4708671	p70 S6K^inhibitor	CCc1cncnc1N2CCN(Cc3nc4cc(ccc4[nH]3)C(F)(F)F)CC2	PF-4708671;PF4708671	IUPH_8036	ribosomal protein S6 kinase B1 Inhibitor	RPS6KB1_Human (P23443) negative effect
MoA Reference	CPD0194	BI-D1870	p90 RSK^inhibitor	CC(C)CCN1c2nc(ncc2N(C)C(=O)C1C)Nc3cc(F)c(O)c(F)c3	BI-D1870	IUPH_8038	ribosomal protein S6 kinase A6 Inhibitor;ribosomal protein S6 kinase A2 Inhibitor;ribosomal protein S6 kinase A3 Inhibitor;ribosomal protein S6 kinase A1 Inhibitor	RPS6KA6_Human (Q9UK32) negative effect;RPS6KA2_Human (Q15349) negative effect;RPS6KA3_Human (P51812) negative effect;RPS6KA1_Human (Q15418) negative effect
MoA Reference	CPD0041	5'-Fluoroindirubinoxime	PDGFR family^inhibitor	O=C1Nc2ccc(F)cc2C1=C3Nc4ccccc4C3=NO {B10,11=x;B19,20=x}	5'-FLUOROINDIRUBINOXIME	IUPH_4855
MoA Reference	CPD0060	AC 710	PDGFR family^inhibitor	CCN1C(C)(C)CC(CC1(C)C)Oc2ccc(nc2)C(=O)Nc3ccc(cc3)NC(=O)Nc4cc(on4)C(C)(C)C	AC710;AC 710;AC-710	IUPH_8095	colony stimulating factor 1 receptor Inhibitor;fms related tyrosine kinase 3 Inhibitor;platelet derived growth factor receptor beta Inhibitor;platelet derived growth factor receptor alpha Inhibitor;KIT proto oncogene receptor tyrosine kinase Inhibitor	CSF1R_Human (P07333) negative effect;FLT3_Human (P36888) negative effect;PDGFRB_Human (P09619) negative effect;PDGFRA_Human (P16234) negative effect;KIT_Human (P10721) negative effect
MoA Reference	CPD0366	DMPQ dihydrochloride	PDGFR family^inhibitor	COc1cc2ncc(cc2c(c1)OC)c3ccncc3
MoA Reference	CPD1025	tandutinib	PDGFR family^inhibitor	COc1cc2c(cc1OCCCN3CCCCC3)ncnc2N4CCN(CC4)C(=O)Nc5ccc(cc5)OC(C)C	TANDUTINIB;MLN-518;N-(4-ISOPROPOXYPHENYL)-4-(6-METHOXY-7-(3-(PIPERIDIN-1-YL)PROPOXY)QUINAZOLIN-4-YL)PIPERAZINE-1-CARBOXAMIDE;4-[6-METHOXY-7-(3-PIPERIDIN-1-YL-PROPOXY)-QUINAZOLIN-4-YL]-PIPERAZINE-1-CARBOXYLIC ACID (4-ISOPROPOXY-PHENYL)-AMIDE	CMBL_CHEMBL124660			Platelet-derived growth factor receptor beta INHIBITOR;Mast/stem cell growth factor receptor Kit INHIBITOR;Receptor-type tyrosine-protein kinase FLT3 INHIBITOR	PDGFRB_Human (P09619) negative effect;KIT_Human (P10721) negative effect;FLT3_Human (P36888) negative effect
MoA Reference	CPD1037	TCS 359	PDGFR family^inhibitor	COc1ccc(cc1OC)C(=O)Nc2sc3CCCCc3c2C(N)=O	FLT-3 INHIBITOR;TCS 359;TCS-359	IUPH_5970	fms related tyrosine kinase 3 Inhibitor	FLT3_Human (P36888) negative effect
MoA Reference	CPD0267	CHMFL-FLT3-122	PDGFR family^inhibitor|Brutons Tyrosine Kinase/Tec family^inhibitor	CN(C)CC(=O)N1CCC[C@H](C1)n2nc(c3c2ncnc3N)c4ccc(cc4)Oc5ccccc5 {A10=R}
MoA Reference	CPD0624	masitinib	PDGFR family^inhibitor|FGFR family^inhibitor	Cc1ccc(cc1Nc2nc(cs2)c3cccnc3)NC(=O)c4ccc(cc4)CN5CCN(C)CC5	MASITINIB;AB;AB 1010;AB1010;AB-1010;MASICAN (PROPOSED TRADE NAME)	IUPH_5656;CMBL_CHEMBL1908391	platelet derived growth factor receptor beta Inhibitor;platelet derived growth factor receptor alpha Inhibitor;KIT proto oncogene receptor tyrosine kinase Inhibitor	PDGFRB_Human (P09619) negative effect;PDGFRA_Human (P16234) negative effect;KIT_Human (P10721) negative effect	Mast/stem cell growth factor receptor Kit INHIBITOR;Platelet-derived growth factor receptor alpha INHIBITOR;Platelet-derived growth factor receptor beta INHIBITOR;Fibroblast growth factor receptor 3 INHIBITOR	KIT_Human (P10721) negative effect;PDGFRA_Human (P16234) negative effect;PDGFRB_Human (P09619) negative effect;FGFR3_Human (P22607) negative effect
MoA Reference	CPD0788	pazopanib	PDGFR family^inhibitor|FGFR family^inhibitor|VEGFR family^inhibitor|Brutons Tyrosine Kinase/Tec family^inhibitor|Src family^inhibitor|Non-selective Tyrosine kinase^inhibitor	Cc1c2ccc(cc2nn1C)N(C)c3ccnc(n3)Nc4ccc(C)c(c4)S(N)(=O)=O	PAZOPANIB;GW;PAZOPANIBUM;VOTRIENT;GW 786034;INDAZOLYLPYRIMIDINE 13;PAZOPANIB HYDROCHLORIDE	IUPH_5698;CMBL_CHEMBL1201733	colony stimulating factor 1 receptor Inhibitor;fibroblast growth factor receptor 1 Inhibitor;fms related tyrosine kinase 1 Inhibitor;fms related tyrosine kinase 4 Inhibitor;kinase insert domain receptor Inhibitor;KIT proto oncogene receptor tyrosine kinase Inhibitor;platelet derived growth factor receptor beta Inhibitor	CSF1R_Human (P07333) negative effect;FGFR1_Human (P11362) negative effect;FLT1_Human (P17948) negative effect;FLT4_Human (P35916) negative effect;KDR_Human (P35968) negative effect;KIT_Human (P10721) negative effect;PDGFRB_Human (P09619) negative effect	Fibroblast growth factor receptor 1 INHIBITOR;Tyrosine-protein kinase Lck INHIBITOR;Fibroblast growth factor receptor 3 INHIBITOR;Macrophage colony-stimulating factor 1 receptor INHIBITOR;Mast/stem cell growth factor receptor Kit INHIBITOR;Platelet-derived growth factor receptor alpha INHIBITOR;Platelet-derived growth factor receptor beta INHIBITOR;Tyrosine-protein kinase ITK/TSK INHIBITOR;Vascul…	FGFR1_Human (P11362) negative effect;LCK_Human (P06239) negative effect;FGFR3_Human (P22607) negative effect;CSF1R_Human (P07333) negative effect;KIT_Human (P10721) negative effect;PDGFRA_Human (P16234) negative effect;PDGFRB_Human (P09619) negative effect;ITK_Human (Q08881) negative effect;FLT1_Human (P17948) negative effect;FLT4_Human (P35916) negative effect;KDR_Human (P35968) negative effect
MoA Reference	CPD1082	trapidil	PDGFR family^inhibitor|Phosphodiesterase^inhibitor	CCN(CC)c1cc(C)nc2ncnn12	TRAPIDIL
MoA Reference	CPD0895	quizartinib	PDGFR family^inhibitor|RET RTK^inhibitor	CC(C)(C)c1cc(no1)NC(=O)Nc2ccc(cc2)c3cn4c5ccc(cc5sc4n3)OCCN6CCOCC6	QUIZARTINIB;AC 010220;AC 220;AC220;N-(5-TERT-BUTYL-ISOXAZOL-3-YL)-N'-{4-[7-(2-MORPHOLIN-4-YL-ETHOXY)IMIDAZO[2,1-B][1,3]BENZOTHIAZOL-2-YL]PHENYL}UREA;1-(5-TERT-BUTYL-ISOXAZOL-3-YL)-3-{4-[7-(2-MORPHOLIN-4-YL-ETHOXY)-BENZO[D]IMIDAZO[2,1-B]THIAZOL-2-YL]-PHENYL}-UREA	IUPH_5658;CMBL_CHEMBL576982	colony stimulating factor 1 receptor Inhibitor;fms related tyrosine kinase 3 Inhibitor;ret proto oncogene Inhibitor;platelet derived growth factor receptor beta Inhibitor;platelet derived growth factor receptor alpha Inhibitor;KIT proto oncogene receptor tyrosine kinase Inhibitor	CSF1R_Human (P07333) negative effect;FLT3_Human (P36888) negative effect;RET_Human (P07949) negative effect;PDGFRB_Human (P09619) negative effect;PDGFRA_Human (P16234) negative effect;KIT_Human (P10721) negative effect	Macrophage colony-stimulating factor 1 receptor INHIBITOR;Receptor-type tyrosine-protein kinase FLT3 INHIBITOR;Mast/stem cell growth factor receptor Kit INHIBITOR;Platelet-derived growth factor receptor alpha INHIBITOR;Platelet-derived growth factor receptor beta INHIBITOR;Proto-oncogene tyrosine-protein kinase receptor Ret INHIBITOR	CSF1R_Human (P07333) negative effect;FLT3_Human (P36888) negative effect;KIT_Human (P10721) negative effect;PDGFRA_Human (P16234) negative effect;PDGFRB_Human (P09619) negative effect;RET_Human (P07949) negative effect
MoA Reference	CPD0332	dasatinib	PDGFR family^inhibitor|Src family^inhibitor|ABL1^inhibitor|Salt-inducible kinase family^inhibitor|Ephrin receptor family^inhibitor|Non-selective kinase^inhibitor	Cc1cccc(Cl)c1NC(=O)c2cnc(Nc3cc(nc(C)n3)N4CCN(CCO)CC4)s2	DASATINIB;ANH. DASATINIB;ANHYDROUS DASATINIB;BMS DASATINIB;DASATINIB (ANH.);DASATINIB (ANHYDROUS);DASATINIBUM;N (2 CHLORO 6 METHYLPHENYL) 2 ({6 [4 (2 HYDROXYETHYL)PIPERAZIN 1 YL] 2 METHYLPYRIMIDIN 4 YL}AMINO) 1,3 THIAZOLE 5 CARBOXAMIDE;SPRYCEL;BMS 345825;BMS 354825;BMS 35482513;N-(2-CHLORO-6-METHYLPHENYL)-2-(6-(4-(2-HYDROXYETHYL)PIPERAZIN-1-YL)-2-METHYLPYRIMIDIN-4-YLAMINO)THIAZOLE-5-CARBOXAMIDE;N…	IUPH_5678;CMBL_CHEMBL1421	SRC proto oncogene non receptor tyrosine kinase Inhibitor;SIK family kinase 3 Inhibitor;salt inducible kinase 2 Inhibitor;salt inducible kinase 1 Inhibitor;ABL proto oncogene 1 non receptor tyrosine kinase Inhibitor	SRC_Human (P12931) negative effect;SIK3_Human (Q9Y2K2) negative effect;SIK2_Human (Q9H0K1) negative effect;SIK1_Human (P57059) negative effect;ABL1_Human (P00519) negative effect	Platelet-derived growth factor receptor beta INHIBITOR;Ephrin type-A receptor 2 INHIBITOR;Tyrosine-protein kinase Lck INHIBITOR;Tyrosine-protein kinase Blk INHIBITOR;Proto-oncogene tyrosine-protein kinase Src INHIBITOR;Tyrosine-protein kinase Yes INHIBITOR;Tyrosine-protein kinase Fyn INHIBITOR;Tyrosine-protein kinase FRK INHIBITOR;Tyrosine-protein kinase Lyn INHIBITOR;Tyrosine-protein kinase Fgr …	PDGFRB_Human (P09619) negative effect;EPHA2_Human (P29317) negative effect;LCK_Human (P06239) negative effect;BLK_Human (P51451) negative effect;SRC_Human (P12931) negative effect;YES1_Human (P07947) negative effect;FYN_Human (P06241) negative effect;FRK_Human (P42685) negative effect;LYN_Human (P07948) negative effect;FGR_Human (P09769) negative effect;HCK_Human (P08631) negative effect;SRMS_Hum…
MoA Reference	CPD0224	BX 795	PDK1^inhibitor	O=C(NCCCNc1nc(ncc1I)Nc2cccc(c2)NC(=O)N3CCCC3)c4cccs4	BX-795;BX 795;BX795	IUPH_8006	glycogen synthase kinase 3 beta Inhibitor;cyclin dependent kinase 2 Inhibitor;protein kinase A Inhibitor;kinase insert domain receptor Inhibitor;checkpoint kinase 1 Inhibitor;3 phosphoinositide dependent protein kinase 1 Inhibitor	GSK3B_Human (P49841) negative effect;CDK2_Human (P24941) negative effect;PRKACB negative effect;PRKAR1B negative effect;PRKAR2B negative effect;PRKAR2A negative effect;PRKACA;PRKACG;PRKAR1A_Human (P17612;P22612;P22694;P10644;P31321;P13861;P31323);KDR_Human (P35968);CHEK1_Human (O14757);PDPK1_Human (O15530)
MoA Reference	CPD0471	GSK 2334470	PDK1^inhibitor	CNc1nc(cc(n1)N2C[C@H](CC[C@H]2C)C(=O)NC3CCCCC3)c4ccc5c(N)n[nH]c5c4 {A10=S;A13=R}	GSK2334470;GSK 2334470;GSK-2334470	IUPH_8008	aurora kinase B Inhibitor;aurora kinase A Inhibitor;3 phosphoinositide dependent protein kinase 1 Inhibitor	AURKB_Human (Q96GD4) negative effect;AURKA_Human (O14965) negative effect;PDPK1_Human (O15530) negative effect
MoA Reference	CPD0766	OSU 03012	PDK1^inhibitor	NCC(=O)Nc1ccc(cc1)n2nc(cc2c3ccc4c(ccc5ccccc45)c3)C(F)(F)F	OSU-03012;AR-12;OSU03012;2-AMINO-N-(4-(5-(PHENANTHREN-2-YL)-3-(TRIFLUOROMETHYL)-1H-PYRAZOL-1-YL)PHENYL)ACETAMIDE	IUPH_8005;CMBL_CHEMBL1650595	3 phosphoinositide dependent protein kinase 1 Inhibitor	PDPK1_Human (O15530) negative effect	3-phosphoinositide-dependent protein kinase 1 INHIBITOR	PDPK1_Human (O15530) negative effect
MoA Reference	CPD0273	Ciglitazone	Peroxisome proliferator-activated receptor^activator	CC1(COc2ccc(cc2)CC3SC(=O)NC3=O)CCCCC1	CIGLITAZONE	IUPH_2711	Peroxisome proliferator activated receptor gamma Full Agonist	PPARG_Human (P37231) positive effect
MoA Reference	CPD0282	ciprofibrate	Peroxisome proliferator-activated receptor^activator	CC(C)(Oc1ccc(cc1)C2CC2(Cl)Cl)C(=O)O	CIPROFIBRATE;LIPANOR;MODALIM;WIN-35833	IUPH_3438	Peroxisome proliferator activated receptor alpha Agonist	PPARA_Human (Q07869) positive effect
MoA Reference	CPD0307	CP 775146	Peroxisome proliferator-activated receptor^activator	CC(C)c1ccc(cc1)CC(=O)N2CCC[C@H](C2)c3cccc(c3)OC(C)(C)C(=O)O {A16=S}	CP-775146;CP775146	IUPH_6691	Peroxisome proliferator activated receptor alpha Agonist	PPARA_Human (Q07869) positive effect
MoA Reference	CPD0419	Fenofibrate	Peroxisome proliferator-activated receptor^activator	CC(C)OC(=O)C(C)(C)Oc1ccc(cc1)C(=O)c2ccc(Cl)cc2	FENOFIBRATE;2 (4 (4 CHLOROBENZOYL)PHENOXY) 2 METHYLPROPANOIC ACID 1 METHYLETHYL ESTER;FENOFIBRATO;FENOFIBRATUM;FINOFIBRATE;FNF;ISOPROPYL (4' (P CHLOROBENZOYL) 2 PHENOXY 2 METHYL)PROPIONATE;ISOPROPYL 2 (4 (4 CHLOROBENZOYL)PHENOXY) 2 METHYLPROPIONATE;PROCETOFEN;FENOGAL;LIPANTHYL;LIPANTIL;LIPIDIL;ANTARA;APO FENO MICRO;APO FENO MICRO CAPSULES;APO FENO SUPER;APO FENOFIBRATE;AVA FENOFIBRATE MICRO;CHOLI…	IUPH_7186;CMBL_CHEMBL672	Peroxisome proliferator activated receptor alpha Agonist;fatty acid binding protein 1 Inhibitor	PPARA_Human (Q07869) positive effect	Peroxisome proliferator-activated receptor alpha AGONIST	PPARA_Human (Q07869) positive effect
MoA Reference	CPD0483	GW 1929 hydrochloride	Peroxisome proliferator-activated receptor^activator	CN(CCOc1ccc(cc1)C[C@H](Nc2ccccc2C(=O)c3ccccc3)C(=O)O)c4ccccn4 {A12=S}	GW1929;GW 1929;GW-1929	IUPH_2703	Peroxisome proliferator activated receptor gamma Full Agonist	PPARG_Human (P37231) positive effect
MoA Reference	CPD0485	GW 7647	Peroxisome proliferator-activated receptor^activator	CC(C)(Sc1ccc(cc1)CCN(CCCCC2CCCCC2)C(=O)NC3CCCCC3)C(=O)O	GW7647;GW 7647;GW-7647	IUPH_2674	Peroxisome proliferator activated receptor alpha Agonist	PPARA_Human (Q07869) positive effect
MoA Reference	CPD0744	nTZDpa	Peroxisome proliferator-activated receptor^activator	O=C(O)c1c(Sc2ccccc2)c3cc(Cl)ccc3n1Cc4ccc(Cl)cc4	NTZDPA;NZA	IUPH_2699	Peroxisome proliferator activated receptor gamma Partial Agonist	PPARG_Human (P37231) positive effect
[truncated: 433 more rows]

## Sheet: Table S2
Table S2: Details on the fluorescent markers
Table S2a
[truncated: 32 more rows]

## Sheet: Table S3
Table S3: Phenotypically active status for each compound in each reporter cell line
[truncated: 17,458 more rows]

## Sheet: Table S4
Table S4: number of active compounds and AUC-ROC per MoA and reporter cell line
[truncated: 3,247 more rows]

[truncated: 1 more sheets: Table S5]
